# Supplementary material for: Capturing the response of Clostridium acetobutylicum to chemical stressors using a regulated genome-scale metabolic model
Source: Biotechnol Biofuels. 2014 Oct 14;7:144. doi: 10.1186/s13068-014-0144-4 (PMC4207355; doi:10.1186/s13068-014-0144-4)
Supplement: Additional file 1: — The genome-scale model i Cac802 with GPRs and metabolite information in SBML format. [file 13068_2014_144_MOESM1_ESM.zip]

Archive with 1 entries (1 files):
- Additional file 1/13068_2014_144_MOESM1_ESM.xml
