# Supplementary material for: Capturing the response of Clostridium acetobutylicum to chemical stressors using a regulated genome-scale metabolic model
Source: Biotechnol Biofuels. 2014 Oct 14;7:144. doi: 10.1186/s13068-014-0144-4 (PMC4207355; doi:10.1186/s13068-014-0144-4)
Supplement: Additional file 2: — The genome-scale model i Cac802 with GPRs and metabolite information. [file 13068_2014_144_MOESM2_ESM.xlsx]

## Sheet: reactions
ID	Name	Reactions	Equations	GPR	E.C.
R0001	L-Alanine:glyoxylate aminotransferase	cpd00035 + cpd00040 <==> cpd00020 + cpd00033	ala-L + glx <==> pyr + gly	CAC0014
R0002	L-Serine:pyruvate aminotransferase	cpd00020 + cpd00054 <==> cpd00035 + cpd00145	pyr + ser-L <==> ala-L + hpyr	CAC0014
R0004	3-Phospho-D-glycerate:NAD+ 2-oxidoreductase	cpd00003 + cpd00169 <==> cpd00004 + 1 cpd00067 + cpd02069	nad + 3pg <==> nadh + (1) h + 3php	CAC0015 and CAC0089	1.1.1.95
R0006	aspartate-semialdehyde dehydrogenase	cpd00005 + cpd01977 --> cpd00006 + cpd00009 + cpd00346	nadph + 4pasp --> nadp + pi + aspsa	CAC0022 or CAC0568	1.2.1.11
R0009	dCTP deaminase	cpd00001 + cpd00067 + cpd00356 --> cpd00013 + cpd00358	h2o + h + dctp --> nh4 + dutp	CAC0025	3.5.4.13
R0010	CTP aminohydrolase	cpd00001 + cpd00052 + cpd00067 --> cpd00013 + cpd00062	h2o + ctp + h --> nh4 + utp	CAC0025	3.5.4.13
R0012	orotate phosphoribosyltransferase	cpd00103 + cpd00247 --> cpd00012 + cpd00810	prpp + orot --> ppi + orot5p	CAC0027	2.4.2.10
R0013	2-polyprenylphenol,NADPH:oxygen oxidoreductase	cpd00005 + cpd00007 + cpd00067 + cpd03444 --> cpd00001 + cpd00006 + cpd03445	nadph + o2 + h + 2oph --> h2o + nadp + 2ohph	CAC0033
R0014	ZN2t4	cpd00034 + cpd00067[e] + cpd00205[e] <==> cpd00034[e] + cpd00067 + cpd00205	zn2 + h[e] + k[e] <==> zn2[e] + h + k	CAC0087 or CAC2540
R0015	cadminum transport out via antiport	cpd00067[e] + cpd00205[e] + cpd01012 <==> cpd00067 + cpd00205 + cpd01012[e]	h[e] + k[e] + cd2 <==> h + k + cd2[e]	CAC0087 or CAC2540
R0016	L-methionine:oxidized-thioredoxin S-oxidoreductase	cpd00001 + cpd00060 + cpd11420 <==> cpd01914 + cpd11421	h2o + met-L + trdox <==> metox + trdrd	CAC0088	1.8.4.11
R0022	2,3-Dihydroxy-3-methylbutanoate:NADP+ oxidoreductase (isomerizing)	cpd00005 + cpd00067 + cpd00668 <==> cpd00006 + cpd02498	nadph + h + alac-S <==> nadp + 23dhmb	CAC0091	1.1.1.86
R0023	(S)-2-Aceto-2-hydroxybutanoate:NADP+ oxidoreductase (isomerizing)	cpd00498 <==> cpd10162	2ahbut <==> (R)-3-Hydroxy-3-methyl-2-oxopentanoate	CAC0091	1.1.1.86
R0024	(R)-2,3-Dihydroxy-3-methylpentanoate:NADP+ oxidoreductase	cpd00006 + cpd02535 <==> cpd00005 + cpd00067 + cpd10162	nadp + 23dhmp <==> nadph + h + (R)-3-Hydroxy-3-methyl-2-oxopentanoate	CAC0091	1.1.1.86
R0025	2-Acetolactate methylmutase	cpd00668 <==> cpd02569	alac-S <==> 33hmeoxobut	CAC0091	1.1.1.86
R0026	(R)-2,3-Dihydroxy-3-methylbutanoate:NADP+ oxidoreductase	cpd00006 + cpd02498 <==> cpd00005 + cpd00067 + cpd02569	nadp + 23dhmb <==> nadph + h + 33hmeoxobut	CAC0091	1.1.1.86
R0027	ammonia:ferredoxin oxidoreductase	8 cpd00067 + cpd00075 + 3 cpd11620 --> 2 cpd00001 + cpd00013 + 3 cpd11621	(8) h + no2 + (3) fdxrd --> (2) h2o + nh4 + (3) fdxox	CAC0094	1.7.7.1
R0028	Hydrogen-sulfide:ferredoxin oxidoreductase	3 cpd00001 + cpd00239 + 3 cpd11621 <==> 7 cpd00067 + cpd00081 + 3 cpd11620	(3) h2o + h2s + (3) fdxox <==> (7) h + so3 + (3) fdxrd	CAC0094	1.7.7.1
R0029	L-glutamate-semialdehyde: NADP+	cpd00005 + cpd00067 + cpd12227 <==> cpd00006 + cpd02345 + cpd11912	nadph + h + glutrna <==> nadp + glu1sa + trnaglu	CAC0095	1.2.1.70
R0030	S-Adenosyl-L-methionine:uroporphyrin-III C-methyltransferase	2 cpd00067 + cpd00557 <==> cpd03426 + cpd10515	(2) h + sheme <==> scl + fe2	CAC0096	1.3.1.76
R0031	S-Adenosyl-L-methionine:uroporphyrin-III C-methyltransferase	cpd00003 + cpd01620 <==> cpd00004 + cpd00067 + cpd03426	nad + pre2 <==> nadh + h + scl	CAC0096 or CAC0098	1.3.1.76 or 2.1.1.107
R0032	hydroxymethylbilane synthase	cpd00001 + 4 cpd00689 --> 4 cpd00013 + cpd00755	h2o + (4) ppbng --> (4) nh4 + hmbil	CAC0097	2.5.1.61
R0033	Hydroxymethylbilane hydro-lyase(cyclizing)	cpd00755 <==> cpd00001 + cpd00774	hmbil <==> h2o + uppg3	CAC0098	2.1.1.107
R0034	S-Adenosyl-L-methionine:uroporphyrin-III C-methyltransferase	2 cpd00017 + cpd00774 <==> 2 cpd00019 + 2 cpd00067 + cpd01620	(2) amet + uppg3 <==> (2) ahcys + (2) h + pre2	CAC0098	2.1.1.107
R0035	(S)-4-Amino-5-oxopentanoate 4,5-aminomutase	cpd00338 <==> cpd02345	5aop <==> glu1sa	CAC0099	5.4.3.8
R0036	porphobilinogen synthase	2 cpd00338 --> 2 cpd00001 + cpd00067 + cpd00689	(2) 5aop --> (2) h2o + h + ppbng	CAC0100	4.2.1.24
R0037	O-acetylhomoserine aminocarboxypropyltransferase	cpd00268 + cpd00790 + cpd11421 <==> cpd00029 + cpd00081 + cpd00135 + cpd11420	tsul + achms + trdrd <==> ac + so3 + hcys-L + trdox	CAC0102 or CAC2783	2.5.1.49
R0040	ATP:adenylylsulfate 3&#39;-phosphotransferase	cpd00002 + cpd03388 <==> cpd00008 + 1 cpd00067 + cpd03395	atp + Adenylylselenate <==> adp + (1) h + 3-Phosphoadenylylselenate	CAC0103	2.7.1.25
R0041	ATP:adenylylsulfate 3&#39;-phosphotransferase	cpd00002 + cpd00193 <==> cpd00008 + cpd00044	atp + aps <==> adp + paps	CAC0103	2.7.1.25
R0043	AMP,sulfite:(acceptor) oxidoreductase	cpd00018 + 2 cpd00109 + cpd03387 <==> 2 cpd00110 + cpd03388 + 2 cpd00067	amp + (2) ficytc + Selenite <==> (2) focytc + Adenylylselenate + (2) h	CAC0104
R0045	AMP,sulfite:acceptor oxidoreductase	cpd00015 + cpd00018 + cpd00081 <==> cpd00193 + cpd00982	fad + amp + so3 <==> aps + fadh2	CAC0104 and CAC0105	1.8.99.2
R0047	ATP:sulfate adenylyltransferase	cpd00002 + cpd00048 + cpd00067 <==> cpd00012 + cpd00193	atp + so4 + h <==> ppi + aps	CAC0109 and CAC0110	2.7.7.4
R0048	Sulfate adenyltransferase	cpd00001 + cpd00002 + cpd00038 + cpd00048 <==> cpd00009 + cpd00012 + cpd00031 + cpd00193	h2o + atp + gtp + so4 <==> pi + ppi + gdp + aps	CAC0109 and CAC0110	2.7.7.4
R0050	polar-amino-acid-transporting ATPase	cpd00001 + cpd00002 + cpd00053[e] --> cpd00008 + cpd00009 + cpd00053 + 1 cpd00067	h2o + atp + gln-L[e] --> adp + pi + gln-L + (1) h	CAC0111 and CAC0112 and CAC0377 and CAC0378 and CAC0380 and CAC3618 and CAC3619 and CAC3620	3.6.3.21
R0051	protein-Npi-phosphohistidine---sugar phosphotransferase	cpd00067 + cpd00314 + cpd12508 <==> cpd00491 + cpd11712	h + mnl + Protein N-pros-phosphohistidine <==> mnl1p + Protein histidine	CAC0154 and CAC0156	2.7.1.69
R0053	mannitol transport via PEP:Pyr PTS	cpd00061 + cpd00314[e] <==> cpd00020 + cpd00491	pep + mnl[e] <==> pyr + mnl1p	CAC0154 and CAC0156 and CAC1820 and CAC3087	2.7.1.69 and 2.7.3.9
R0055	D-Mannitol-1-phosphate:NAD+ 5-oxidoreductase	cpd00003 + cpd00491 <==> cpd00004 + cpd00067 + cpd00072	nad + mnl1p <==> nadh + h + f6p	CAC0157	1.1.1.17
R0057	L-Glutamine:D-fructose-6-phosphate aminotransferase (hexose	cpd00053 + cpd00072 <==> cpd00023 + cpd00288	gln-L + f6p <==> glu-L + gam6p	CAC0158	2.6.1.16
R0059	N-acetylmuramic acid 6-phosphate etherase	cpd00001 + cpd15391 <==> cpd00221 + cpd00293	h2o + acmum6p <==> lac-D + acgam6p	CAC0175	4.2.1.126
R0061	β-N-acetylhexosaminidase	cpd00001 + cpd01157 <==> 2 cpd00122	h2o + chitob <==> (2) acgam	CAC0182	3.2.1.52
R0063	glucosamine-6-phosphate deaminase	cpd00001 + cpd00288 --> cpd00013 + cpd00072	h2o + gam6p --> nh4 + f6p	CAC0187	3.5.99.6
R0065	N-Acetyl-D-glucosamine-6-phosphate amidohydrolase	cpd00001 + cpd00293 <==> cpd00029 + cpd00288	h2o + acgam6p <==> ac + gam6p	CAC0188	3.5.1.25
R0066	biotin synthase	cpd00017 + cpd00074 + cpd01311 --> cpd00060 + cpd00067 + cpd00104 + cpd03091	amet + s + dtbt --> met-L + h + btn + dad-5	CAC0210	2.8.1.6
R0067	acetyl coenzyme A holocarboxylase synthetase	cpd00012 + cpd03517 --> cpd00002 + cpd00067 + cpd00104	ppi + btamp --> atp + h + btn	CAC0212 or CAC0589	6.3.4.15
R0069	prephenate dehydratase	cpd00067 + cpd00219 --> cpd00001 + cpd00011 + cpd00143	h + pphn --> h2o + co2 + phpyr	CAC0217	4.2.1.51
R0072	protein-Npi-phosphohistidine---sugar phosphotransferase	cpd00067 + cpd00082 + cpd12508 <==> cpd00802 + cpd11712	h + fru + Protein N-pros-phosphohistidine <==> f1p + Protein histidine	CAC0233 and CAC0234	2.7.1.69
R0073	D-fructose transport via PEP:Pyr PTS	cpd00061 + cpd00082[e] <==> cpd00020 + cpd00802	pep + fru[e] <==> pyr + f1p	CAC0233 and CAC0234 and CAC1820 and CAC3087	2.7.1.69 and 2.7.3.9
R0075	molybdate ABC transporter permease	cpd00001 + cpd00002 + cpd11574[e] --> cpd00008 + cpd00009 + cpd00067 + cpd11574	h2o + atp + mobd[e] --> adp + pi + h + mobd	CAC0252 and CAC0280 and CAC0281
R0077	reduced ferredoxin:dinitrogen oxidoreductase (ATP-hydrolysing)	16 cpd00001 + 16 cpd00002 + cpd00528 + 8 cpd11620 <==> 16 cpd00008 + 16 cpd00009 + 2 cpd00013 + 6 cpd00067 + 8 cpd11621 + cpd11640	(16) h2o + (16) atp + n2 + (8) fdxrd <==> (16) adp + (16) pi + (2) nh4 + (6) h + (8) fdxox + h2	CAC0253 or CAC0256 and CAC0257	1.18.6.1
R0078	homocitrate synthase	cpd00001 + cpd00022 + cpd00024 <==> cpd00010 + 1 cpd00067 + cpd00919	h2o + accoa + akg <==> coa + (1) h + hcit	CAC0261	2.3.3.14
R0084	guanine deaminase	cpd00001 + cpd00067 + cpd00207 --> cpd00013 + cpd00309	h2o + h + gua --> nh4 + xan	CAC0282	3.5.4.3
R0085	5-methyltetrahydrofolate:NAD+ oxidoreductase	cpd00003 + cpd00345 <==> cpd00004 + cpd00067 + cpd00125	nad + 5mthf <==> nadh + h + mlthf	CAC0291	2.1.1.10
R0086	5-methyltetrahydrofolate:NADP+ oxidoreductase	cpd00006 + cpd00345 <==> cpd00005 + cpd00067 + cpd00125	nadp + 5mthf <==> nadph + h + mlthf	CAC0291	2.1.1.10
R0088	ornithine carbamoyltransferase	cpd00064 + cpd00146 --> cpd00009 + 2 cpd00067 + cpd00274	orn + cbp --> pi + (2) h + citr-L	CAC0316	2.1.3.3
R0089	2',3'-Cyclic AMP 3'-nucleotidohydrolase	cpd00001 + cpd01570 <==> cpd00988	h2o + 23camp <==> 3amp	CAC0353	3.1.4.16
R0090	2',3'-Cyclic GMP 3'-nucleotidohydrolase	cpd00001 + cpd03702 <==> cpd03701	h2o + 23cgmp <==> 3gmp	CAC0353	3.1.4.16
R0091	2',3'-Cyclic UMP 3'-nucleotidohydrolase	cpd00001 + cpd01572 <==> cpd00989	h2o + 23cump <==> 3ump	CAC0353	3.1.4.16
R0092	2',3'-Cyclic CMP 3'-nucleotidohydrolase	cpd00001 + cpd01571 <==> cpd03454	h2o + 23ccmp <==> 3cmp	CAC0353	3.1.4.16
R0093	2-Dehydro-3-deoxy-D-gluconate:NAD+ 5-oxidoreductase	cpd00003 + cpd00176 <==> cpd00004 + cpd00067 + cpd02663	nad + 2ddglcn <==> nadh + h + 46dh25dohxn	CAC0361	1.1.1.125
R0095	beta-alanine:2-oxoglutarate aminotransferase	cpd00024 + cpd00085 <==> cpd00023 + cpd00191	akg + ala-B <==> glu-L + msa	CAC0368 AND CAC1427	2.6.1.19
R0096	amino acid metbolism	cpd00001 + cpd02279 --> cpd00274 + cpd00425	h2o + NG,NG-Dimethyl-L-arginine --> citr-L + dma	CAC0376
R0097	protein-Npi-phosphohistidine---sugar phosphotransferase	cpd00001 + cpd00002 + cpd00158[e] --> cpd00008 + cpd00009 + 1 cpd00067 + cpd00158	h2o + atp + cellb[e] --> adp + pi + (1) h + cellb	CAC0383 and CAC0384 and CAC0386	2.7.1.69
R0098	cellobiose transport via PEP:Pyr PTS	cpd00061 + cpd00158[e] <==> cpd00020 + cpd02760	pep + cellb[e] <==> pyr + 6pgg	CAC0383 and CAC0384 and CAC0386	2.7.1.69
R0099	cystathionine gamma-synthase	cpd00067 + cpd00036 + cpd00424 <==> cpd00084 + cpd00822	h + succ + Cystathionine <==> cys-L + suchms	CAC0390	2.5.1.48
R0100	cystathionine gamma-synthase	cpd00084 + cpd00790 <==> cpd00029 + cpd00424 + cpd00067	cys-L + achms <==> ac + Cystathionine + h	CAC0390	2.5.1.48
R0101	cystathionine gamma-synthase	cpd00001 + cpd00822 --> cpd00013 + cpd00036 + cpd00067 + cpd00094	h2o + suchms --> nh4 + succ + h + 2obut	CAC0390	2.5.1.48
R0106	cystathionine beta-lyase	cpd00001 + cpd00424 --> cpd00013 + cpd00020 + cpd00135	h2o + Cystathionine --> nh4 + pyr + hcys-L	CAC0391 or CAC2970	4.4.1.8
R0110	D-arabino-3-Hexulose 6-phosphate formaldehyde-lyase	cpd00055 + cpd00171 <==> cpd03583	fald + ru5p-D <==> D-arabino-6-Phospho-hex-3-ulose	CAC0396	4.1.2.43
R0112	rxn03644	cpd03583 <==> cpd00072	D-arabino-6-Phospho-hex-3-ulose <==> f6p	CAC0397	5.3.1.27
R0114	phosphoglycolate phosphatase	cpd00001 + cpd00727 --> cpd00009 + cpd00067 + cpd00139	h2o + 2pglyc --> pi + h + glyclt	CAC0418	3.1.3.18
R0116	sucrose transport via PEP:Pyr PTS	cpd00061 + cpd00076[e] <==> cpd00020 + cpd01693	pep + sucr[e] <==> pyr + suc6p	CAC0423 and CAC1820 and CAC3087	2.7.1.69 and 2.7.3.9
R0119	beta-fructofuranosidase	cpd00001 + cpd01133 <==> cpd00082 + cpd03200	h2o + stchs <==> fru + Manninotriose	CAC0425	3.2.1.26
R0120	beta-fructofuranosidase	cpd00001 + cpd00076 <==> cpd00027 + cpd00082	h2o + sucr <==> glc-D + fru	CAC0425	3.2.1.26
R0122	beta-fructofuranosidase	cpd00001 + cpd00382 <==> cpd00082 + cpd03198	h2o + raffin <==> fru + melib	CAC0425	3.2.1.26
R0123	Sucrose 6-phosphate fructohydrolase	cpd00001 + cpd01693 <==> cpd00079 + cpd00082	h2o + suc6p <==> g6p + fru	CAC0425	3.2.1.26
R0126	2-Phospho-4-(cytidine 5&#39;-diphospho)-2-C-methyl-D-erythritol	cpd08288 <==> cpd00046 + cpd08301	2p4c2me <==> cmp + 2mecdp	CAC0434	4.6.1.12
R0127	chlorideion transport out via diffusion	cpd00099[e] <==> cpd00099	cl[e] <==> cl	CAC0442
R0130	ribonucleoside-triphosphate reductase	cpd00052 + cpd11421 --> cpd00001 + cpd11420 + cpd00356	ctp + trdrd --> h2o + trdox + dctp	CAC0480 and CAC1209	1.17.4.2
R0131	ribonucleoside-triphosphate reductase	cpd00062 + cpd11421 --> cpd00001 + cpd11420 + cpd00358	utp + trdrd --> h2o + trdox + dutp	CAC0480 and CAC1209	1.17.4.2
R0133	D-Glucosamine 1-phosphate 1,6-phosphomutase	cpd03671 <==> cpd00288	gam1p <==> gam6p	CAC0484	5.4.2.10
R0135	CoA:apo-[acyl-carrier-protein] pantetheinephosphotransferase	cpd00010 + cpd12370 <==> cpd00045 + cpd11493	coa + apoACP <==> pap + ACP	CAC0489	2.7.8.7
R0139	UDP-N-acetylmuramate dehydrogenase	cpd00005 + cpd00067 + cpd02820 --> cpd00006 + cpd00773	nadph + h + uaccg --> nadp + uamr	CAC0510	1.3.1.98
R0140	dna replication	--> cpd17042	--> dnarep	CAC0516 and CAC1627 and CAC1628 and CAC1721 and CAC3715 and CAC1273 and CAC2060 and CAC2061 and CAC1785 and CAC1195 and CAC3211 and CAC0001 and CAC0002 and CAC0300 and CAC0125 and CAC1299 and CAC1933 and CAC1751 and CAC0006 and CAC0007 and CAC0945 or CAC1223 and CAC1627 and CAC1628 and CAC1721 and CAC3715 and CAC1273 and CAC2060 and CAC2061 and CAC1785 and CAC1195 and CAC3211 and CAC0001 and CAC0…	2.7.7.7 and 3.6.4.12 and 5.99.1.2 and 6.5.1.2 and 5.99.1.3 and 5.99.1.2
R0142	6-phosphofructokinase	cpd00052 + cpd00805 --> cpd00096 + cpd02371	ctp + tag6p-D --> cdp + tagdp-D	CAC0517	2.7.1.11
R0143	6-phosphofructokinase	cpd00062 + cpd00805 --> cpd00014 + cpd02371	utp + tag6p-D --> udp + tagdp-D	CAC0517	2.7.1.11
R0144	6-phosphofructokinase	cpd00068 + cpd00805 --> cpd00090 + cpd02371	itp + tag6p-D --> idp + tagdp-D	CAC0517	2.7.1.11
R0145	ATP:Sedoheptulose 7-phosphate 1-phosphotransferase	cpd00002 + cpd00238 <==> cpd00008 + cpd00349	atp + s7p <==> adp + s17bp	CAC0517	2.7.1.11
R0146	ATP:D-fructose-6-phosphate 1-phosphotransferase	cpd00002 + cpd00072 <==> cpd00008 + cpd00290	atp + f6p <==> adp + fdp	CAC0517	2.7.1.11
R0148	pyruvate kinase	cpd00031 + cpd00061 --> cpd00020 + cpd00038	gdp + pep --> pyr + gtp	CAC0518 and CAC1036	2.7.1.40
R0149	pyruvate kinase	cpd00061 + cpd00177 --> cpd00020 + cpd00115	pep + dadp --> pyr + datp	CAC0518 and CAC1036	2.7.1.40
R0150	pyruvate kinase	cpd00061 + cpd00295 --> cpd00020 + cpd00241	pep + dgdp --> pyr + dgtp	CAC0518 and CAC1036	2.7.1.40
R0152	(S)-Dihydroorotate amidohydrolase	cpd00001 + cpd00282 <==> cpd00067 + cpd00343	h2o + dhor-S <==> h + cbasp	CAC0519	3.5.2.3
R0153	RNA uridine methyltransferase	cpd00067 + cpd00017 + cpd11425 <==> cpd00019 + cpd11451	h + amet + 2dmmq8 <==> ahcys + mqn8	CAC0523 and CAC0700 and CAC1284 and CAC1435 and CAC2132 and CAC2784 and CAC2885 and CAC2986 and CAC3154	2.1.1.190 and 2.1.1.207 and 2.1.1.199 and 3.4.23.43 and 2.1.1.182 and 2.1.1.185
R0154	RNA uridine methyltransferase	cpd00067 + cpd03696 + cpd12508 <==> cpd03697 + cpd11712	h + arbt + Protein N-pros-phosphohistidine <==> arbt6p + Protein histidine	CAC0532 and CAC0570 and CAC1354 and CAC2995 and CAC3427	2.7.1.69 and 2.7.1.69 and 2.7.1.69 and 2.7.1.69 and 2.7.1.69
R0155	alpha,alpha-Trehalose-6-phosphate phosphoglucohydrolase	cpd00001 + cpd00523 <==> cpd00027 + cpd00079	h2o + tre6p <==> glc-D + g6p	CAC0533	3.2.1.122
R0158	Phosphoenolpyruvate synthase	cpd00001 + cpd00002 + cpd00020 --> cpd00009 + cpd00018 + cpd00061 + cpd00067	h2o + atp + pyr --> pi + amp + pep + h	CAC0534	2.7.9.2
R0159	malate dehydrogenase	cpd00004 + cpd00032 + 1 cpd00067 --> cpd00003 + cpd00130	nadh + oaa + (1) h --> nad + mal-L	CAC0566
R0160	protein-Npi-phosphohistidine---sugar phosphotransferase	cpd00067 + cpd00027 + cpd12508 <==> cpd00079 + cpd11712	h + glc-D + Protein N-pros-phosphohistidine <==> g6p + Protein histidine	CAC0570 and CAC1354 and CAC2995 and CAC3425 and CAC3427	2.7.1.69
R0161	protein-Npi-phosphohistidine---sugar phosphotransferase	cpd00067 + cpd01030 + cpd12508 <==> cpd03698 + cpd11712	h + salcn + Protein N-pros-phosphohistidine <==> salc6p + Protein histidine	CAC0570 and CAC1354 and CAC2995 and CAC3427	2.7.1.69
R0163	5-Methyltetrahydrofolate:L-homocysteine S-methyltransferase	cpd00135 + cpd00345 <==> cpd00060 + cpd00087	hcys-L + 5mthf <==> met-L + thf	CAC0578	2.1.1.13
R0165	adenosylcobyric acid:(R)-1-aminopropan-2-ol ligase (ADP-forming)	cpd00002 + cpd02039 + cpd03917 <==> cpd00008 + cpd00009 + cpd00067 + cpd03918	atp + appl + adcobhex <==> adp + pi + h + adocbi	CAC0582	6.3.1.10
R0166	adenosylcobyric acid:(R)-1-aminopropan-2-yl phosphate ligase	cpd00002 + cpd02547 + cpd03917 <==> cpd00008 + cpd00009 + 2 cpd00067 + cpd03919	atp + applp + adcobhex <==> adp + pi + (2) h + adocbip	CAC0582	6.3.1.10
R0167	Cobalt-precorrin-7 (C(5))-methyltransferase	cpd00017 + cpd08373 <==> cpd00019 + cpd00067 + cpd14961	amet + codhpre6 <==> ahcys + h + Cobalt-precorrin 7	CAC0584	2.1.1.289
R0170	5-amino-6-(5-phosphoribitylamino)uracil:NADP+ 1&#39;-oxidoreductase	cpd00006 + cpd02720 <==> cpd00005 + cpd00067 + cpd00931	nadp + 5aprbu <==> nadph + h + 5apru	CAC0590	1.1.1.193
R0171	5-amino-6-(5-phosphoribitylamino)uracil:NADP+ 1&#39;-oxidoreductase	cpd00001 + cpd00067 + cpd00957 --> cpd00013 + cpd00931	h2o + h + 25drapp --> nh4 + 5apru	CAC0590	1.1.1.193
R0172	riboflavin synthase	2 cpd02656 --> cpd00220 + cpd02882	(2) dmlz --> ribflv + 4r5au	CAC0591	2.5.1.9
R0176	GTP cyclohydrolase	3 cpd00001 + cpd00038 --> cpd00012 + cpd00047 + cpd00067 + cpd00957	(3) h2o + gtp --> ppi + for + h + 25drapp	CAC0592	3.5.4.25
R0177	GTP cyclohydrolase	cpd00171 --> cpd00047 + cpd00067 + cpd11225	ru5p-D --> for + h + db4p	CAC0592	3.5.4.25
R0178	6,7-Dimethyl-8-(1-D-ribityl)lumazine:6,7-dimethyl-8-(1-D-ribityl)	cpd02882 + cpd11225 <==> 2 cpd00001 + cpd00009 + cpd00067 + cpd02656	4r5au + db4p <==> (2) h2o + pi + h + dmlz	CAC0593	2.5.1.78
R0179	Pyridoxal 5'-phosphate synthas	cpd00053 + cpd00102 + cpd00171 --> 3 cpd00001 + cpd00009 + cpd00016 + cpd00023 + 2 cpd00067	gln-L + g3p + ru5p-D --> (3) h2o + pi + pydx5p + glu-L + (2) h	CAC0594 and CAC0595	4.3.3.6
R0182	diaminopimelate decarboxylase	cpd00067 + cpd00516 --> cpd00011 + cpd00039	h + 26dap-M --> co2 + lys-L	CAC0608	4.1.1.20
R0183	ABC transporter permease	cpd00001 + cpd00002 + cpd00209[e] --> cpd00008 + cpd00009 + 1 cpd00067 + cpd00209	h2o + atp + no3[e] --> adp + pi + (1) h + no3	CAC0618 and CAC0619 and CAC0620 and CAC1399 and CAC1400 and CAC1401
R0184	leucyl-tRNA synthetase	cpd00002 + 1 cpd00067 + cpd00107 + cpd11916 <==> cpd00012 + cpd00018 + cpd12003	atp + (1) h + leu-L + trnaleu <==> ppi + amp + leutrna	CAC0646	6.1.1.4
R0185	adenylate cyclase	cpd00002 --> cpd00012 + cpd00446	atp --> ppi + camp	CAC0650	4.6.1.1
R0190	pyrimidine ribonucleoside kinase	cpd00062 + cpd00249 <==> cpd00014 + cpd00091	utp + uri <==> udp + ump	CAC0672	2.7.1.48
R0192	pyrimidine ribonucleoside kinase	cpd00115 + cpd00367 <==> cpd00046 + cpd00177	datp + Cytidine <==> cmp + dadp	CAC0672	2.7.1.48
R0193	pyrimidine ribonucleoside kinase	cpd00115 + cpd00249 <==> cpd00091 + cpd00177	datp + uri <==> ump + dadp	CAC0672	2.7.1.48
R0194	pyrimidine ribonucleoside kinase	cpd00241 + cpd00249 <==> cpd00091 + cpd00295	dgtp + uri <==> ump + dgdp	CAC0672	2.7.1.48
R0195	pyrimidine ribonucleoside kinase	cpd00241 + cpd00367 <==> cpd00046 + cpd00295	dgtp + Cytidine <==> cmp + dgdp	CAC0672	2.7.1.48
R0196	pyrimidine ribonucleoside kinase	cpd00357 + cpd00367 <==> cpd00046 + cpd00297	dttp + Cytidine <==> cmp + dtdp	CAC0672	2.7.1.48
R0197	pyrimidine ribonucleoside kinase	cpd00249 + cpd00357 <==> cpd00091 + cpd00297	uri + dttp <==> ump + dtdp	CAC0672	2.7.1.48
R0198	pyrimidine ribonucleoside kinase	cpd00249 + cpd00356 <==> cpd00091 + cpd00533	uri + dctp <==> ump + dcdp	CAC0672	2.7.1.48
R0199	pyrimidine ribonucleoside kinase	cpd00249 + cpd00358 --> cpd00091 + cpd00978	uri + dutp --> ump + dudp	CAC0672	2.7.1.48
R0200	pyrimidine ribonucleoside kinase	cpd00356 + cpd00367 <==> cpd00046 + cpd00533	dctp + Cytidine <==> cmp + dcdp	CAC0672	2.7.1.48
R0201	pyrimidine ribonucleoside kinase	cpd00358 + cpd00367 --> cpd00046 + cpd00978	dutp + Cytidine --> cmp + dudp	CAC0672	2.7.1.48
R0202	GTP:cytidine 5&#39;-phosphotransferase	cpd00038 + cpd00367 <==> cpd00031 + cpd00046	gtp + Cytidine <==> gdp + cmp	CAC0672	2.7.1.48
R0203	ATP:uridine 5&#39;-phosphotransferase	cpd00002 + cpd00249 <==> cpd00008 + cpd00091	atp + uri <==> adp + ump	CAC0672	2.7.1.48
R0204	ITP:uridine 5&#39;-phosphotransferase	cpd00068 + cpd00249 <==> cpd00090 + cpd00091	itp + uri <==> idp + ump	CAC0672	2.7.1.48
R0205	UTP:cytidine 5&#39;-phosphotransferase	cpd00062 + cpd00367 <==> cpd00014 + cpd00046	utp + Cytidine <==> udp + cmp	CAC0672	2.7.1.48
R0206	ATP:cytidine 5&#39;-phosphotransferase	cpd00002 + cpd00367 <==> cpd00008 + cpd00046	atp + Cytidine <==> adp + cmp	CAC0672	2.7.1.48
R0207	GTP:uridine 5&#39;-phosphotransferase	cpd00038 + cpd00249 <==> cpd00031 + cpd00091	gtp + uri <==> gdp + ump	CAC0672	2.7.1.48
R0209	L-serine ammonia-lyase	cpd00054 --> cpd00013 + cpd00020	ser-L --> nh4 + pyr	CAC0673 and CAC0674	4.3.1.17
R0210	phosphatidylserine synthase	cpd00054 + cpd15423 --> cpd00046 + cpd00067 + cpd15553	ser-L + cdpdtdecg --> cmp + h + ps140	CAC0676 or CAC0798	2.7.8.8
R0211	phosphatidylserine synthase	cpd00054 + cpd15684 --> cpd00046 + cpd00067 + cpd15690	ser-L + CDP-1,2-dianteisoheptadecanoylglycerol --> cmp + h + Dianteisoheptadecanoylphosphatidylserine	CAC0676 or CAC0798	2.7.8.8
R0212	phosphatidylserine synthase	cpd00054 + cpd15687 --> cpd00046 + cpd00067 + cpd15693	ser-L + CDP-1,2-dianteisopentadecanoylglycerol --> cmp + h + Dianteisopentadecanoylphosphatidylserine	CAC0676 or CAC0798	2.7.8.8
R0213	phosphatidylserine synthase	cpd00054 + cpd15422 --> cpd00046 + cpd00067 + cpd15554	ser-L + cdpdtdec7eg --> cmp + h + ps141	CAC0676 or CAC0798	2.7.8.8
R0214	phosphatidylserine synthase	cpd00054 + cpd15685 --> cpd00046 + cpd00067 + cpd15691	ser-L + CDP-1,2-diisotetradecanoylglycerol --> cmp + h + Diisotetradecanoylphosphatidylserine	CAC0676 or CAC0798	2.7.8.8
R0215	phosphatidylserine synthase	cpd00054 + cpd15419 --> cpd00046 + cpd00067 + cpd15555	ser-L + cdpdhdecg --> cmp + h + ps160	CAC0676 or CAC0798	2.7.8.8
R0216	phosphatidylserine synthase	cpd00054 + cpd15420 --> cpd00046 + cpd00067 + cpd15558	ser-L + cdpdodec11eg --> cmp + h + ps181	CAC0676 or CAC0798	2.7.8.8
R0217	phosphatidylserine synthase	cpd00054 + cpd15421 --> cpd00046 + cpd00067 + cpd15557	ser-L + cdpdodecg --> cmp + h + ps180	CAC0676 or CAC0798	2.7.8.8
R0218	phosphatidylserine synthase	cpd00054 + cpd15418 --> cpd00046 + cpd00067 + cpd15556	ser-L + cdpdhdec9eg --> cmp + h + ps161	CAC0676 or CAC0798	2.7.8.8
R0219	phosphatidylserine synthase	cpd00054 + cpd15688 --> cpd00046 + cpd00067 + cpd15694	ser-L + CDP-1,2-diisohexadecanoylglycerol --> cmp + h + Diisohexadecanoylphosphatidylserine	CAC0676 or CAC0798	2.7.8.8
R0220	phosphatidylserine synthase	cpd00054 + cpd15683 --> cpd00046 + cpd00067 + cpd15689	ser-L + CDP-1,2-diisoheptadecanoylglycerol --> cmp + h + Diisoheptadecanoylphosphatidylserine	CAC0676 or CAC0798	2.7.8.8
R0221	phosphatidylserine synthase	cpd00054 + cpd15686 --> cpd00046 + cpd00067 + cpd15692	ser-L + CDP-1,2-diisopentadecanoylglycerol --> cmp + h + Diisopentadecanoylphosphatidylserine	CAC0676 or CAC0798	2.7.8.8
R0222	phosphatidylserine synthase	cpd00054 + cpd15417 --> cpd00046 + cpd00067 + cpd15552	ser-L + cdpdddecg --> cmp + h + ps120	CAC0676 or CAC0798	2.7.8.8
R0223	Ammonia transport via diffusion	cpd00013[e] <==> cpd00013	nh4[e] <==> nh4	CAC0682
R0225	serine acetyltransferase	cpd00022 + cpd00054 --> cpd00010 + cpd00722	accoa + ser-L --> coa + acser	CAC0687	2.3.1.30
R0228	D-Galacturonate ketol-isomerase	cpd00280 <==> cpd00437	galur <==> tagur	CAC0692	5.3.1.12
R0229	D-Glucuronate ketol-isomerase	cpd00164 <==> cpd00672	glcur <==> fruur	CAC0692	5.3.1.12
R0230	melibiose transport in via symport	cpd00067[e] + cpd03198[e] <==> cpd00067 + cpd03198	h[e] + melib[e] <==> h + melib	CAC0694
R0232	D-Altronate:NAD+ 3-oxidoreductase	cpd00003 + cpd00608 <==> cpd00004 + cpd00067 + cpd00437	nad + altrn <==> nadh + h + tagur	CAC0695	1.1.1.58
R0234	altronate dehydratase	cpd00608 --> cpd00001 + cpd00176	altrn --> h2o + 2ddglcn	CAC0696	4.2.1.7
R0236	D-Glyceraldehyde-3-phosphate:NAD+ oxidoreductase(phosphorylating)	cpd00003 + cpd00009 + cpd00102 <==> cpd00004 + cpd00203	nad + pi + g3p <==> nadh + 13dpg	CAC0709	1.2.1.12
R0237	triosephosphate dehydrogenase	cpd00001 + cpd00003 + cpd00236 <==> cpd00004 + 2 cpd00067 + cpd02147	h2o + nad + e4p <==> nadh + (2) h + 4per	CAC0709	1.2.1.12
R0239	ATP:3-phospho-D-glycerate 1-phosphotransferase	cpd00002 + cpd00067 + cpd00169 <==> cpd00008 + cpd00203	atp + h + 3pg <==> adp + 13dpg	CAC0710	2.7.2.3
R0241	D-Glyceraldehyde-3-phosphate ketol-isomerase	cpd00102 <==> cpd00095	g3p <==> dhap	CAC0711	5.3.1.1
R0243	2-Phospho-D-glycerate hydro-lyase	cpd00482 <==> cpd00001 + cpd00061	2pg <==> h2o + pep	CAC0713	4.2.1.11
R0246	L-Glutamate:NADP+ oxidoreductase (deaminating)	cpd00001 + cpd00006 + cpd00023 <==> cpd00005 + cpd00013 + cpd00024 + cpd00067	h2o + nadp + glu-L <==> nadph + nh4 + akg + h	CAC0737	1.4.1.4
R0247	L-Glutamate:NAD+ oxidoreductase (deaminating)	cpd00001 + cpd00003 + cpd00023 <==> cpd00004 + cpd00013 + cpd00024 + cpd00067	h2o + nad + glu-L <==> nadh + nh4 + akg + h	CAC0737	1.4.1.4
R0250	Proton sodium antiport	cpd00067 + cpd00971[e] <==> cpd00067[e] + cpd00971	h + na1[e] <==> h[e] + na1	CAC0744
R0251	sodium proton antiporter (H:NA is 1.5)	3 cpd00067[e] + 2 cpd00971 <==> 3 cpd00067 + 2 cpd00971[e]	(3) h[e] + (2) na1 <==> (3) h + (2) na1[e]	CAC0744 and CAP0140
R0254	iron-chelate-transporting ATPase	cpd00001 + cpd00002 + cpd03724[e] --> cpd00008 + cpd00009 + cpd00067 + cpd03724	h2o + atp + ferrich[e] --> adp + pi + h + ferrich	CAC0789 and CAC0790 and CAC0791	3.6.3.34
R0256	D-amino-acid transaminase	cpd00064 + cpd11625 <==> cpd11612 + cpd00815 + cpd00067	orn + 2-Oxo acid <==> Amino acid + 2-Oxo-5-aminovalerate + h	CAC0792	2.6.1.21
R0257	D-amino-acid transaminase	cpd00051 + cpd11625 <==> cpd11612 + cpd02364 + cpd00067	arg-L + 2-Oxo acid <==> Amino acid + 2-Oxo-5-guanidinopentanoate + h	CAC0792	2.6.1.21
R0258	D-Aspartate:2-oxoglutarate aminotransferase	cpd00320 + cpd00830 <==> cpd00032 + cpd01974	cll_345 + 4h2oglt <==> oaa + 4hglu	CAC0792	2.6.1.21
R0259	D-amino-acid transaminase	cpd00024 + cpd00066 <==> cpd00143 + cpd00186	akg + phe-L <==> phpyr + glu-D	CAC0792	2.6.1.21
R0260	D-Alanine:2-oxoglutarate aminotransferase	cpd00024 + cpd00117 <==> cpd00020 + cpd00186	akg + ala-D <==> pyr + glu-D	CAC0792	2.6.1.21
R0262	prenyltransferase	cpd00136 + cpd02557 <==> cpd00012 + cpd03443	4hbz + octdp <==> ppi + 3ophb	CAC0800
R0265	D-Fructose 1-phosphate D-glyceraldehyde-3-phosphate-lyase	cpd00802 <==> cpd00095 + cpd00448	f1p <==> dhap + glyald	CAC0827	4.1.2.13
R0269	Polyamine-transporting ATPase	cpd00001 + cpd00002 + cpd00264[e] --> cpd00008 + cpd00009 + cpd00067 + cpd00264	h2o + atp + spmd[e] --> adp + pi + h + spmd	CAC0837 and CAC0838 and CAC0839 and CAC0840	3.6.3.31
R0270	Polyamine-transporting ATPase	cpd00001 + cpd00002 + cpd00118[e] --> cpd00008 + cpd00009 + cpd00067 + cpd00118	h2o + atp + ptrc[e] --> adp + pi + h + ptrc	CAC0837 and CAC0838 and CAC0839 and CAC0840	3.6.3.31
R0272	TRDR	cpd00005 + cpd00067 + cpd11420 <==> cpd00006 + cpd11421	nadph + h + trdox <==> nadp + trdrd	CAC0869 or CAC1548 or CAC3082	1.8.1.9
R0273	permease	cpd00067[e] + cpd00309[e] --> cpd00067 + cpd00309	h[e] + xan[e] --> h + xan	CAC0872 and CAC2772 and CAC2820
R0274	xanthine phosphoribosyltransferase	cpd00103 + cpd00309 --> cpd00012 + cpd00497	prpp + xan --> ppi + xmp	CAC0873 or CAC3203	2.4.2.22 or 2.4.2.8
R0275	ABC transporters	cpd00001 + cpd00002 + cpd00084[e] --> cpd00008 + cpd00009 + cpd00067 + cpd00084	h2o + atp + cys-L[e] --> adp + pi + h + cys-L	CAC0880
R0276	adenine deaminase	cpd00001 + 1 cpd00067 + cpd00128 --> cpd00013 + cpd00226	h2o + (1) h + ade --> nh4 + hxan	CAC0887	3.5.4.2
R0278	D-erythrose-4-phosphate-lyase	cpd00001 + cpd00061 + cpd00236 --> cpd00009 + cpd00067 + cpd02857	h2o + pep + e4p --> pi + h + 2dda7p	CAC0892 and CAC0897	2.5.1.54 and 1.1.1.25
R0280	prephenate dehydrogenase	cpd00003 + cpd00219 --> cpd00004 + cpd00011 + cpd00868	nad + pphn --> nadh + co2 + 34hpp	CAC0893	1.3.1.12
R0282	dehydroquinate synthase	cpd02857 --> cpd00009 + cpd00067 + cpd00699	2dda7p --> pi + h + 3dhq	CAC0894	4.2.3.4
R0284	Phosphoenolpyruvate:3-phosphoshikimate	cpd00061 + cpd02030 <==> cpd00009 + cpd00067 + cpd00932	pep + skm5p <==> pi + h + 3psme	CAC0895	2.5.1.19
R0286	chorismate synthase	cpd00932 --> cpd00009 + cpd00067 + cpd00216	3psme --> pi + h + chor	CAC0896	4.2.3.5
R0288	Shikimate:NADP+ 5-oxidoreductase	cpd00006 + cpd00383 <==> cpd00005 + cpd00067 + cpd01716	nadp + skm <==> nadph + h + 3dhsk	CAC0897	1.1.1.25
R0290	ATP:shikimate 3-phosphotransferase	cpd00002 + cpd00383 <==> cpd00008 + cpd02030	atp + skm <==> adp + skm5p	CAC0898	2.7.1.71
R0292	3-dehydroquinate dehydratase	cpd00699 --> cpd00001 + cpd01716	3dhq --> h2o + 3dhsk	CAC0899	4.2.1.10
R0293	amino acid metbolism	cpd00001 + cpd00007 + cpd00183 --> cpd00025 + cpd00033 + cpd00055	h2o + o2 + sarcs --> h2o2 + gly + fald	CAC0905
R0294	SAM-dependent methyltransferase	cpd00017 + cpd11763 --> cpd00019 + cpd00067 + cpd12223	amet + DNA cytosine --> ahcys + h + dna5mtc	CAC0929
R0295	cystathionine beta-lyase	cpd00001 + cpd00424 --> cpd00013 + cpd00084 + cpd00094	h2o + Cystathionine --> nh4 + cys-L + 2obut	CAC0930	4.4.1.8
R0296	cystathionine beta-lyase	cpd00001 + cpd00084 --> cpd00013 + cpd00020 + cpd00239	h2o + cys-L --> nh4 + pyr + h2s	CAC0930 or CAC0391	4.4.1.8
R0297	L-Serine hydro-lyase (adding homocysteine)	cpd00054 + cpd00135 <==> cpd00001 + cpd00424	ser-L + hcys-L <==> h2o + Cystathionine	CAC0931	2.5.1.47
R0299	ATP phosphoribosyltransferase	cpd00002 + cpd00103 --> cpd00012 + cpd01775	atp + prpp --> ppi + prbatp	CAC0935 and CAC0936	2.4.2.17
R0301	L-Histidinal:NAD+ oxidoreductase	cpd00001 + 2 cpd00003 + cpd01324 <==> 2 cpd00004 + 1 cpd00067 + cpd00119	h2o + (2) nad + cbs_412 <==> (2) nadh + (1) h + his-L	CAC0937	1.1.1.23
R0303	histidinol dehydrogenase	cpd00001 + cpd00003 + cpd01324 <==> cpd00004 + 2 cpd00067 + cpd00119	h2o + nad + cbs_412 <==> nadh + (2) h + his-L	CAC0937	1.1.1.23
R0304	L-Histidinol:NAD+ oxidoreductase	cpd00003 + cpd00641 <==> cpd00004 + cpd00067 + cpd01324	nad + histd <==> nadh + h + cbs_412	CAC0937	1.1.1.23
R0306	IGP dehydratase	cpd02843 --> cpd00001 + cpd00930	eig3p --> h2o + imacp	CAC0938	4.2.1.19
R0307	amino acid metbolism	cpd00053 + cpd02991 --> cpd00023 + cpd00067 + cpd02843 + cpd02851	gln-L + prlp --> glu-L + h + eig3p + aicar	CAC0939 and CAC0941
R0309	N-(5&#39;-Phospho-D-ribosylformimino)-5-amino-1-	cpd02979 <==> cpd02991	prfp <==> prlp	CAC0940	5.3.1.16
R0311	PRAMP-cyclohydrolase	cpd00001 + cpd01775 --> cpd00012 + cpd01777	h2o + prbatp --> ppi + prbamp	CAC0942 and CAC0943	3.5.4.19 and 3.6.1.31
R0312	1-(5-phospho-D-ribosyl)-AMP 1,6-hydrolase	cpd00001 + cpd01777 <==> cpd02979	h2o + prbamp <==> prfp	CAC0942 and CAC0943	3.5.4.19 and 3.6.1.31
R0316	D-Fructose 6-phosphate:D-glyceraldehyde-3-phosphate glycolaldehyde	cpd00072 + cpd00102 <==> cpd00198 + cpd00236	f6p + g3p <==> xu5p-D + e4p	CAC0944 or CAC1348	2.2.1.1
R0317	Sedoheptulose-7-phosphate:D-glyceraldehyde-3-phosphate	cpd00102 + cpd00238 <==> cpd00101 + cpd00198	g3p + s7p <==> r5p + xu5p-D	CAC0944 or CAC1348	2.2.1.1
R0318	undecaprenyl-diphosphate phosphatase	cpd00001 + cpd02229 --> cpd00009 + cpd00067 + cpd00286	h2o + udcpdp --> pi + h + udcpp	CAC0963 or CAC0501	3.6.1.27
R0319	1-acylglycerol-3-phosphate O-acyltransferase	cpd00010 + cpd15521 <==> cpd11611 + cpd00517	coa + pa120 <==> acoa + 1ag3p	CAC0965	2.3.1.51
R0320	1-acylglycerol-3-phosphate O-acyltransferase	cpd11434 + cpd15672 --> cpd00010 + cpd15678	fa12coa + 1-anteisoheptadecanoyl-sn-glycerol 3-phosphate --> coa + 1,2-dianteisoheptadecanoyl-sn-glycerol 3-phosphate	CAC0965	2.3.1.51
R0321	1-acylglycerol-3-phosphate O-acyltransferase	cpd11468 + cpd15325 --> cpd11493 + cpd15521	ddcaACP + 1ddecg3p --> ACP + pa120	CAC0965	2.3.1.51
R0322	1-acylglycerol-3-phosphate O-acyltransferase	cpd15268 + cpd15329 --> cpd11493 + cpd15526	ocdACP + 1odecg3p --> ACP + pa180	CAC0965	2.3.1.51
R0323	1-acylglycerol-3-phosphate O-acyltransferase	cpd11432 + cpd15671 --> cpd00010 + cpd15677	fa11coa + 1-isoheptadecanoyl-sn-glycerol 3-phosphate --> coa + 1,2-diisoheptadecanoyl-sn-glycerol 3-phosphate	CAC0965	2.3.1.51
R0324	1-acylglycerol-3-phosphate O-acyltransferase	cpd11437 + cpd15674 --> cpd00010 + cpd15680	fa3coa + 1-isopentadecanoyl-sn-glycerol 3-phosphate --> coa + 1,2-diisopentadecanoyl-sn-glycerol 3-phosphate	CAC0965	2.3.1.51
R0325	1-acylglycerol-3-phosphate O-acyltransferase	cpd15294 + cpd15330 --> cpd11493 + cpd15523	tdeACP + 1tdec7eg3p --> ACP + pa141	CAC0965	2.3.1.51
R0326	1-acylglycerol-3-phosphate O-acyltransferase	cpd11435 + cpd15673 --> cpd00010 + cpd15679	fa1coa + 1-isotetradecanoyl-sn-glycerol 3-phosphate --> coa + 1,2-diisotetradecanoyl-sn-glycerol 3-phosphate	CAC0965	2.3.1.51
R0327	1-acylglycerol-3-phosphate O-acyltransferase	cpd11441 + cpd15676 --> cpd00010 + cpd15682	fa6coa + 1-isohexadecanoyl-sn-glycerol 3-phosphate --> coa + 1,2-diisohexadecanoyl-sn-glycerol 3-phosphate	CAC0965	2.3.1.51
R0328	1-acylglycerol-3-phosphate O-acyltransferase	cpd00134 + cpd15327 --> cpd00010 + cpd15524	pmtcoa + 1hdecg3p --> coa + pa160	CAC0965	2.3.1.51
R0329	1-acylglycerol-3-phosphate O-acyltransferase	cpd11466 + cpd15331 --> cpd11493 + cpd15522	myrsACP + 1tdecg3p --> ACP + pa140	CAC0965	2.3.1.51
R0330	1-acylglycerol-3-phosphate O-acyltransferase	cpd11439 + cpd15675 --> cpd00010 + cpd15681	fa4coa + 1-anteisopentadecanoyl-sn-glycerol 3-phosphate --> coa + 1,2-dianteisopentadecanoyl-sn-glycerol 3-phosphate	CAC0965	2.3.1.51
R0331	1-acylglycerol-3-phosphate O-acyltransferase	cpd15239 + cpd15326 --> cpd11493 + cpd15525	hdeACP + 1hdec9eg3p --> ACP + pa161	CAC0965	2.3.1.51
R0332	1-acylglycerol-3-phosphate O-acyltransferase	cpd00327 + cpd15329 --> cpd00010 + cpd15526	stcoa + 1odecg3p --> coa + pa180	CAC0965	2.3.1.51
R0333	1-acylglycerol-3-phosphate O-acyltransferase	cpd11825 + cpd15328 --> cpd11493 + cpd15527	octeACP + 1odec11eg3p --> ACP + pa181	CAC0965	2.3.1.51
R0334	1-acylglycerol-3-phosphate O-acyltransferase	cpd01695 + cpd15331 --> cpd00010 + cpd15522	tdcoa + 1tdecg3p --> coa + pa140	CAC0965	2.3.1.51
R0335	1-acylglycerol-3-phosphate O-acyltransferase	cpd15277 + cpd15327 --> cpd11493 + cpd15524	palmACP + 1hdecg3p --> ACP + pa160	CAC0965	2.3.1.51
R0339	citrate hydro-lyase	cpd00137 <==> cpd00260	cit <==> icit	CAC0971	4.2.1.3
R0340	citrate hydro-lyase	cpd00137 <==> cpd00001 + cpd00331	cit <==> h2o + acon-C	CAC0971	4.2.1.3
R0341	isocitrate hydro-lyase	cpd00260 <==> cpd00001 + cpd00331	icit <==> h2o + acon-C	CAC0971	4.2.1.3
R0343	isocitric dehydrogenase	cpd00003 + cpd00260 --> cpd00004 + cpd00011 + cpd00024	nad + icit --> nadh + co2 + akg	CAC0972	1.1.1.41
R0345	L-Citrulline:L-aspartate ligase (AMP-forming)	cpd00002 + cpd00041 + cpd00274 <==> cpd00012 + cpd00018 + cpd02152	atp + asp-L + citr-L <==> ppi + amp + argsuc	CAC0973	6.3.4.5
R0347	N-(L-Argininosuccinate) arginie-lyase	cpd02152 <==> cpd00051 + cpd00106	argsuc <==> arg-L + fum	CAC0974	4.3.2.1
R0350	Acetyl-CoA:formate C-acetyltransferase	cpd00010 + cpd00094 <==> cpd00047 + cpd00086	coa + 2obut <==> for + ppcoa	CAC0980	2.3.1.54
R0351	Acetyl-CoA:formate C-acetyltransferase	cpd00022 + cpd00047 <==> cpd00010 + cpd00020	accoa + for <==> coa + pyr	CAC0980 and CAC0981	2.3.1.54 and 1.97.1.4
R0353	ATP	cpd00001 + cpd00002 + cpd01914[e] --> cpd00008 + cpd00009 + cpd00067 + cpd01914	h2o + atp + metox[e] --> adp + pi + h + metox	CAC0984 and CAC0985 and CAC0986
R0354	ABC transporters	cpd00001 + cpd00002 + cpd11576[e] --> cpd00008 + cpd00009 + cpd00067 + cpd11576	h2o + atp + metox-R[e] --> adp + pi + h + metox-R	CAC0984 and CAC0985 and CAC0986
R0355	ABC transporters	cpd00001 + cpd00002 + cpd00637[e] --> cpd00008 + cpd00009 + cpd00067 + cpd00637	h2o + atp + met-D[e] --> adp + pi + h + met-D	CAC0984 and CAC0985 and CAC0986
R0356	ABC transporters	cpd00001 + cpd00002 + cpd00060[e] --> cpd00008 + cpd00009 + cpd00060 + cpd00067	h2o + atp + met-L[e] --> adp + pi + met-L + h	CAC0984 and CAC0985 and CAC0986
R0357	glutamyl-tRNA synthetase	cpd00002 + cpd00023 + cpd00067 + cpd11912 --> cpd00012 + cpd00018 + cpd12227	atp + glu-L + h + trnaglu --> ppi + amp + glutrna	CAC0990	6.1.1.17
R0359	L-Homoserine:NADP+ oxidoreductase	cpd00006 + cpd00227 <==> cpd00005 + cpd00067 + cpd00346	nadp + hom-L <==> nadph + h + aspsa	CAC0998	1.1.1.3
R0360	L-Homoserine:NAD+ oxidoreductase	cpd00003 + cpd00227 <==> cpd00004 + cpd00067 + cpd00346	nad + hom-L <==> nadh + h + aspsa	CAC0998	1.1.1.3
R0362	threonine synthase	cpd00001 + cpd03607 --> cpd00009 + cpd00067 + cpd03608	h2o + phthr --> pi + h + 4hthr	CAC0999	4.2.3.1
R0363	threonine synthase	cpd00001 + cpd00809 --> cpd00009 + cpd00067 + cpd00161	h2o + phom --> pi + h + thr-L	CAC0999	4.2.3.1
R0368	L-Aspartate:2-oxoglutarate aminotransferase	cpd00024 + cpd00041 <==> cpd00023 + cpd00032	akg + asp-L <==> glu-L + oaa	CAC1001 or CAC1819 or CAC2297 or CAC3651	2.6.1.1
R0370	folate biosynthesis	cpd00067 + cpd00009 + cpd02961 <==> cpd00001 + cpd03521	h + pi + dhnpt <==> h2o + dhpmp	CAC1003 and CAC1729 and CAC1736 and CAC2137 and CAC2674 and CAC2687 and CAC2828 and CAC3396 and CAC3715	3.6.3.8 and 3.6.4.12
R0371	folate biosynthesis	cpd00001 + cpd02978 --> cpd00012 + cpd03521	h2o + ahdt --> ppi + dhpmp	CAC1003 and CAC1729 and CAC1736 and CAC2137 and CAC2674 and CAC2687 and CAC2828 and CAC3396 and CAC3715	3.6.3.8 and 3.6.4.12
R0372	nucleotide metabolism	cpd00092 + cpd00101 <==> cpd00001 + cpd00859	ura + r5p <==> h2o + psd5p	CAC1015 and CAC1851 and CAC2114 and CAC2676 or CAC1805 and CAC3099	5.4.99.24 and 5.4.99.22 and 5.4.99.23 and 5.4.99.19 or 5.4.99.25 and 5.4.99.12
R0374	nicotinate-nucleotide diphosphorylase	2 cpd00067 + cpd00103 + cpd02333 --> cpd00011 + cpd00012 + cpd00873	(2) h + prpp + quln --> co2 + ppi + nicrnt	CAC1023	2.4.2.19
R0375	L-aspartate oxidas	cpd00001 + cpd00007 + cpd00041 --> cpd00013 + cpd00025 + cpd00032	h2o + o2 + asp-L --> nh4 + h2o2 + oaa	CAC1024	1.4.3.16
R0376	L-aspartate oxidas	cpd00007 + cpd00041 --> cpd00025 + cpd00067 + cpd03470	o2 + asp-L --> h2o2 + h + iasp	CAC1024	1.4.3.16
R0377	quinolinate synthase	cpd00095 + cpd03470 --> 2 cpd00001 + cpd00009 + cpd00067 + cpd02333	dhap + iasp --> (2) h2o + pi + h + quln	CAC1025	2.5.1.72
R0378	ABC transporters	cpd00001 + cpd00002 + cpd10515[e] --> cpd00008 + cpd00009 + cpd00067 + cpd10515	h2o + atp + fe2[e] --> adp + pi + h + fe2	CAC1031 or CAC0448
R0379	ATP:pyruvate O2-phosphotransferase	cpd00002 + cpd00020 <==> cpd00008 + cpd00061	atp + pyr <==> adp + pep	CAC1036 or CAC0518	2.7.1.40
R0381	ribonucleoside-diphosphate reductase	cpd00031 + cpd11421 --> cpd00001 + cpd11420 + cpd00295	gdp + trdrd --> h2o + trdox + dgdp	CAC1047 and CAC3276 and CAC3277	1.17.4.1
R0383	NAD synthetase	cpd00002 + cpd00013 + cpd00638 --> cpd00003 + cpd00012 + cpd00018	atp + nh4 + dnad --> nad + ppi + amp	CAC1050 or CAC1782	6.3.5.1
R0384	NAD synthetase	cpd00001 + cpd00002 + cpd00053 + cpd00638 --> cpd00003 + cpd00012 + cpd00018 + cpd00023	h2o + atp + gln-L + dnad --> nad + ppi + amp + glu-L	CAC1050 or CAC1782	6.3.5.1
R0386	arginine amidinase	cpd00001 + cpd00051 <==> cpd00064 + cpd00073	h2o + arg-L <==> orn + urea	CAC1054	3.5.3.1
R0387	ATP:N-acyl-D-mannosamine 6-phosphotransferase	cpd00002 + cpd00492 <==> cpd00008 + cpd02612	atp + acmana <==> adp + acmanap	CAC1086
R0389	fructose-bisphosphatase	cpd00001 + cpd00290 --> cpd00009 + cpd00067 + cpd00072	h2o + fdp --> pi + h + f6p	CAC1088 or CAC1572	3.1.3.11
R0391	5-formyltetrahydrofolate cyclo-ligase	cpd00002 + cpd02197 --> cpd00008 + cpd00009 + cpd00347	atp + 5fthf --> adp + pi + methf	CAC1090	6.3.3.2
R0393	dephospho-CoA kinase	cpd00002 + cpd00655 --> cpd00008 + cpd00010	atp + dpcoa --> adp + coa	CAC1099	2.7.1.24
R0394	ribonucleotide reductase	cpd00038 + cpd11421 --> cpd00001 + cpd00241 + cpd11420	gtp + trdrd --> h2o + dgtp + trdox	CAC1209 or CAC0480	1.17.4.2
R0395	ribonucleotide reductase	cpd00002 + cpd11421 --> cpd00001 + cpd00115 + cpd11420	atp + trdrd --> h2o + datp + trdox	CAC1209 or CAC0480	1.17.4.2
R0396	ribonucleotide reductase	cpd00062 + cpd11421 --> cpd00001 + cpd00358 + cpd11420	utp + trdrd --> h2o + dutp + trdox	CAC1209 or CAC0480	1.17.4.2
R0397	ribonucleotide reductase	cpd00052 + cpd11421 --> cpd00001 + cpd00356 + cpd11420	ctp + trdrd --> h2o + dctp + trdox	CAC1209 or CAC0480	1.17.4.2
R0399	Deoxyuridine-triphosphatase	cpd00001 + cpd00358 --> cpd00012 + cpd00299	h2o + dutp --> ppi + dump	CAC1210 or CAC1425 or CAC3212	3.6.1.23
R0400	Chorismate mutase	cpd00216 --> cpd00219	chor --> pphn	CAC1234	5.4.99.5
R0402	ATP:L-homoserine O-phosphotransferase	cpd00002 + cpd00227 <==> cpd00008 + cpd00809	atp + hom-L <==> adp + phom	CAC1235
R0405	ATP:nicotinamide-nucleotide adenylyltransferase	cpd00002 + cpd00355 <==> cpd00003 + cpd00012	atp + nmn <==> nad + ppi		2.7.7.18
R0406	ATP:nicotinamide-nucleotide adenylyltransferase	cpd00002 + cpd00873 <==> cpd00012 + cpd00638	atp + nicrnt <==> ppi + dnad		2.7.7.18
R0407	Coproporphyrinogen:oxygen oxidoreductase(decarboxylating)	cpd00007 + 2 cpd00067 + cpd02083 <==> 2 cpd00001 + 2 cpd00011 + cpd00791	o2 + (2) h + cpppg3 <==> (2) h2o + (2) co2 + pppg9		1.3.99.22
R0408	ATP:1,2-diacylglycerol 3-phosphotransferase	cpd00002 + cpd11423 <==> cpd00008 + cpd11422	atp + 12dgr <==> adp + 12dag3p	CAC1294
R0409	diacylglycerol kinase (n-C16:0)	cpd00002 + cpd15309 <==> cpd00008 + cpd15524	atp + 12dgr160 <==> adp + pa160	CAC1294
R0410	isohexadecanoyl-Diacylglycerol kinase	cpd00002 + cpd15706 <==> cpd00008 + cpd15682	atp + 1,2-Diisohexadecanoyl-sn-glycerol <==> adp + 1,2-diisohexadecanoyl-sn-glycerol 3-phosphate		2.7.1.107
R0411	diacylglycerol kinase (n-C12:0)	cpd00002 + cpd15306 <==> cpd00008 + cpd15521	atp + 12dgr120 <==> adp + pa120		2.7.1.107
R0412	diacylglycerol kinase (n-C18:0)	cpd00002 + cpd15311 <==> cpd00008 + cpd15526	atp + 12dgr180 <==> adp + pa180	CAC1294
R0413	isopentadecanoyl-Diacylglycerol kinase	cpd00002 + cpd15704 <==> cpd00008 + cpd15680	atp + 1,2-Diisopentadecanoyl-sn-glycerol <==> adp + 1,2-diisopentadecanoyl-sn-glycerol 3-phosphate	CAC1294	2.7.1.107
R0414	diacylglycerol kinase (n-C14:1)	cpd00002 + cpd15308 <==> cpd00008 + cpd15523	atp + 12dgr141 <==> adp + pa141	CAC1294	2.7.1.107
R0415	anteisopentadecanoyl-Diacylglycerol kinase	cpd00002 + cpd15705 <==> cpd00008 + cpd15681	atp + 1,2-Dianteisopentadecanoyl-sn-glycerol <==> adp + 1,2-dianteisopentadecanoyl-sn-glycerol 3-phosphate	CAC1294	2.7.1.107
R0416	isotetradecanoyl-Diacylglycerol kinase	cpd00002 + cpd15703 <==> cpd00008 + cpd15679	atp + 1,2-Diisotetradecanoyl-sn-glycerol <==> adp + 1,2-diisotetradecanoyl-sn-glycerol 3-phosphate	CAC1294	2.7.1.107
R0417	diacylglycerol kinase (n-C18:1)	cpd00002 + cpd15312 <==> cpd00008 + cpd15527	atp + 12dgr181 <==> adp + pa181	CAC1294	2.7.1.107
R0418	anteisoheptadecanoyl-Diacylglycerol kinase	cpd00002 + cpd15702 <==> cpd00008 + cpd15678	atp + 1,2-Dianteisoheptadecanoyl-sn-glycerol <==> adp + 1,2-dianteisoheptadecanoyl-sn-glycerol 3-phosphate	CAC1294	2.7.1.107
R0419	diacylglycerol kinase (n-C16:1)	cpd00002 + cpd15310 <==> cpd00008 + cpd15525	atp + 12dgr161 <==> adp + pa161	CAC1294	2.7.1.107
R0420	diacylglycerol kinase (n-C14:0)	cpd00002 + cpd15307 <==> cpd00008 + cpd15522	atp + 12dgr140 <==> adp + pa140	CAC1294	2.7.1.107
R0421	isoheptadecanoyl-Diacylglycerol kinase	cpd00002 + cpd15701 <==> cpd00008 + cpd15677	atp + 1,2-Diisoheptadecanoyl-sn-glycerol <==> adp + 1,2-diisoheptadecanoyl-sn-glycerol 3-phosphate	CAC1294	2.7.1.107
R0422	Transcription	--> cpd17043	--> rnatrans	CAC1300 and CAC3142 and CAC3143 and CAC2233 and CAC1758 and CAC1748 and CAC1799 and CAC3738 and CAC3104 and CAC0700	2.7.7.6 and 2.1.1.228 and 3.1.26.3 and 3.1.26.5 and 2.1.1.207
R0423	glycerol transport in/out via diffusion reversible	cpd00100 <==> cpd00100[e]	glyc <==> glyc[e]	CAC1319 or CAC0770
R0427	sn-Glycerol-3-phosphate:(acceptor) 2-oxidoreductase	cpd00015 + cpd00080 <==> cpd00095 + cpd00982	fad + glyc3p <==> dhap + fadh2	CAC1322 or CAC0012	1.1.5.3
R0428	D-Mannonate:NAD+ 5-oxidoreductase	cpd00003 + cpd00403 <==> cpd00004 + cpd00067 + cpd00672	nad + mana <==> nadh + h + fruur	CAC1331
R0430	tartrate dehydratase	cpd00403 --> cpd00001 + cpd00176	mana --> h2o + 2ddglcn	CAC1332	4.2.1.8
R0431	D-galactose transport in via proton symport	cpd00067[e] + cpd00108[e] <==> cpd00067 + cpd00108	h[e] + gal[e] <==> h + gal	CAC1339 or CAC1345
R0432	L-arabinose transport via proton symport	cpd00067[e] + cpd00224[e] <==> cpd00067 + cpd00224	h[e] + arab-L[e] <==> h + arab-L	CAC1339 or CAC1345
R0433	D-xylose transport in via proton symport	cpd00067[e] + cpd00154[e] <==> cpd00067 + cpd00154	h[e] + xyl-D[e] <==> h + xyl-D	CAC1339 or CAC1345 or CAC3422 or CAC3451
R0435	L-ribulose-5-phosphate 4-epimerase	cpd00808 <==> cpd00198	ru5p-L <==> xu5p-D	CAC1341	5.1.3.4
R0437	L-Arabinose ketol-isomerase	cpd00224 <==> cpd00397	arab-L <==> rbl-L	CAC1342 or CAC1346	5.3.1.4
R0438	4-hydroxy-2-oxo-heptandioate succinate semialdehyde-lyase	cpd03327 <==> cpd00020 + cpd00199	4-Hydroxy-2-ketopimelate <==> pyr + sucsal	CAC1343
R0439	pentose phosphate pathway	cpd00009 + cpd00067 + cpd00198 --> cpd00001 + cpd00102 + cpd00196	pi + h + xu5p-D --> h2o + g3p + actp	CAC1343
R0440	pentose phosphate pathway	cpd00009 + cpd00067 + cpd00072 --> cpd00001 + cpd00196 + cpd00236	pi + h + f6p --> h2o + actp + e4p	CAC1343
R0441	ATP:L-ribulose 5-phosphotransferase	cpd00002 + cpd00397 <==> cpd00008 + cpd00808	atp + rbl-L <==> adp + ru5p-L	CAC1344
R0442	ATP:D-ribulose 5-phosphotransferase	cpd00002 + cpd00258 <==> cpd00008 + cpd00171	atp + rbl-D <==> adp + ru5p-D	CAC1344
R0444	Sedoheptulose-7-phosphate:D-glyceraldehyde-3-phosphate	cpd00102 + cpd00238 <==> cpd00072 + cpd00236	g3p + s7p <==> f6p + e4p	CAC1347	2.2.1.2
R0445	alpha-D-Glucose 1-epimerase	cpd00027 <==> cpd00190	glc-D <==> glc-D-B	CAC1349	5.1.3.3
R0447	N-Acetyl-D-glucosamine transport via PEP:Pyr PTS	cpd00061 + cpd00122[e] <==> cpd00020 + cpd00293	pep + acgam[e] <==> pyr + acgam6p	CAC1353 and CAC1820 and CAC3087	2.7.1.69 and 2.7.3.9
R0448	ABC transporters	cpd00001 + cpd00002 + cpd00104[e] --> cpd00008 + cpd00009 + cpd00067 + cpd00104	h2o + atp + btn[e] --> adp + pi + h + btn	CAC1360 or CAC3456 or CAC0211
R0450	Dethiobiotin synthase	cpd00002 + cpd00011 + cpd00764 --> cpd00008 + cpd00009 + 3 cpd00067 + cpd01311	atp + co2 + dann --> adp + pi + (3) h + dtbt	CAC1361	6.3.3.3
R0452	S-Adenosyl-L-methionine:8-amino-7-oxononanoate aminotransferase	cpd00017 + cpd00800 <==> cpd00764 + cpd02701	amet + 8aonn <==> dann + amob	CAC1362	2.6.1.62
R0453	Threonine-phosphate decarboxylase	cpd00067 + cpd08928 --> cpd00011 + cpd02547	h + thrp --> co2 + applp	CAC1369	4.1.1.81
R0455	rxn07586	cpd00001 + cpd08371 <==> cpd00067 + cpd00071 + cpd14960	h2o + copre5 <==> h + acald + Cobalt-precorrin 5B	CAC1370	3.7.1.12
R0456	threonine kinase	cpd00161 + cpd00002 --> cpd08928 + cpd00008	thr-L + atp --> thrp + adp	CAC1371	2.7.1.177
R0458	Nicotinate-nucleotide:dimethylbenzimidazole	cpd00873 + cpd01997 <==> cpd00067 + cpd00218 + cpd02904	nicrnt + dmbzid <==> h + nac + 5prdmbz	CAC1372	2.4.2.21
R0459	sirohydrochlorin cobalt-lyase	2 cpd00067 + cpd00149 + cpd03426 <==> cpd08368	(2) h + cobalt2 + scl <==> copre2	CAC1373 or CAC0583	4.99.1.3
R0460	adenosylcobyric acid synthase (glutamine-hydrolysing)	4 cpd00001 + 4 cpd00002 + 4 cpd00053 + cpd03916 <==> 4 cpd00008 + 4 cpd00009 + 4 cpd00023 + 4 cpd00067 + cpd03917	(4) h2o + (4) atp + (4) gln-L + adcobdam <==> (4) adp + (4) pi + (4) glu-L + (4) h + adcobhex	CAC1374	6.3.5.10
R0461	Hydrogenobyrinate <=> Hydrogenobyrinate a,c diamide	cpd00001 + 2 cpd00002 + 2 cpd00053 + cpd03832 <==> 2 cpd00008 + cpd00012 + 2 cpd00023 + cpd03913	h2o + (2) atp + (2) gln-L + hgbyr <==> (2) adp + ppi + (2) glu-L + hgbam	CAC1375	6.3.5.11
R0462	rxn06979	2 cpd00001 + 2 cpd00002 + 2 cpd00053 + cpd03421 <==> 2 cpd00008 + 2 cpd00009 + 2 cpd00023 + 2 cpd00067 + cpd03914	(2) h2o + (2) atp + (2) gln-L + cobya <==> (2) adp + (2) pi + (2) glu-L + (2) h + co2dam	CAC1375	6.3.5.11
R0463	Precorrin 8X 11,12-methylmutase	cpd00067 + cpd03835 <==> cpd03832	h + pre8 <==> hgbyr	CAC1376	5.4.99.60
R0464	precorrin-8X methylmutase	cpd08375 <==> cpd03421	copre8 <==> cobya	CAC1376	5.4.99.60
R0465	rxn07587	cpd00017 + cpd14960 <==> cpd00019 + cpd00067 + cpd08372	amet + Cobalt-precorrin 5B <==> ahcys + h + copre6	CAC1377	2.1.1.195
R0466	rxn07589	cpd00017 + cpd14961 <==> cpd00011 + cpd00019 + cpd08375	amet + Cobalt-precorrin 7 <==> co2 + ahcys + copre8	CAC1378	2.1.1.196
R0467	S-Adenosyl-L-methionine:1-precorrin-6Y C5,15-methyltransferase	2 cpd00017 + cpd03760 <==> cpd00011 + 2 cpd00019 + 2 cpd00067 + cpd03835	(2) amet + pre6b <==> co2 + (2) ahcys + (2) h + pre8	CAC1378 or CAC0584	2.1.1.196 or 2.1.1.289
R0468	S-Adenosyl-L-methionine:precorrin-4 C20-methyltransferase	cpd00017 + cpd00067 + cpd01620 <==> cpd00019 + cpd03420	amet + h + pre2 <==> ahcys + pre3a	CAC1379	2.1.1.130
R0469	S-adenosyl-L-methionine:cobalt-factor-II C20-methyltransferase	cpd00017 + cpd08368 <==> cpd00019 + cpd00067 + cpd08369	amet + copre2 <==> ahcys + h + copre3	CAC1379	2.1.1.130
R0470	S-adenosyl-L-methionine:precorrin-4 C11 methyltransferase	cpd00017 + cpd03834 <==> cpd00019 + cpd00067 + cpd03839	amet + pre4 <==> ahcys + h + pre5	CAC1380	2.1.1.133
R0471	cobalt-precorrin-4 methyltransferase	cpd00017 + cpd08370 <==> cpd00019 + cpd08371	amet + copre4 <==> ahcys + copre5	CAC1380	2.1.1.133
R0472	precorrin-6Y:NADP+ oxidoreductase	cpd00006 + cpd03760 <==> cpd00005 + cpd00067 + cpd03761	nadp + pre6b <==> nadph + h + pre6a	CAC1381	1.3.1.106
R0473	precorrin-6A reductase	cpd00005 + cpd00067 + cpd08372 <==> cpd00006 + cpd08373	nadph + h + copre6 <==> nadp + codhpre6	CAC1381	1.3.1.106
R0474	precorrin-3B C17-methyltransferase	cpd00017 + cpd08369 <==> cpd00019 + cpd00067 + cpd08370	amet + copre3 <==> ahcys + h + copre4	CAC1382	2.1.1.131
R0475	S-Adenosyl-L-methionine:precorrin-3B C17-methyltransferase	cpd00017 + cpd03833 <==> cpd00019 + 2 cpd00067 + cpd03834	amet + pre3b <==> ahcys + (2) h + pre4	CAC1382	2.1.1.131
R0476	Adenosyl cobinamide kinase	cpd00002 + cpd03918 <==> cpd00008 + cpd00067 + cpd03919	atp + adocbi <==> adp + h + adocbip	CAC1383	2.7.1.156
R0477	rxn04413	cpd00038 + cpd03918 <==> cpd00031 + cpd00067 + cpd03919	gtp + adocbi <==> gdp + h + adocbip	CAC1383	2.7.1.156
R0478	Adenosyl cobinamide phosphate guanyltransferase	cpd00038 + cpd00067 + cpd03919 <==> cpd00012 + cpd03920	gtp + h + adocbip <==> ppi + agdpcbi	CAC1383	2.7.1.156
R0479	Adenosylcobalamin 5&#39;-phosphate synthase	cpd03423 + cpd03920 <==> cpd00126 + cpd00166	rdmbzi + agdpcbi <==> gmp + adocbl	CAC1384	2.7.8.26
R0480	Adenosylcobalamin phosphatase	cpd00001 + cpd02904 --> cpd00009 + cpd00067 + cpd03423	h2o + 5prdmbz --> pi + h + rdmbzi	CAC1385	3.1.3.73
R0482	N5-carboxyaminoimidazole ribonucleotide mutase	cpd00067 + cpd11310 <==> cpd02893	h + 5caiz <==> 5aizc	CAC1390	5.4.99.18
R0483	N5-carboxyaminoimidazole ribonucleotide mutase	cpd00002 + cpd00242 + cpd02140 --> cpd00008 + cpd00009 + cpd00067 + cpd02893	atp + hco3 + air --> adp + pi + h + 5aizc	CAC1390	5.4.99.18
R0484	N5-carboxyaminoimidazole ribonucleotide mutase	cpd00067 + cpd02893 --> cpd00011 + cpd02140	h + 5aizc --> co2 + air	CAC1390	5.4.99.18
R0486	SAICAR synthetase	cpd00002 + cpd00041 + cpd02893 --> cpd00008 + cpd00009 + 2 cpd00067 + cpd02921	atp + asp-L + 5aizc --> adp + pi + (2) h + 25aics	CAC1391	6.3.2.6
R0488	amidophosphoribosyltransferase	cpd00001 + cpd00053 + cpd00103 --> cpd00012 + cpd00023 + cpd01982	h2o + gln-L + prpp --> ppi + glu-L + pram	CAC1392	2.4.2.14
R0490	2-(Formamido)-N1-(5-phosphoribosyl)acetamidine cyclo-ligase	cpd00002 + cpd02826 <==> cpd00008 + cpd00009 + cpd00067 + cpd02140	atp + fpram <==> adp + pi + h + air	CAC1393	6.3.3.1
R0492	GAR formyltransferase	cpd00001 + cpd00347 + cpd02394 --> cpd00087 + cpd02678 + 2 cpd00067	h2o + methf + gar --> thf + fgam + (2) h	CAC1394	2.1.2.2
R0493	10-Formyltetrahydrofolate:5&#39;-phosphoribosylglycinamide	cpd00201 + cpd02394 <==> cpd00067 + cpd00087 + cpd02678	10fthf + gar <==> h + thf + fgam	CAC1394	2.1.2.2
R0496	IMP 1,2-hydrolase (decyclizing)	cpd00001 + cpd00114 <==> cpd02884	h2o + imp <==> fprica	CAC1395	2.1.2.3
R0497	10-Formyltetrahydrofolate:5&#39;-phosphoribosyl-5-amino-4-	cpd00201 + cpd02851 <==> cpd00087 + cpd02884	10fthf + aicar <==> thf + fprica	CAC1395	2.1.2.3
R0499	phosphoribosylglycinamide synthetase	cpd00002 + cpd00033 + cpd01982 --> cpd00008 + cpd00009 + cpd00067 + cpd02394	atp + gly + pram --> adp + pi + h + gar	CAC1396	6.3.4.13
R0500	salicin transport via PEP:Pyr PTS	cpd00061 + cpd01030[e] <==> cpd00020 + cpd03698	pep + salcn[e] <==> pyr + salc6p	CAC1407	2.7.1.69
R0501	arbutin transport via PEP:Pyr PTS	cpd00061 + cpd03696[e] <==> cpd00020 + cpd03697	pep + arbt[e] <==> pyr + arbt6p	CAC1407	2.7.1.69
R0502	4-Aminobutanoate:2-oxoglutarate aminotransferase	cpd00024 + cpd00281 <==> cpd00023 + cpd00199	akg + 4abut <==> glu-L + sucsal	CAC1427	2.6.1.19
R0503	UDPglucose 4-epimerase	cpd00026 <==> cpd00043	udpg <==> udpgal	CAC1429 or CAC2960 or CAC0731	5.1.3.2
R0504	UDP-N-acetyl-D-glucosamine 4-epimerase	cpd00037 <==> cpd00175	uacgam <==> uacgala	CAC1429 or CAC2960 or CAC0731	5.1.3.2
R0505	D-Ribose-5-phosphate ketol-isomerase	cpd00101 <==> cpd00171	r5p <==> ru5p-D	CAC1431 or CAC2880 or CAC0726	5.3.1.6
R0506	undecaprenyl diphosphate synthetase	7 cpd00113 + cpd08211 --> 7 cpd00012 + cpd02229	(7) ipdp + tcggrpp --> (7) ppi + udcpdp	CAC1432 or CAC1791	2.5.1.31
R0507	undecaprenyl diphosphate synthetase	cpd00113 + cpd00350 --> cpd00012 + cpd08211	ipdp + frdp --> ppi + tcggrpp	CAC1432 or CAC1791	2.5.1.31
R0508	ribose ABC transporter	cpd00001 + cpd00002 + cpd00105[e] --> cpd00008 + cpd00009 + 1 cpd00067 + cpd00105	h2o + atp + rib-D[e] --> adp + pi + (1) h + rib-D	CAC1453
R0509	PTS system fructose(mannose)-specific transporter	cpd00067 + cpd00832 + cpd12508 <==> cpd11712 + cpd03812	h + acgal + Protein N-pros-phosphohistidine <==> Protein histidine + N-Acetyl-D-galactosamine 6-phosphate	CAC1457	2.7.1.69
R0510	PTS system fructose(mannose)-specific transporter	cpd00067 + cpd01524 + cpd12508 <==> cpd11712 + cpd03813	h + D-Chondrosamine + Protein N-pros-phosphohistidine <==> Protein histidine + D-Galactosamine 6-phosphate	CAC1457	2.7.1.69
R0513	PTS system fructose(mannose)-specific transporter	cpd00067 + cpd00138 + cpd12508 <==> cpd00235 + cpd11712	h + man + Protein N-pros-phosphohistidine <==> man6p + Protein histidine	CAC1458 and CAP0066 and CAP0067 and CAP0068	2.7.1.69
R0514	SERt2	cpd00054[e] + cpd00067[e] <==> cpd00054 + cpd00067	ser-L[e] + h[e] <==> ser-L + h	CAC1472 or CAC0727
R0515	glycine transport in/out via proton symport	cpd00033[e] + cpd00067[e] <==> cpd00033 + cpd00067	gly[e] + h[e] <==> gly + h	CAC1472 or CAC0727
R0516	D-serine transport in/out via proton symport	cpd00067[e] + cpd00550[e] <==> cpd00067 + cpd00550	h[e] + ser-D[e] <==> h + ser-D	CAC1472 or CAC0727
R0517	D-alanine transport in via proton symport	cpd00067[e] + cpd00117[e] <==> cpd00067 + cpd00117	h[e] + ala-D[e] <==> h + ala-D	CAC1472 or CAC0727
R0518	ABC transporters	cpd00001 + cpd00002 + cpd00033[e] --> cpd00008 + cpd00009 + cpd00033 + 1 cpd00067	h2o + atp + gly[e] --> adp + pi + gly + (1) h	CAC1473 and CAC1474 and CAC1475 and CAC1476
R0523	L-Valine:2-oxoglutarate aminotransferase	cpd00024 + cpd00156 <==> cpd00023 + cpd00123	akg + val-L <==> glu-L + 3mob	CAC1479 or CAC2226	2.6.1.42
R0524	L-Isoleucine:2-oxoglutarate aminotransferase	cpd00024 + cpd00322 <==> cpd00023 + cpd00508	akg + ile-L <==> glu-L + 3mop	CAC1479 or CAC2226	2.6.1.42
R0525	L-Leucine:2-oxoglutarate aminotransferase	cpd00024 + cpd00107 <==> cpd00023 + cpd00200	akg + leu-L <==> glu-L + 4mop	CAC1479 or CAC2226	2.6.1.42
R0526	formate transporter	cpd00047[e] + cpd00067 --> cpd00047 + cpd00067[e]	for[e] + h --> for + h[e]	CAC1512
R0527	nitrate transporter	cpd00067[e] + cpd00209 --> cpd00067 + cpd00209[e]	h[e] + no3 --> h + no3[e]	CAC1512
R0528	nitrite transport in via proton symport	cpd00067[e] + cpd00075[e] <==> cpd00067 + cpd00075	h[e] + no2[e] <==> h + no2	CAC1512
R0529	ATP:D-fructose 6-phosphotransferase	cpd00002 + cpd00082 <==> cpd00008 + cpd00072	atp + fru <==> adp + f6p	CAC1523 or CAC0424	2.7.1.4
R0531	glutamate---cysteine ligase	cpd00002 + cpd00023 + cpd00084 --> cpd00008 + cpd00009 + cpd00067 + cpd00506	atp + glu-L + cys-L --> adp + pi + h + glucys	CAC1539	6.3.2.2
R0532	amino acid metbolism	cpd00002 + cpd00033 + cpd00506 --> cpd00008 + cpd00009 + cpd00042 + cpd00067	atp + gly + glucys --> adp + pi + gthrd + h	CAC1540
R0533	(R)-Lactate:NAD+ oxidoreductase	cpd00003 + cpd00221 <==> cpd00004 + cpd00020 + cpd00067	nad + lac-D <==> nadh + pyr + h	CAC1543 or CAC2691	1.1.1.28
R0536	cytidine deaminase	cpd00001 + cpd00067 + cpd00654 --> cpd00013 + cpd00412	h2o + h + dcyt --> nh4 + duri	CAC1544 or CAC2609	3.5.4.5
R0537	deoxycytidine deaminase	cpd00001 + cpd00067 + cpd00367 --> cpd00013 + cpd00249	h2o + h + Cytidine --> nh4 + uri	CAC1544 or CAC2609	3.5.4.5
R0539	2-Deoxy-D-ribose-5-phosphate acetaldehyde-lyase	cpd00510 <==> cpd00071 + cpd00102	2dr5p <==> acald + g3p	CAC1545	4.1.2.4
R0541	Cytidine:orthophosphate alpha-D-ribosyltransferase	cpd00009 + cpd00067 + cpd00367 <==> cpd00307 + cpd00475	pi + h + Cytidine <==> csn + r1p	CAC1546	2.4.2.2
R0542	Uridine:orthophosphate ribosyltransferase	cpd00009 + cpd00067 + cpd00249 <==> cpd00092 + cpd00475	pi + h + uri <==> ura + r1p	CAC1546	2.4.2.2
R0543	deoxyuridine:orthophosphate 2-deoxy-D-ribosyltransferase	cpd00009 + cpd00067 + cpd00412 <==> cpd00092 + cpd00509	pi + h + duri <==> ura + 2dr1p	CAC1546 or CAC2064	2.4.2.2 or 2.4.2.1
R0544	nucleotide metabolism	cpd00025 + cpd11421 --> 2 cpd00001 + cpd11420	h2o2 + trdrd --> (2) h2o + trdox	CAC1547 or CAC3083 or CAC0824
R0545	4-Hydroxybutanoate:NAD+ oxidoreductase	cpd00003 + cpd00728 <==> cpd00004 + cpd00067 + cpd00199	nad + 4hdxbutn <==> nadh + h + sucsal	CAC1574	1.1.1.61
R0546	Malate dehydrogenase	cpd00003 + cpd00130 --> cpd00004 + cpd00011 + cpd00020	nad + mal-L --> nadh + co2 + pyr	CAC1589	1.1.1.38
R0547	Sodium exchange transporter	cpd00024 + cpd00971 --> cpd00024[e] + cpd00971[e]	akg + na1 --> akg[e] + na1[e]	CAC1590
R0549	Na+/malate symporter	cpd00130[e] + cpd00971[e] <==> cpd00130 + cpd00971	mal-L[e] + na1[e] <==> mal-L + na1	CAC1590
R0550	2-oxoglutarate transport in via proton symport	cpd00024[e] + cpd00067[e] <==> cpd00024 + cpd00067	akg[e] + h[e] <==> akg + h	CAC1590
R0551	L-malate transport in via proton symport	cpd00067[e] + cpd00130[e] <==> cpd00067 + cpd00130	h[e] + mal-L[e] <==> h + mal-L	CAC1590
R0552	ABC transporters	cpd00001 + cpd00002 + cpd00034[e] --> cpd00008 + cpd00009 + cpd00034 + cpd00067	h2o + atp + zn2[e] --> adp + pi + zn2 + h	CAC1593 and CAC2877 and CAC2878
R0554	Methylglyoxal synthase	cpd00095 --> cpd00009 + cpd00067 + cpd00428	dhap --> pi + h + mthgxl	CAC1604	4.2.3.3
R0555	(R)-Pantoate:NADP+ 2-oxidoreductase	cpd00006 + cpd00408 <==> cpd00005 + cpd00067 + cpd00712	nadp + pant-R <==> nadph + h + 2dhp	CAC1605 or CAC0091 or CAC2937	1.1.1.86 or 1.1.1.169
R0559	Branched chain amino acid:H+ symporter (Isoleucine)	cpd00067[e] + cpd00322[e] <==> cpd00067 + cpd00322	h[e] + ile-L[e] <==> h + ile-L	CAC1610
R0560	L-valine transport in via proton symport	cpd00067[e] + cpd00156[e] <==> cpd00067 + cpd00156	h[e] + val-L[e] <==> h + val-L	CAC1610
R0561	Branched chain amino acid:H+ symporter (Leucine)	cpd00067[e] + cpd00107[e] <==> cpd00067 + cpd00107	h[e] + leu-L[e] <==> h + leu-L	CAC1610
R0565	ATP:pyridoxal 5&#39;-phosphotransferase	cpd00002 + cpd00215 <==> cpd00008 + cpd00016	atp + pydx <==> adp + pydx5p	CAC1622	2.7.1.35
R0566	ATP:pyridoxal 5&#39;-phosphotransferase	cpd00002 + cpd00419 <==> cpd00008 + cpd00493	atp + pydam <==> adp + pyam5p	CAC1622	2.7.1.35
R0567	ATP:pyridoxal 5&#39;-phosphotransferase	cpd00002 + cpd00263 <==> cpd00008 + cpd00478	atp + pydxn <==> adp + pdx5p	CAC1622	2.7.1.35
R0568	L-Aspartate ammonia-lyase	cpd00041 <==> cpd00013 + cpd00106	asp-L <==> nh4 + fum	CAC1652	4.3.1.1
R0570	Phosphoribosylformylglycinamidine synthase	cpd00001 + cpd00002 + cpd00053 + cpd02678 --> cpd00008 + cpd00009 + cpd00023 + cpd00067 + cpd02826	h2o + atp + gln-L + fgam --> adp + pi + glu-L + h + fpram	CAC1655	6.3.5.3
R0572	cpd00155 phosphorylase	cpd00009 + cpd00067 + cpd00155 <==> cpd00089 + cpd15302	pi + h + glycogen <==> g1p + glycogenb	CAC1664	2.4.1.1
R0573	L-Glutamate:NADP+ oxidoreductase (transaminating)	cpd00006 + 2 cpd00023 <==> cpd00005 + cpd00024 + cpd00053 + cpd00067	nadp + (2) glu-L <==> nadph + akg + gln-L + h	CAC1673 and CAC1674	1.4.1.13
R0574	Orthophosphate-ABC transport	cpd00001 + cpd00002 + cpd00009[e] <==> cpd00008 + 2 cpd00009 + cpd00067	h2o + atp + pi[e] <==> adp + (2) pi + h	CAC1705 and CAC1706 and CAC1708 and CAC1707	3.6.3.27
R0577	sn-Glycerol-3-phosphate:NADP+ 2-oxidoreductase	cpd00006 + cpd00080 <==> cpd00005 + cpd00067 + cpd00095	nadp + glyc3p <==> nadph + h + dhap	CAC1712	1.1.1.94
R0578	sn-Glycerol-3-phosphate:NAD+ 2-oxidoreductase	cpd00003 + cpd00080 <==> cpd00004 + cpd00067 + cpd00095	nad + glyc3p <==> nadh + h + dhap	CAC1712	1.1.1.94
R0580	Accepted Name		h2o + asn-L --> nh4 + asp-L	CAC1714	3.5.1.1
R0583	Asparaginase		atp + dgmp <==> adp + dgdp	CAC1718	2.7.4.8
R0584	ATP:(d)GMP phosphotransferase	cpd00002 + cpd00126 <==> cpd00008 + cpd00031	atp + gmp <==> adp + gdp	CAC1718	2.7.4.8
R0585	guanylate kinase (GMP:dATP)	cpd00115 + cpd00126 <==> cpd00031 + cpd00177	datp + gmp <==> gdp + dadp	CAC1718	2.7.4.8
R0587	Phosphopantothenoylcysteine decarboxylase	cpd00052 + cpd00084 + cpd02201 --> cpd00009 + cpd00096 + cpd02666 + cpd00067	ctp + cys-L + 4ppan --> pi + cdp + 4ppcys + h	CAC1720	4.1.1.36
R0590	Phosphopantothenoylcysteine decarboxylase	cpd00067 + cpd02666 --> cpd00011 + cpd00834	h + 4ppcys --> co2 + pan4p	CAC1720	4.1.1.36
R0591	Phosphopantothenoylcysteine decarboxylase	cpd00002 + cpd00084 + cpd02201 --> cpd00012 + cpd00018 + cpd02666	atp + cys-L + 4ppan --> ppi + amp + 4ppcys	CAC1720	4.1.1.36
R0592	Phosphopantothenoylcysteine decarboxylase	cpd00052 + cpd00084 + cpd02201 --> cpd00012 + cpd00046 + cpd02666	ctp + cys-L + 4ppan --> ppi + cmp + 4ppcys	CAC1720	4.1.1.36
R0594	D-Ribulose-5-phosphate 3-epimerase	cpd00171 <==> cpd00198	ru5p-D <==> xu5p-D	CAC1730	5.1.3.1
R0595	ATP:thiamin pyrophosphotransferase	cpd00002 + cpd00305 <==> cpd00018 + cpd00056	atp + thm <==> amp + thmpp	CAC1731	2.7.6.2
R0597	ATP:pantetheine-4&#39;-phosphate adenylyltransferase	cpd00002 + cpd00834 <==> cpd00012 + cpd00655	atp + pan4p <==> ppi + dpcoa	CAC1738	2.7.7.3
R0599	Acetyl-CoA:orthophosphate acetyltransferase	cpd00009 + cpd00022 + cpd00067 <==> cpd00010 + cpd00196	pi + accoa + h <==> coa + actp	CAC1742	2.3.1.8
R0600	acetyl-CoA:phosphate acetyltransferase	cpd00009 + cpd00067 + cpd00086 <==> cpd00010 + cpd01844	pi + h + ppcoa <==> coa + ppap	CAC1742	2.3.1.8
R0602	ATP:acetate phosphotransferase	cpd00002 + cpd00029 + cpd00067 <==> cpd00008 + cpd00196	atp + ac + h <==> adp + actp	CAC1743	2.7.2.1
R0604	Glycerol-3-phosphate 1-O-acyltransferase	cpd00080 + cpd15294 --> cpd11493 + cpd15330	glyc3p + tdeACP --> ACP + 1tdec7eg3p	CAC1746 and CAC2500	2.3.1.15
R0605	Glycerol-3-phosphate 1-O-acyltransferase	cpd00080 + cpd11468 --> cpd11493 + cpd15325	glyc3p + ddcaACP --> ACP + 1ddecg3p	CAC1746 and CAC2500	2.3.1.15
R0606	Glycerol-3-phosphate 1-O-acyltransferase	cpd00080 + cpd11439 --> cpd00010 + cpd15675	glyc3p + fa4coa --> coa + 1-anteisopentadecanoyl-sn-glycerol 3-phosphate	CAC1746 and CAC2500	2.3.1.15
R0607	Glycerol-3-phosphate 1-O-acyltransferase	cpd00080 + cpd00134 --> cpd00010 + cpd15327	glyc3p + pmtcoa --> coa + 1hdecg3p	CAC1746 and CAC2500	2.3.1.15
R0608	Glycerol-3-phosphate 1-O-acyltransferase	cpd00080 + cpd15268 --> cpd11493 + cpd15329	glyc3p + ocdACP --> ACP + 1odecg3p	CAC1746 and CAC2500	2.3.1.15
R0609	Glycerol-3-phosphate 1-O-acyltransferase	cpd00080 + cpd11466 --> cpd11493 + cpd15331	glyc3p + myrsACP --> ACP + 1tdecg3p	CAC1746 and CAC2500	2.3.1.15
R0610	Glycerol-3-phosphate 1-O-acyltransferase	cpd00080 + cpd11435 --> cpd00010 + cpd15673	glyc3p + fa1coa --> coa + 1-isotetradecanoyl-sn-glycerol 3-phosphate	CAC1746 and CAC2500	2.3.1.15
R0611	Glycerol-3-phosphate 1-O-acyltransferase	cpd00080 + cpd11437 --> cpd00010 + cpd15674	glyc3p + fa3coa --> coa + 1-isopentadecanoyl-sn-glycerol 3-phosphate	CAC1746 and CAC2500	2.3.1.15
R0612	Glycerol-3-phosphate 1-O-acyltransferase	cpd00080 + cpd15239 --> cpd11493 + cpd15326	glyc3p + hdeACP --> ACP + 1hdec9eg3p	CAC1746 and CAC2500	2.3.1.15
R0613	Glycerol-3-phosphate 1-O-acyltransferase	cpd00080 + cpd11432 --> cpd00010 + cpd15671	glyc3p + fa11coa --> coa + 1-isoheptadecanoyl-sn-glycerol 3-phosphate	CAC1746 and CAC2500	2.3.1.15
R0614	Glycerol-3-phosphate 1-O-acyltransferase	cpd00080 + cpd11434 --> cpd00010 + cpd15672	glyc3p + fa12coa --> coa + 1-anteisoheptadecanoyl-sn-glycerol 3-phosphate	CAC1746 and CAC2500	2.3.1.15
R0615	Glycerol-3-phosphate 1-O-acyltransferase	cpd00080 + cpd11441 --> cpd00010 + cpd15676	glyc3p + fa6coa --> coa + 1-isohexadecanoyl-sn-glycerol 3-phosphate	CAC1746 and CAC2500	2.3.1.15
R0616	Glycerol-3-phosphate 1-O-acyltransferase	cpd00080 + cpd11825 --> cpd11493 + cpd15328	glyc3p + octeACP --> ACP + 1odec11eg3p	CAC1746 and CAC2500	2.3.1.15
R0617	Glycerol-3-phosphate 1-O-acyltransferase	cpd00080 + cpd01695 --> cpd00010 + cpd15331	glyc3p + tdcoa --> coa + 1tdecg3p	CAC1746 and CAC2500	2.3.1.15
R0618	Glycerol-3-phosphate 1-O-acyltransferase	cpd00080 + cpd15277 --> cpd11493 + cpd15327	glyc3p + palmACP --> ACP + 1hdecg3p	CAC1746 and CAC2500	2.3.1.15
R0619	Glycerol-3-phosphate 1-O-acyltransferase	cpd00080 + cpd00327 --> cpd00010 + cpd15329	glyc3p + stcoa --> coa + 1odecg3p	CAC1746 and CAC2500	2.3.1.15
R0620	Levansucrase	2 cpd00027 + cpd11851 <==> 2 cpd00076	(2) glc-D + Levan <==> (2) sucr	CAC1772	2.4.1.10
R0621	nicotinate metabolism	cpd00001 + cpd00133 --> cpd00013 + cpd00218	h2o + ncam --> nh4 + nac	CAC1778
R0623	GLUt2	cpd00023[e] + cpd00067[e] <==> cpd00023 + cpd00067	glu-L[e] + h[e] <==> glu-L + h	CAC1783
R0624	GLUt4i	cpd00023[e] + cpd00971[e] <==> cpd00023 + cpd00971	glu-L[e] + na1[e] <==> glu-L + na1	CAC1783
R0625	ATP:nucleoside-phosphate phosphotransferase	cpd00002 + cpd00091 <==> cpd00008 + cpd00014	atp + ump <==> adp + udp	CAC1789	2.7.4.22
R0626	ATP:dTMP phosphotransferase	cpd00002 + cpd00299 <==> cpd00008 + cpd00978	atp + dump <==> adp + dudp	CAC1789	2.7.4.22
R0627	CTP:phosphatidate cytidyltransferase	cpd00052 + cpd11422 <==> cpd00012 + cpd11427	ctp + 12dag3p <==> ppi + cdpdag	CAC1792
R0628	CDP-diacylglycerol synthetase (n-C14:1)	cpd00052 + cpd15523 <==> cpd00012 + cpd15422	ctp + pa141 <==> ppi + cdpdtdec7eg	CAC1792
R0629	isohexadecanoyl-phosphatidate cytidylyltransferase	cpd00052 + cpd15682 <==> cpd00012 + cpd15688	ctp + 1,2-diisohexadecanoyl-sn-glycerol 3-phosphate <==> ppi + CDP-1,2-diisohexadecanoylglycerol	CAC1792
R0630	CDP-diacylglycerol synthetase (n-C18:0)	cpd00052 + cpd15526 <==> cpd00012 + cpd15421	ctp + pa180 <==> ppi + cdpdodecg	CAC1792
R0631	CDP-diacylglycerol synthetase (n-C14:0)	cpd00052 + cpd15522 <==> cpd00012 + cpd15423	ctp + pa140 <==> ppi + cdpdtdecg	CAC1792
R0632	CDP-diacylglycerol synthetase (n-C12:0)	cpd00052 + cpd15521 <==> cpd00012 + cpd15417	ctp + pa120 <==> ppi + cdpdddecg	CAC1792
R0633	CDP-diacylglycerol synthetase (n-C16:0)	cpd00052 + cpd15524 <==> cpd00012 + cpd15419	ctp + pa160 <==> ppi + cdpdhdecg	CAC1792
R0634	CDP-diacylglycerol synthetase (n-C18:1)	cpd00052 + cpd15527 <==> cpd00012 + cpd15420	ctp + pa181 <==> ppi + cdpdodec11eg	CAC1792
R0635	anteisopentadecanoyl-phosphatidate cytidylyltransferase	cpd00052 + cpd15681 <==> cpd00012 + cpd15687	ctp + 1,2-dianteisopentadecanoyl-sn-glycerol 3-phosphate <==> ppi + CDP-1,2-dianteisopentadecanoylglycerol	CAC1792
R0636	CDP-diacylglycerol synthetase (n-C16:1)	cpd00052 + cpd15525 <==> cpd00012 + cpd15418	ctp + pa161 <==> ppi + cdpdhdec9eg	CAC1792
R0637	isopentadecanoyl-phosphatidate cytidylyltransferase	cpd00052 + cpd15680 <==> cpd00012 + cpd15686	ctp + 1,2-diisopentadecanoyl-sn-glycerol 3-phosphate <==> ppi + CDP-1,2-diisopentadecanoylglycerol	CAC1792
R0638	isotetradecanoyl-phosphatidate cytidylyltransferase	cpd00052 + cpd15679 <==> cpd00012 + cpd15685	ctp + 1,2-diisotetradecanoyl-sn-glycerol 3-phosphate <==> ppi + CDP-1,2-diisotetradecanoylglycerol	CAC1792
R0639	isoheptadecanoyl-phosphatidate cytidylyltransferase	cpd00052 + cpd15677 <==> cpd00012 + cpd15683	ctp + 1,2-diisoheptadecanoyl-sn-glycerol 3-phosphate <==> ppi + CDP-1,2-diisoheptadecanoylglycerol	CAC1792
R0640	anteisoheptadecanoyl-phosphatidate cytidylyltransferase	cpd00052 + cpd15678 <==> cpd00012 + cpd15684	ctp + 1,2-dianteisoheptadecanoyl-sn-glycerol 3-phosphate <==> ppi + CDP-1,2-dianteisoheptadecanoylglycerol	CAC1792
R0642	1-Deoxy-D-xylulose-5-phosphate isomeroreductase	cpd00006 + cpd08286 <==> cpd00005 + cpd00067 + cpd08289	nadp + 2me4p <==> nadph + h + dxyl5p	CAC1795	1.1.1.267
R0643	(E)-4-hydroxy-3-methylbut-2-enyl-diphosphate synthase.	2 cpd00067 + cpd11620 + cpd08301 --> cpd00001 + cpd11621 + cpd08615	(2) h + fdxrd + 2mecdp --> h2o + fdxox + h2mb4p	CAC1797	1.17.7.1
R0644	(E)-4-hydroxy-3-methylbut-2-enyl-diphosphate synthase.	cpd00004 + cpd00067 + cpd08301 --> cpd00001 + cpd00003 + cpd08615	nadh + h + 2mecdp --> h2o + nad + h2mb4p	CAC1797	1.17.7.1
R0647	Riboflavin kinase	cpd00002 + cpd00050 --> cpd00012 + cpd00015	atp + fmn --> ppi + fad	CAC1806	2.7.1.26
R0648	ATP:riboflavin 5&#39;-phosphotransferase	cpd00002 + cpd00220 <==> cpd00008 + cpd00050	atp + ribflv <==> adp + fmn	CAC1806	2.7.1.26
R0649	ATP:L-aspartate 4-phosphotransferase	cpd00002 + cpd00041 + cpd00067 <==> cpd00008 + cpd01977	atp + asp-L + h <==> adp + 4pasp	CAC1810 or CAC0278	2.7.2.4
R0650	CDPdiacylglycerol:sn-glycerol-3-phosphate 3-phosphatidyltransferase	cpd00080 + cpd11427 <==> cpd00046 + cpd11454	glyc3p + cdpdag <==> cmp + pgp	CAC1814 and CAC3596	2.7.8.5
R0651	Phosphatidylglycerol synthase (n-C16:1)	cpd00080 + cpd15418 <==> cpd00046 + cpd15546	glyc3p + cdpdhdec9eg <==> cmp + pgp161	CAC1814 or CAC3596	2.7.8.5
R0652	Phosphatidylglycerol synthase (n-C18:0)	cpd00080 + cpd15421 <==> cpd00046 + cpd15547	glyc3p + cdpdodecg <==> cmp + pgp180	CAC1814 or CAC3596	2.7.8.5
R0653	isoheptadecanoyl-CDPdiacylglycerol:sn-glycerol-3-phosphate 3-phosphatidyltransferase	cpd00080 + cpd15683 <==> cpd00046 + cpd15716	glyc3p + CDP-1,2-diisoheptadecanoylglycerol <==> cmp + Diisoheptadecanoylphosphatidylglycerophosphate	CAC1814 or CAC3596	2.7.8.5
R0654	anteisopentadecanoyl-CDPdiacylglycerol:sn-glycerol-3-phosphate 3-phosphatidyltransferase	cpd00080 + cpd15687 <==> cpd00046 + cpd15720	glyc3p + CDP-1,2-dianteisopentadecanoylglycerol <==> cmp + Dianteisopentadecanoylphosphatidylglycerophosphate	CAC1814 or CAC3596	2.7.8.5
R0655	Phosphatidylglycerol synthase (n-C18:1)	cpd00080 + cpd15420 <==> cpd00046 + cpd15548	glyc3p + cdpdodec11eg <==> cmp + pgp181	CAC1814 or CAC3596	2.7.8.5
R0656	Phosphatidylglycerol synthase (n-C14:0)	cpd00080 + cpd15423 <==> cpd00046 + cpd15543	glyc3p + cdpdtdecg <==> cmp + pgp140	CAC1814 or CAC3596	2.7.8.5
R0657	isohexadecanoyl-CDPdiacylglycerol:sn-glycerol-3-phosphate 3-phosphatidyltransferase	cpd00080 + cpd15688 <==> cpd00046 + cpd15721	glyc3p + CDP-1,2-diisohexadecanoylglycerol <==> cmp + Diisohexadecanoylphosphatidylglycerophosphate	CAC1814 or CAC3596	2.7.8.5
R0658	Phosphatidylglycerol synthase (n-C12:0)	cpd00080 + cpd15417 <==> cpd00046 + cpd15542	glyc3p + cdpdddecg <==> cmp + pgp120	CAC1814 or CAC3596	2.7.8.5
R0659	isotetradecanoyl-CDPdiacylglycerol:sn-glycerol-3-phosphate 3-phosphatidyltransferase	cpd00080 + cpd15685 <==> cpd00046 + cpd15718	glyc3p + CDP-1,2-diisotetradecanoylglycerol <==> cmp + Diisotetradecanoylphosphatidylglycerophosphate	CAC1814 or CAC3596	2.7.8.5
R0660	isopentadecanoyl-CDPdiacylglycerol:sn-glycerol-3-phosphate 3-phosphatidyltransferase	cpd00080 + cpd15686 <==> cpd00046 + cpd15719	glyc3p + CDP-1,2-diisopentadecanoylglycerol <==> cmp + Diisopentadecanoylphosphatidylglycerophosphate	CAC1814 or CAC3596	2.7.8.5
R0661	anteisoheptadecanoyl-CDPdiacylglycerol:sn-glycerol-3-phosphate 3-phosphatidyltransferase	cpd00080 + cpd15684 <==> cpd00046 + cpd15717	glyc3p + CDP-1,2-dianteisoheptadecanoylglycerol <==> cmp + Dianteisoheptadecanoylphosphatidylglycerophosphate	CAC1814 or CAC3596	2.7.8.5
R0662	Phosphatidylglycerol synthase (n-C14:1)	cpd00080 + cpd15422 <==> cpd00046 + cpd15544	glyc3p + cdpdtdec7eg <==> cmp + pgp141	CAC1814 or CAC3596	2.7.8.5
R0663	Phosphatidylglycerol synthase (n-C16:0)	cpd00080 + cpd15419 <==> cpd00046 + cpd15545	glyc3p + cdpdhdecg <==> cmp + pgp160	CAC1814 or CAC3596	2.7.8.5
R0664	Phosphoenolpyruvate:glycerone phosphotransferase	cpd00061 + cpd00157 <==> cpd00020 + cpd00095	pep + dha <==> pyr + dhap	CAC1820 and CAC3087	2.7.3.9
R0665	Galactitol transport via PEP:Pyr PTS	cpd00061 + cpd01171[e] <==> cpd00020 + cpd03752	pep + galt[e] <==> pyr + galt1p	CAC1820 and CAC3087	2.7.3.9
R0666	Fructose transport via PEP:Pyr PTS (f6p generating)	cpd00061 + cpd00082[e] <==> cpd00020 + cpd00072	pep + fru[e] <==> pyr + f6p	CAC1820 and CAC3087	2.7.3.9
R0667	D-glucosamine transport via PEP:Pyr PTS	cpd00061 + cpd00276[e] <==> cpd00020 + cpd00288	pep + gam[e] <==> pyr + gam6p	CAC1820 and CAC3087	2.7.3.9
R0668	N-acetyl-D-mannosamine transport via PTS	cpd00061 + cpd00492[e] <==> cpd00020 + cpd02612	pep + acmana[e] <==> pyr + acmanap	CAC1820 and CAC3087	2.7.3.9
R0669	trehalose transport via PEP:Pyr PTS	cpd00061 + cpd00794[e] <==> cpd00020 + cpd00523	pep + tre[e] <==> pyr + tre6p	CAC1820 and CAC3087	2.7.3.9
R0670	D-sorbitol transport via PEP:Pyr PTS	cpd00061 + cpd00588[e] <==> cpd00020 + cpd00804	pep + sbt-D[e] <==> pyr + sbt6p	CAC1820 and CAC3087	2.7.3.9
R0673	N6-(1,2-Dicarboxyethyl)AMP AMP-lyase	cpd02375 <==> cpd00018 + cpd00106	dcamp <==> amp + fum	CAC1821	4.3.2.2
R0674	1-(5&#39;-Phosphoribosyl)-5-amino-4-(N-succinocarboxamide)-imidazole	cpd02921 <==> cpd00106 + cpd02851	25aics <==> fum + aicar	CAC1821	4.3.2.2
R0676	Homoserine O-succinyltransferase	cpd00078 + cpd00227 --> cpd00010 + cpd00822	succoa + hom-L --> coa + suchms	CAC1825	2.3.1.46
R0680	4-hydroxy-3-methylbut-2-enyl diphosphate reductase	cpd00004 + cpd00067 + cpd08615 --> cpd00001 + cpd00003 + cpd00113	nadh + h + h2mb4p --> h2o + nad + ipdp	CAC1847	1.17.1.2
R0681	4-hydroxy-3-methylbut-2-enyl diphosphate reductase	cpd00004 + cpd00067 + cpd08615 --> cpd00001 + cpd00003 + cpd00202	nadh + h + h2mb4p --> h2o + nad + dmpp	CAC1847	1.17.1.2
R0683	4-hydroxy-3-methylbut-2-enyl diphosphate reductase	cpd00005 + cpd00067 + cpd08615 --> cpd00001 + cpd00006 + cpd00202	nadph + h + h2mb4p --> h2o + nadp + dmpp	CAC1847	1.17.1.2
R0687	ATP:CMP phosphotransferase	cpd00002 + cpd00046 <==> cpd00008 + cpd00096	atp + cmp <==> adp + cdp	CAC1848	2.7.4.14
R0688	ATP:CMP phosphotransferase	cpd00002 + cpd00206 <==> cpd00008 + cpd00533	atp + dcmp <==> adp + dcdp	CAC1848	2.7.4.14
R0689	ITP:cytidine 5&#39;-phosphotransferase	cpd00068 + cpd00367 <==> cpd00046 + cpd00090	itp + Cytidine <==> cmp + idp	CAC1848	2.7.4.14
R0690	importer	cpd00254[e] --> cpd00254	mg2[e] --> mg2	CAC1852
R0691	importer	cpd00149[e] --> cpd00149	cobalt2[e] --> cobalt2	CAC1852
R0692	L-Arabitol:NADP+ 1-oxidoreductase	cpd00006 + cpd00417 <==> cpd00005 + cpd00067 + cpd00224	nadp + abt-L <==> nadph + h + arab-L	CAC1958
R0693	2',3'-cyclic-nucleotide 2'-phosphodiesterase	cpd00001 + cpd00091 --> cpd00009 + cpd00067 + cpd00249	h2o + ump --> pi + h + uri	CAC1963 or CAC0353	3.1.4.16
R0694	2',3'-cyclic-nucleotide 2'-phosphodiesterase	cpd00001 + cpd00296 --> cpd00009 + cpd00067 + cpd00277	h2o + dgmp --> pi + h + dgsn	CAC1963 or CAC0353	3.1.4.16
R0695	2',3'-cyclic-nucleotide 2'-phosphodiesterase	cpd00001 + cpd00206 --> cpd00009 + cpd00067 + cpd00654	h2o + dcmp --> pi + h + dcyt	CAC1963 or CAC0353	3.1.4.16
R0696	2',3'-cyclic-nucleotide 2'-phosphodiesterase	cpd00001 + cpd00126 --> cpd00009 + cpd00067 + cpd00311	h2o + gmp --> pi + h + gsn	CAC1963 or CAC0353	3.1.4.16
R0697	2',3'-cyclic-nucleotide 2'-phosphodiesterase	cpd00001 + cpd00298 --> cpd00009 + cpd00067 + cpd00184	h2o + dtmp --> pi + h + thymd	CAC1963 or CAC0353	3.1.4.16
R0698	2',3'-cyclic-nucleotide 2'-phosphodiesterase	cpd00001 + cpd00294 --> cpd00009 + cpd00067 + cpd00438	h2o + damp --> pi + h + dad-2	CAC1963 or CAC0353	3.1.4.16
R0699	2',3'-cyclic-nucleotide 2'-phosphodiesterase	cpd00001 + cpd00018 --> cpd00009 + cpd00067 + cpd00182	h2o + amp --> pi + h + adn	CAC1963 or CAC0353	3.1.4.16
R0700	2',3'-cyclic-nucleotide 2'-phosphodiesterase	cpd00001 + cpd00299 --> cpd00009 + cpd00067 + cpd00412	h2o + dump --> pi + h + duri	CAC1963 or CAC0353	3.1.4.16
R0701	2',3'-cyclic-nucleotide 2'-phosphodiesterase	cpd00001 + cpd00873 --> cpd00009 + cpd00067 + cpd03471	h2o + nicrnt --> pi + h + Nicotinate D-ribonucleoside	CAC1963 or CAC0353	3.1.4.16
R0702	2',3'-cyclic-nucleotide 2'-phosphodiesterase	cpd00001 + cpd00355 --> cpd00009 + cpd00067 + cpd02016	h2o + nmn --> pi + h + rnam	CAC1963 or CAC0353	3.1.4.16
R0703	2',3'-cyclic-nucleotide 2'-phosphodiesterase	cpd00001 + cpd00497 --> cpd00009 + cpd00067 + cpd01217	h2o + xmp --> pi + h + xtsn	CAC1963 or CAC0353	3.1.4.16
R0704	2',3'-cyclic-nucleotide 2'-phosphodiesterase	cpd00001 + cpd00046 --> cpd00009 + cpd00067 + cpd00367	h2o + cmp --> pi + h + Cytidine	CAC1963 or CAC0353	3.1.4.16
R0705	2',3'-cyclic-nucleotide 2'-phosphodiesterase	cpd00001 + cpd00114 --> cpd00009 + cpd00067 + cpd00246	h2o + imp --> pi + h + ins	CAC1963 or CAC0353	3.1.4.16
R0706	β-ketoacyl-[acyl-carrier-protein] synthase	cpd00067 + cpd11492 + cpd11507 --> cpd00011 + cpd11493 + cpd11508	h + malACP + 8-methyl-decanoyl-ACP --> co2 + ACP + 10-methyl-3-oxo-dodecanoyl-ACP	CAC2008 and CAC3578 or CAC3573 and CAC3578	2.3.1.179 and 2.3.1.180
R0707	β-ketoacyl-[acyl-carrier-protein] synthase	cpd00067 + cpd11492 + cpd11494 --> cpd00011 + cpd11488 + cpd11493	h + malACP + acACP --> co2 + actACP + ACP	CAC2008 and CAC3578 or CAC3573 and CAC3578	2.3.1.179 and 2.3.1.180
R0708	β-ketoacyl-[acyl-carrier-protein] synthase	cpd00067 + cpd11492 + cpd11536 --> cpd00011 + cpd11493 + cpd11537	h + malACP + 11-methyl-dodecanoyl-ACP --> co2 + ACP + 13-methyl-3-oxo-tetra-decanoyl-ACP	CAC2008 and CAC3578 or CAC3573 and CAC3578	2.3.1.179 and 2.3.1.180
R0709	β-ketoacyl-[acyl-carrier-protein] synthase	cpd00067 + cpd11492 + cpd11561 --> cpd00011 + cpd11493 + cpd11562	h + malACP + 10-methyl-undecanoyl-ACP --> co2 + ACP + 12-methyl-3-oxo-tridecanoyl-ACP	CAC2008 and CAC3578 or CAC3573 and CAC3578	2.3.1.179 and 2.3.1.180
R0710	β-ketoacyl-[acyl-carrier-protein] synthase	cpd00067 + cpd11492 + cpd11557 --> cpd00011 + cpd11493 + cpd11558	h + malACP + 8-methyl-nonanoyl-ACP --> co2 + ACP + 10-methyl-3-oxo-undecanoyl-ACP	CAC2008 and CAC3578 or CAC3573 and CAC3578	2.3.1.179 and 2.3.1.180
R0711	β-ketoacyl-[acyl-carrier-protein] synthase	cpd00067 + cpd11492 + cpd11528 --> cpd00011 + cpd11493 + cpd11529	h + malACP + 7-methyl-octanoyl-ACP --> co2 + ACP + 9-methyl-3-oxo-decanoyl-ACP	CAC2008 and CAC3578 or CAC3573 and CAC3578	2.3.1.179 and 2.3.1.180
R0712	β-ketoacyl-[acyl-carrier-protein] synthase	cpd00067 + cpd11476 + cpd11492 --> cpd00011 + cpd11493 + cpd11570	h + hedacp + malACP --> co2 + ACP + 3-Oxooctodecanoyl-ACP	CAC2008 and CAC3578 or CAC3573 and CAC3578	2.3.1.179 and 2.3.1.180
R0713	β-ketoacyl-[acyl-carrier-protein] synthase	cpd00067 + cpd11492 + cpd11549 --> cpd00011 + cpd11493 + cpd11550	h + malACP + 4-methyl-pentanoyl-ACP --> co2 + ACP + 6-methyl-3-oxo-heptanoyl-ACP	CAC2008 and CAC3578 or CAC3573 and CAC3578	2.3.1.179 and 2.3.1.180
R0714	β-ketoacyl-[acyl-carrier-protein] synthase	cpd00067 + cpd11474 + cpd11492 --> cpd00011 + cpd11489 + cpd11493	h + decACP + malACP --> co2 + 3oxddACP + ACP	CAC2008 and CAC3578 or CAC3573 and CAC3578	2.3.1.179 and 2.3.1.180
R0715	β-ketoacyl-[acyl-carrier-protein] synthase	cpd00067 + cpd11464 + cpd11492 --> cpd00011 + cpd11486 + cpd11493	h + butACP + malACP --> co2 + 3oxhACP + ACP	CAC2008 and CAC3578 or CAC3573 and CAC3578	2.3.1.179 and 2.3.1.180
R0716	β-ketoacyl-[acyl-carrier-protein] synthase	cpd00067 + cpd11492 + cpd11545 --> cpd00011 + cpd11493 + cpd11546	h + malACP + cbs_374 --> co2 + ACP + 4-methyl-3-oxo-pentanoyl-ACP	CAC2008 and CAC3578 or CAC3573 and CAC3578	2.3.1.179 and 2.3.1.180
R0717	β-ketoacyl-[acyl-carrier-protein] synthase	cpd00067 + cpd11492 + cpd11540 --> cpd00011 + cpd11493 + cpd11541	h + malACP + 13-methyl-tetra-decanoyl-ACP --> co2 + ACP + 15-methyl-3-oxo-hexa-decanoyl-ACP	CAC2008 and CAC3578 or CAC3573 and CAC3578	2.3.1.179 and 2.3.1.180
R0718	β-ketoacyl-[acyl-carrier-protein] synthase	cpd00067 + cpd11492 + cpd11511 --> cpd00011 + cpd11493 + cpd11512	h + malACP + 10-methyl-dodecanoyl-ACP --> co2 + ACP + 12-methyl-3-oxo-tetra-decanoyl-ACP	CAC2008 and CAC3578 or CAC3573 and CAC3578	2.3.1.179 and 2.3.1.180
R0719	β-ketoacyl-[acyl-carrier-protein] synthase	cpd00067 + cpd11466 + cpd11492 --> cpd00011 + cpd11485 + cpd11493	h + myrsACP + malACP --> co2 + 3oxhdACP + ACP	CAC2008 and CAC3578 or CAC3573 and CAC3578	2.3.1.179 and 2.3.1.180
R0720	β-ketoacyl-[acyl-carrier-protein] synthase	cpd00067 + cpd11472 + cpd11492 --> cpd00011 + cpd11490 + cpd11493	h + hexACP + malACP --> co2 + 3oxocACP + ACP	CAC2008 and CAC3578 or CAC3573 and CAC3578	2.3.1.179 and 2.3.1.180
R0721	acetyl-CoA:[acyl-carrier-protein] S-acetyltransferase	cpd00022 + cpd11493 <==> cpd00010 + cpd11494	accoa + ACP <==> coa + acACP	CAC2008 and CAC3578 or CAC3573 and CAC3578	2.3.1.179 and 2.3.1.180
R0722	β-ketoacyl-[acyl-carrier-protein] synthase	cpd00067 + cpd11468 + cpd11492 --> cpd00011 + cpd11491 + cpd11493	h + ddcaACP + malACP --> co2 + 3oxtdACP + ACP	CAC2008 and CAC3578 or CAC3573 and CAC3578	2.3.1.179 and 2.3.1.180
R0723	β-ketoacyl-[acyl-carrier-protein] synthase	cpd00067 + cpd11492 + cpd11515 --> cpd00011 + cpd11493 + cpd11516	h + malACP + 12-methyl-tetra-decanoyl-ACP --> co2 + ACP + 14-methyl-3-oxo-hexa-decanoyl-ACP	CAC2008 and CAC3578 or CAC3573 and CAC3578	2.3.1.179 and 2.3.1.180
R0724	β-ketoacyl-[acyl-carrier-protein] synthase	cpd00067 + cpd11492 + cpd11520 --> cpd00011 + cpd11493 + cpd11521	h + malACP + cbs_378 --> co2 + ACP + 5-methyl-3-oxo-hexanoyl-ACP	CAC2008 and CAC3578 or CAC3573 and CAC3578	2.3.1.179 and 2.3.1.180
R0725	β-ketoacyl-[acyl-carrier-protein] synthase	cpd00067 + cpd11492 + cpd11532 --> cpd00011 + cpd11493 + cpd11533	h + malACP + 9-methyl-decanoyl-ACP --> co2 + ACP + 11-methyl-3-oxo-dodecanoyl-ACP	CAC2008 and CAC3578 or CAC3573 and CAC3578	2.3.1.179 and 2.3.1.180
R0726	β-ketoacyl-[acyl-carrier-protein] synthase	cpd00067 + cpd11492 + cpd11499 --> cpd00011 + cpd11493 + cpd11500	h + malACP + 4-methyl-hexanoyl-ACP --> co2 + ACP + 6-methyl-3-oxo-octanoyl-ACP	CAC2008 and CAC3578 or CAC3573 and CAC3578	2.3.1.179 and 2.3.1.180
R0727	β-ketoacyl-[acyl-carrier-protein] synthase	cpd00067 + cpd11492 + cpd11524 --> cpd00011 + cpd11493 + cpd11525	h + malACP + 5-methyl-hexanoyl-ACP --> co2 + ACP + 7-methyl-3-oxo-octanoyl-ACP	CAC2008 and CAC3578 or CAC3573 and CAC3578	2.3.1.179 and 2.3.1.180
R0728	β-ketoacyl-[acyl-carrier-protein] synthase	cpd00067 + cpd11492 + cpd11565 --> cpd00011 + cpd11493 + cpd11566	h + malACP + 12-methyl-tridecanoyl-ACP --> co2 + ACP + 14-methyl-3-oxo-pentadecanoyl-ACP	CAC2008 and CAC3578 or CAC3573 and CAC3578	2.3.1.179 and 2.3.1.180
R0729	β-ketoacyl-[acyl-carrier-protein] synthase	cpd00067 + cpd11492 + cpd11495 --> cpd00011 + cpd11493 + cpd11496	h + malACP + cbs_99 --> co2 + ACP + 4-methyl-3-oxo-hexanoyl-ACP	CAC2008 and CAC3578 or CAC3573 and CAC3578	2.3.1.179 and 2.3.1.180
R0730	β-ketoacyl-[acyl-carrier-protein] synthase	cpd00067 + cpd11492 + cpd11503 --> cpd00011 + cpd11493 + cpd11504	h + malACP + 6-methyl-octanoyl-ACP --> co2 + ACP + 8-methyl-3-oxo-decanoyl-ACP	CAC2008 and CAC3578 or CAC3573 and CAC3578	2.3.1.179 and 2.3.1.180
R0731	β-ketoacyl-[acyl-carrier-protein] synthase	cpd00067 + cpd11492 + cpd11553 --> cpd00011 + cpd11493 + cpd11554	h + malACP + 6-methyl-heptanoyl-ACP --> co2 + ACP + 8-methyl-3-oxo-nonanoyl-ACP	CAC2008 and CAC3578 or CAC3573 and CAC3578	2.3.1.179 and 2.3.1.180
R0732	β-ketoacyl-[acyl-carrier-protein] synthase	cpd00067 + cpd11470 + cpd11492 --> cpd00011 + cpd11487 + cpd11493	h + octACP + malACP --> co2 + 3oxdeACP + ACP	CAC2008 and CAC3578 or CAC3573 and CAC3578	2.3.1.179 and 2.3.1.180
R0733	(S)-Hydroxyhexanoyl-CoA hydro-lyase	cpd03122 <==> cpd00001 + cpd03125	3hhcoa <==> h2o + hx2coa	CAC2012 or CAC2016
R0734	(S)-Hydroxydecanoyl-CoA hydro-lyase	cpd03118 <==> cpd00001 + cpd03129	3hdccoa <==> h2o + dc2coa	CAC2012 or CAC2016
R0735	(S)-3-Hydroxyisobutyryl-CoA hydro-lyase	cpd00001 + cpd02187 <==> cpd03572	h2o + 2mp2coa <==> hibcoa	CAC2012 or CAC2016
R0737	(S)-3-Hydroxytetradecanoyl-CoA hydro-lyase	cpd03115 <==> cpd00001 + cpd03127	3htdcoa <==> h2o + td2coa	CAC2012 or CAC2016
R0738	(2S,3S)-3-Hydroxy-2-methylbutanoyl-CoA hydro-liase	cpd02691 <==> cpd00001 + cpd02125	3hmbcoa <==> h2o + 2mb2coa	CAC2012 or CAC2016
R0739	(S)-3-Hydroxyhexadecanoyl-CoA hydro-lyase	cpd03113 <==> cpd00001 + cpd03126	3hhdcoa <==> h2o + hdd2coa	CAC2012 or CAC2016
R0740	(S)-3-Hydroxydodecanoyl-CoA hydro-lyase	cpd03116 <==> cpd00001 + cpd02060	3hddcoa <==> h2o + trans-dd2coa	CAC2012 or CAC2016
R0741	(S)-Hydroxyoctanoyl-CoA hydro-lyase	cpd03120 <==> cpd00001 + cpd03130	3hocoa <==> h2o + oc2coa	CAC2012 or CAC2016
R0742	Aldehyde ferredoxin oxidoreductase	cpd00001 + cpd00102 + cpd11621 --> 3 cpd00067 + cpd11620 + cpd00169	h2o + g3p + fdxox --> (3) h + fdxrd + 3pg	CAC2018	1.2.7.5
R0749	Deoxyinosine:orthophosphate ribosyltransferase	cpd00009 + cpd00067 + cpd03279 <==> cpd00226 + cpd00509	pi + h + din <==> hxan + 2dr1p	CAC2064	2.4.2.1
R0750	Deoxyadenosine:orthophosphate ribosyltransferase	cpd00009 + cpd00067 + cpd00438 <==> cpd00128 + cpd00509	pi + h + dad-2 <==> ade + 2dr1p	CAC2064	2.4.2.1
R0751	N-Ribosylnicotinamide:orthophosphate ribosyltransferase	cpd00009 + cpd02016 <==> cpd00133 + cpd00475	pi + rnam <==> ncam + r1p	CAC2064	2.4.2.1
R0752	Deoxyguanosine:orthophosphate ribosyltransferase	cpd00009 + cpd00067 + cpd00277 <==> cpd00207 + cpd00509	pi + h + dgsn <==> gua + 2dr1p	CAC2064	2.4.2.1
R0753	Nicotinate D-ribonucleoside:orthophosphate ribosyltransferase	cpd00009 + cpd03471 <==> cpd00218 + cpd00475	pi + Nicotinate D-ribonucleoside <==> nac + r1p	CAC2064	2.4.2.1
R0754	inosine:orthophosphate ribosyltransferase	cpd00009 + cpd00067 + cpd00246 <==> cpd00226 + cpd00475	pi + h + ins <==> hxan + r1p	CAC2064	2.4.2.1
R0755	Adenosine:orthophosphate ribosyltransferase	cpd00009 + cpd00067 + cpd00182 <==> cpd00128 + cpd00475	pi + h + adn <==> ade + r1p	CAC2064	2.4.2.1
R0756	Xanthosine:orthophosphate ribosyltransferase	cpd00009 + cpd00067 + cpd01217 <==> cpd00309 + cpd00475	pi + h + xtsn <==> xan + r1p	CAC2064	2.4.2.1
R0757	guanosine:orthophosphate ribosyltransferase	cpd00009 + cpd00067 + cpd00311 <==> cpd00207 + cpd00475	pi + h + gsn <==> gua + r1p	CAC2064	2.4.2.1
R0760	2-Deoxy-D-ribose 1-phosphate 1,5-phosphomutase	cpd00509 <==> cpd00510	2dr1p <==> 2dr5p	CAC2065	5.4.2.7
R0761	D-Ribose 1,5-phosphomutase	cpd00475 <==> cpd00101	r1p <==> r5p	CAC2065	5.4.2.7
R0763	NAD kinase (dTTP)	cpd00003 + cpd00357 <==> cpd00006 + cpd00297	nad + dttp <==> nadp + dtdp	CAC2075	2.7.1.23
R0764	ATP:NAD+ 2&#39;-phosphotransferase	cpd00002 + cpd00003 <==> cpd00006 + cpd00008	atp + nad <==> nadp + adp	CAC2075	2.7.1.23
R0768	Dimethylallyltranstransferase	cpd00113 + cpd02590 --> cpd00012 + cpd02557	ipdp + hepdp --> ppi + octdp	CAC2080	2.5.1.1
R0769	Dimethylallyltranstransferase	cpd00113 + cpd00283 --> cpd00012 + cpd00350	ipdp + grdp --> ppi + frdp	CAC2080	2.5.1.1
R0770	Dimethylallyltranstransferase	cpd00113 + cpd00906 --> cpd00012 + cpd02590	ipdp + hexdp --> ppi + hepdp	CAC2080	2.5.1.1
R0771	Dimethylallyltranstransferase	cpd00113 + cpd02591 --> cpd00012 + cpd00906	ipdp + pendp --> ppi + hexdp	CAC2080	2.5.1.1
R0772	Dimethylallyltranstransferase	cpd00113 + cpd00289 --> cpd00012 + cpd02591	ipdp + ggdp --> ppi + pendp	CAC2080	2.5.1.1
R0773	Dimethylallyltranstransferase	cpd00113 + cpd00202 --> cpd00012 + cpd00283	ipdp + dmpp --> ppi + grdp	CAC2080	2.5.1.1
R0774	Dimethylallyltranstransferase	cpd00113 + cpd00350 --> cpd00012 + cpd00289	ipdp + frdp --> ppi + ggdp	CAC2080	2.5.1.1
R0776	5,10-methylenetetrahydrofolate:NADP+ oxidoreductase	cpd00006 + cpd00125 <==> cpd00005 + cpd00347	nadp + mlthf <==> nadph + methf	CAC2083	1.5.1.5
R0779	5,10-Methenyltetrahydrofolate 5-hydrolase(decyclizing)	cpd00001 + cpd00347 <==> cpd00067 + cpd00201	h2o + methf <==> h + 10fthf	CAC2083 or CAC3201	1.5.1.5 or 6.3.4.3
R0780	Gly-Try aminopeptidase	cpd00001 + cpd15606 <==> cpd00033 + cpd00069	h2o + Gly-Tyr <==> gly + tyr-L	CAC2095 or CAC3111	3.4.11.9
R0781	aminopeptidase	cpd00001 + cpd00067 + cpd11590 <==> cpd00035 + cpd00060	h2o + h + met-L-ala-L <==> ala-L + met-L	CAC2095 or CAC3111	3.4.11.9
R0782	aminopeptidase	cpd00001 + cpd11582 <==> cpd00035 + cpd00161	h2o + ala-L-Thr-L <==> ala-L + thr-L	CAC2095 or CAC3111	3.4.11.9
R0783	Gly-Phe aminopeptidase	cpd00001 + cpd15605 <==> cpd00033 + cpd00066	h2o + gly-phe-L <==> gly + phe-L	CAC2095 or CAC3111	3.4.11.9
R0784	aminopeptidase	cpd00001 + cpd11589 <==> cpd00033 + cpd00041	h2o + gly-asp-L <==> gly + asp-L	CAC2095 or CAC3111	3.4.11.9
R0785	Aminoacylproline aminopeptidase	cpd00001 + cpd11588 --> cpd00033 + cpd00067 + cpd00129	h2o + gly-pro-L --> gly + h + pro-L	CAC2095 or CAC3111	3.4.11.9
R0786	Aminoacylproline aminopeptidase	cpd00001 + cpd11583 <==> cpd00035 + cpd00107	h2o + ala-L-leu-L <==> ala-L + leu-L	CAC2095 or CAC3111	3.4.11.9
R0787	Gly-Leu aminopeptidase	cpd00001 + cpd15604 <==> cpd00033 + cpd00107	h2o + gly-leu-L <==> gly + leu-L	CAC2095 or CAC3111	3.4.11.9
R0788	aminopeptidase	cpd00001 + cpd11584 <==> cpd00035 + cpd00119	h2o + ala-L-his-L <==> ala-L + his-L	CAC2095 or CAC3111	3.4.11.9
R0789	aminopeptidase	cpd00001 + cpd11591 <==> cpd00033 + cpd00060	h2o + gly-met-L <==> gly + met-L	CAC2095 or CAC3111	3.4.11.9
R0790	Gly-Cys aminopeptidase	cpd00001 + cpd15603 <==> cpd00033 + cpd00084	h2o + gly-cys-L <==> gly + cys-L	CAC2095 or CAC3111	3.4.11.9
R0791	aminopeptidase	cpd00001 + cpd11592 <==> cpd00023 + cpd00033	h2o + gly-glu-L <==> glu-L + gly	CAC2095 or CAC3111	3.4.11.9
R0792	aminopeptidase	cpd00001 + cpd11587 <==> cpd00035 + cpd00053	h2o + ala-L-gln-L <==> ala-L + gln-L	CAC2095 or CAC3111	3.4.11.9
R0793	aminopeptidase	cpd00001 + cpd11585 <==> cpd00033 + cpd00035	h2o + L-alagly <==> gly + ala-L	CAC2095 or CAC3111	3.4.11.9
R0794	aminopeptidase	cpd00001 + cpd11593 <==> cpd00035 + cpd00041	h2o + ala-L-asp-L <==> ala-L + asp-L	CAC2095 or CAC3111	3.4.11.9
R0795	aminopeptidase	cpd00001 + cpd11586 <==> cpd00023 + cpd00035	h2o + ala-L-glu-L <==> glu-L + ala-L	CAC2095 or CAC3111	3.4.11.9
R0796	membrane alanyl aminopeptidase	cpd00001 + cpd01017 <==> cpd00033 + cpd00084	h2o + cgly <==> gly + cys-L	CAC2095 or CAC3111	3.4.11.9
R0797	aminopeptidase	cpd00001 + cpd11580 <==> cpd00033 + cpd00053	h2o + gly-gln-L <==> gly + gln-L	CAC2095 or CAC3111	3.4.11.9
R0798	aminopeptidase	cpd00001 + cpd11581 <==> cpd00033 + cpd00132	h2o + gly-asn-L <==> gly + asn-L	CAC2095 or CAC3111	3.4.11.9
R0799	Uracil ion-coupled transport	cpd00067[e] + cpd00092[e] <==> cpd00067 + cpd00092	h[e] + ura[e] <==> h + ura	CAC2112
R0801	Uracil phosphoribosyltransferase	cpd00092 + cpd00103 --> cpd00012 + cpd00091	ura + prpp --> ppi + ump	CAC2113	2.4.2.9
R0804	S-Adenosyl-L-homocysteine homocysteinylribohydrolase	cpd00001 + cpd00019 <==> cpd00128 + cpd02227	h2o + ahcys <==> ade + rhcys	CAC2117	3.2.2.9
R0805	Methylthioadenosine methylthioribohydrolase	cpd00001 + cpd00147 <==> cpd00128 + cpd01981	h2o + 5mta <==> ade + 5mtr	CAC2117	3.2.2.9
R0806	Phospho-NAc-muramoyl-pentapeptide translocase (UMP)	cpd02862 + cpd00286 <==> cpd00091 + cpd02948	uGgla + udcpp <==> ump + uaGgla	CAC2127	2.7.8.13
R0807	Phospho-NAc-muramoyl-pentapeptide translocase (UMP)	cpd02968 + cpd00286 <==> cpd00091 + cpd03494	ugmda + udcpp <==> ump + uagmda	CAC2127	2.7.8.13
R0808	UDPMurAc(oyl-L-Ala-D-gamma-Glu-L-Lys-D-Ala-D-Ala):undecaprenyl-	cpd00286 + cpd02862 <==> cpd00091 + cpd02948	udcpp + uGgla <==> ump + uaGgla	CAC2127	2.7.8.13
R0809	UDPMurAc(oyl-L-Ala-D-gamma-Glu-L-Lys-D-Ala-D-Ala):undecaprenyl-	cpd00286 + cpd02968 <==> cpd00091 + cpd03494	udcpp + ugmda <==> ump + uagmda	CAC2127	2.7.8.13
R0811	UDP-MurNAc-pentapeptide synthetase	cpd00002 + cpd00731 + cpd03490 <==> cpd00008 + cpd00009 + cpd02862 + cpd00067	atp + alaala + uGgl <==> adp + pi + uGgla + h	CAC2128	6.3.2.10
R0812	UDP-MurNAc-pentapeptide synthetase	cpd00002 + cpd00731 + cpd02964 --> cpd00008 + cpd00009 + cpd00067 + cpd02968	atp + alaala + ugmd --> adp + pi + h + ugmda	CAC2128	6.3.2.10
R0813	UDP-N-acetylmuramyl-tripeptide synthetase	cpd00002 + cpd00516 + cpd00525 --> cpd00008 + cpd00009 + cpd00067 + cpd02964	atp + 26dap-M + uamag --> adp + pi + h + ugmd	CAC2129 or CAC2819	6.3.2.13
R0814	Pyrophosphate phosphohydrolase	cpd00001 + cpd00012 --> 2 cpd00009 + 2 cpd00067	h2o + ppi --> (2) pi + (2) h	CAC2138	3.6.1.1
R0815	UDP-D-galactopyranose furanomutase	cpd00043 <==> cpd02338	udpgal <==> udpgalfur	CAC2169	5.4.99.9
R0817	GDP-L-fucose:NADP+ 4-oxidoreductase (3,5-epimerizing)	cpd00006 + cpd00272 <==> cpd00005 + cpd00067 + cpd00900	nadp + gdpfuc <==> nadph + h + gdpddman	CAC2179	1.1.1.271
R0818	GDP-D-mannose dehydratase	cpd00083 <==> cpd00001 + cpd00900	gdpmann <==> h2o + gdpddman	CAC2180	4.2.1.47
R0819	Pseudaminic acid synthase	cpd00001 + cpd00061 + cpd00492 --> cpd00009 + cpd00067 + cpd00232	h2o + pep + acmana --> pi + h + acnam	CAC2187	2.5.1.97
R0820	amino acid metbolism	cpd00001 + cpd00738 --> cpd00009 + cpd00054 + cpd00067	h2o + pser-L --> pi + ser-L + h	CAC2227 or CAC0263
R0821	succinate dehydrogenase	cpd00067 + cpd00078 + cpd11621 --> cpd00010 + cpd00036 + cpd11620	h + succoa + fdxox --> coa + succ + fdxrd	CAC2229
R0822	rxn05938	cpd00011 + cpd00022 + cpd00067 + cpd11620 <==> cpd00010 + cpd00020 + cpd11621	co2 + accoa + h + fdxrd <==> coa + pyr + fdxox	CAC2229 or CAC2499
R0824	UDP-N-acetylglucosamine-N-acetylmuramyl-(pentapeptide)pyrophosphoryl-undecaprenol N-acetylglucosamine transferase	cpd00037 + cpd03494 <==> cpd00014 + cpd03495	uacgam + uagmda <==> udp + uaagmda	CAC2231	2.4.1.227
R0825	UDP-N-acetylglucosamine-N-acetylmuramyl-(pentapeptide)pyrophosphoryl-undecaprenol N-acetylglucosamine transferase	cpd00037 + cpd02948 <==> cpd00014 + cpd03491	uacgam + uaGgla <==> udp + uaaGgla	CAC2231	2.4.1.227
R0826	UDP-N-acetylglucosamine-N-acetylmuramyl-(pentapeptide)pyrophosphoryl-undecaprenol N-acetylglucosamine transferase	cpd00037 + cpd03494 <==> cpd00014 + cpd03495	uacgam + uagmda <==> udp + uaagmda	CAC2231	2.4.1.227
R0827	Acetylserine sulfhydrylase	cpd00239 + cpd00722 --> cpd00029 + cpd00067 + cpd00084	h2s + acser --> ac + h + cys-L	CAC2235	2.5.1.47
R0828	Acetylserine sulfhydrylase	cpd00268 + cpd00722 + cpd11421 <==> cpd00029 + cpd00081 + cpd00084 + cpd11420	tsul + acser + trdrd <==> ac + so3 + cys-L + trdox	CAC2235	2.5.1.47
R0830	ATP:alpha-D-glucose-1-phosphate adenyltransferase	cpd00002 + cpd00089 <==> cpd00012 + cpd00387	atp + g1p <==> ppi + adpglc	CAC2237 and CAC2238	2.7.7.27
R0831	Glycogen synthase	cpd00387 + cpd00001 --> cpd00018 + cpd00089	adpglc + h2o --> amp + g1p	CAC2239	2.4.1.21
R0832	glycogen synthase (ADPGlc)	cpd00387 + cpd15302 <==> cpd00008 + cpd00155	adpglc + glycogenb <==> adp + glycogen	CAC2239	2.4.1.21
R0833	Asparagine synthase	cpd00001 + cpd00002 + cpd00041 + cpd00053 --> cpd00012 + cpd00018 + cpd00023 + cpd00132	h2o + atp + asp-L + gln-L --> ppi + amp + glu-L + asn-L	CAC2243	6.3.5.4
R0834	Lysophospholipase	cpd00001 + cpd02601 <==> cpd00507 + cpde0001	h2o + 2-Lysolecithin <==> g3pc + cpde0001	CAC2246	3.1.1.5
R0835	Lysophospholipase	cpd00001 + cpd02603 <==> cpd00507 + cpde0001	h2o + 3-Lysolecithin <==> g3pc + cpde0001	CAC2246	3.1.1.5
R0836	Lysophospholipase	cpd00001 + cpd12547 <==> cpd00908 + cpde0001	h2o + 1agpe180 <==> g3pe + cpde0001	CAC2246	3.1.1.5
R0837	Lysophospholipase	cpd00001 + cpd03557 <==> cpd00908 + cpde0001	h2o + L-1-Lysophosphatidylethanolamine <==> g3pe + cpde0001	CAC2246	3.1.1.5
R0839	UTP:alpha-D-glucose-1-phosphate uridylyltransferase	cpd00062 + cpd00089 <==> cpd00012 + cpd00026	utp + g1p <==> ppi + udpg	CAC2250 or CAC2335	2.7.7.9
R0842	5,10-Methylenetetrahydrofolate:glycine hydroxymethyltransferase	cpd00001 + cpd00033 + cpd00125 <==> cpd00054 + cpd00087	h2o + gly + mlthf <==> ser-L + thf	CAC2264	2.1.2.1
R0843	Proton exchange transporter	cpd00067[e] + cpd00161 --> cpd00067 + cpd00161[e]	h[e] + thr-L --> h + thr-L[e]	CAC2265
R0844	ATP:GTP 3&#39;-pyrophosphotransferase	cpd00002 + cpd00038 <==> cpd00018 + cpd02740	atp + gtp <==> amp + gdptp	CAC2274	2.7.6.5
R0845	Adenine phosphoribosyltransferase	cpd00012 + cpd02851 <==> cpd00103 + cpd02506	ppi + aicar <==> prpp + 5-Amino-4-imidazolecarboxyamide	CAC2275	2.4.2.7
R0846	Adenine phosphoribosyltransferase	cpd00103 + cpd00128 --> cpd00012 + cpd00018	prpp + ade --> ppi + amp	CAC2275	2.4.2.7
R0849	Acetyl-CoA:carbon-dioxide ligase (ADP-forming)	cpd00002 + cpd00022 + cpd00242 <==> cpd00008 + cpd00009 + cpd00067 + cpd00070	atp + accoa + hco3 <==> adp + pi + h + malcoa	CAC2289
R0850	Peptidoglycan subunit synthesis	cpd03495 + cpd15666 <==> cpd02229 + cpd15665	uaagmda + Peptidoglycan polymer (n-1 subunits) <==> udcpdp + Peptidoglycan polymer (n subunits)	CAC2301 or CAP0076
R0851	folate biosynthesis	2 cpd00067 + cpd00502 <==> cpd00013 + cpd00347	(2) h + 5-Formiminotetrahydrofolate <==> nh4 + methf	CAC2310
R0852	UDP-N-acetyl-D-mannosamine:N-acetyl-beta-D-	cpd00861 + cpd00946 <==> cpd00014 + cpd02967	uacmam + unaga <==> udp + N-Acetyl-beta-D-mannosaminyl-1,4-N-acetyl-D- glucosaminyldiphosphoundecaprenol	CAC2317
R0854	dTDP-4-dehydro-6-deoxy-D-glucose 3,5-epimerase	cpd00521 <==> cpd00522	dtdp4d6dg <==> dtdp4d6dm	CAC2331	5.1.3.13
R0856	dTDP-glucose 4,6-dehydratase	cpd00626 --> cpd00001 + cpd00521	dtdpglu --> h2o + dtdp4d6dg	CAC2332 and CAC2334 or CAC0794	4.2.1.46 and 5.1.3.2
R0858	dTTP:alpha-D-glucose-1-phosphate thymidylyltransferase	cpd00089 + cpd00357 <==> cpd00012 + cpd00626	g1p + dttp <==> ppi + dtdpglu	CAC2333	2.7.7.24
R0859	alpha-D-Glucose 1-phosphate 1,6-phosphomutase	cpd00089 <==> cpd00079	g1p <==> g6p	CAC2337	5.4.2.2
R0861	Lysine decarboxylase	cpd00064 + cpd00067 --> cpd00011 + cpd00118	orn + h --> co2 + ptrc	CAC2338	4.1.1.18
R0862	Lysine decarboxylase	cpd00039 + cpd00067 --> cpd00011 + cpd01155	lys-L + h --> co2 + 15dap	CAC2338 or CAC0297	4.1.1.18
R0863	Lysine decarboxylase	cpd00051 + cpd00067 --> cpd00011 + cpd00152	arg-L + h --> co2 + agm	CAC2338 or CAC0297	4.1.1.18
R0864	ABC transporters	cpd00001 + cpd00002 + cpd11590[e] --> cpd00008 + cpd00009 + cpd00067 + cpd11590	h2o + atp + met-L-ala-L[e] --> adp + pi + h + met-L-ala-L	CAC2374 and CAC2375 and CAC2377 or CAC3179 or CAC3182 or CAC0176 and CAC0178 and CAC0179 and CAC0180 or CAC3628 and CAC3629 and CAC3630 and CAC3631 and CAC3632 and CAC3634 and CAC3635 and CAC3636 and CAC3637 and CAC3638 or CAC3641 and CAC3642 and CAC3643 and CAC3644
R0865	ABC transporters	cpd00001 + cpd00002 + cpd11589[e] --> cpd00008 + cpd00009 + cpd00067 + cpd11589	h2o + atp + gly-asp-L[e] --> adp + pi + h + gly-asp-L	CAC2374 and CAC2375 and CAC2377 or CAC3179 or CAC3182 or CAC0176 and CAC0178 and CAC0179 and CAC0180 or CAC3628 and CAC3629 and CAC3630 and CAC3631 and CAC3632 and CAC3634 and CAC3635 and CAC3636 and CAC3637 and CAC3638 or CAC3641 and CAC3642 and CAC3643 and CAC3644
R0866	ABC transporters	cpd00001 + cpd00002 + cpd11583[e] --> cpd00008 + cpd00009 + cpd00067 + cpd11583	h2o + atp + ala-L-leu-L[e] --> adp + pi + h + ala-L-leu-L	CAC2374 and CAC2375 and CAC2377 or CAC3179 or CAC3182 or CAC0176 and CAC0178 and CAC0179 and CAC0180 or CAC3628 and CAC3629 and CAC3630 and CAC3631 and CAC3632 and CAC3634 and CAC3635 and CAC3636 and CAC3637 and CAC3638 or CAC3641 and CAC3642 and CAC3643 and CAC3644
R0867	ABC transporters	cpd00001 + cpd00002 + cpd15603[e] --> cpd00008 + cpd00009 + cpd15603 + cpd00067	h2o + atp + gly-cys-L[e] --> adp + pi + gly-cys-L + h	CAC2374 and CAC2375 and CAC2377 or CAC3179 or CAC3182 or CAC0176 and CAC0178 and CAC0179 and CAC0180 or CAC3628 and CAC3629 and CAC3630 and CAC3631 and CAC3632 and CAC3634 and CAC3635 and CAC3636 and CAC3637 and CAC3638 or CAC3641 and CAC3642 and CAC3643 and CAC3644
R0868	ABC transporters	cpd00001 + cpd00002 + cpd11585[e] --> cpd00008 + cpd00009 + cpd00067 + cpd11585	h2o + atp + L-alagly[e] --> adp + pi + h + L-alagly	CAC2374 and CAC2375 and CAC2377 or CAC3179 or CAC3182 or CAC0176 and CAC0178 and CAC0179 and CAC0180 or CAC3628 and CAC3629 and CAC3630 and CAC3631 and CAC3632 and CAC3634 and CAC3635 and CAC3636 and CAC3637 and CAC3638 or CAC3641 and CAC3642 and CAC3643 and CAC3644
R0869	ABC transporters	cpd00001 + cpd00002 + cpd11591[e] --> cpd00008 + cpd00009 + cpd00067 + cpd11591	h2o + atp + gly-met-L[e] --> adp + pi + h + gly-met-L	CAC2374 and CAC2375 and CAC2377 or CAC3179 or CAC3182 or CAC0176 and CAC0178 and CAC0179 and CAC0180 or CAC3628 and CAC3629 and CAC3630 and CAC3631 and CAC3632 and CAC3634 and CAC3635 and CAC3636 and CAC3637 and CAC3638 or CAC3641 and CAC3642 and CAC3643 and CAC3644
R0870	ABC transporters	cpd00001 + cpd00002 + cpd15606[e] --> cpd00008 + cpd00009 + cpd15606 + cpd00067	h2o + atp + Gly-Tyr[e] --> adp + pi + Gly-Tyr + h	CAC2374 and CAC2375 and CAC2377 or CAC3179 or CAC3182 or CAC0176 and CAC0178 and CAC0179 and CAC0180 or CAC3628 and CAC3629 and CAC3630 and CAC3631 and CAC3632 and CAC3634 and CAC3635 and CAC3636 and CAC3637 and CAC3638 or CAC3641 and CAC3642 and CAC3643 and CAC3644
R0871	ABC transporters	cpd00001 + cpd00002 + cpd11584[e] --> cpd00008 + cpd00009 + cpd00067 + cpd11584	h2o + atp + ala-L-his-L[e] --> adp + pi + h + ala-L-his-L	CAC2374 and CAC2375 and CAC2377 or CAC3179 or CAC3182 or CAC0176 and CAC0178 and CAC0179 and CAC0180 or CAC3628 and CAC3629 and CAC3630 and CAC3631 and CAC3632 and CAC3634 and CAC3635 and CAC3636 and CAC3637 and CAC3638 or CAC3641 and CAC3642 and CAC3643 and CAC3644
R0872	ABC transporters	cpd00001 + cpd00002 + cpd11592[e] --> cpd00008 + cpd00009 + cpd00067 + cpd11592	h2o + atp + gly-glu-L[e] --> adp + pi + h + gly-glu-L	CAC2374 and CAC2375 and CAC2377 or CAC3179 or CAC3182 or CAC0176 and CAC0178 and CAC0179 and CAC0180 or CAC3628 and CAC3629 and CAC3630 and CAC3631 and CAC3632 and CAC3634 and CAC3635 and CAC3636 and CAC3637 and CAC3638 or CAC3641 and CAC3642 and CAC3643 and CAC3644
R0873	ABC transporters	cpd00001 + cpd00002 + cpd15604[e] --> cpd00008 + cpd00009 + cpd15604 + cpd00067	h2o + atp + gly-leu-L[e] --> adp + pi + gly-leu-L + h	CAC2374 and CAC2375 and CAC2377 or CAC3179 or CAC3182 or CAC0176 and CAC0178 and CAC0179 and CAC0180 or CAC3628 and CAC3629 and CAC3630 and CAC3631 and CAC3632 and CAC3634 and CAC3635 and CAC3636 and CAC3637 and CAC3638 or CAC3641 and CAC3642 and CAC3643 and CAC3644
R0874	ABC transporters	cpd00001 + cpd00002 + cpd11593[e] --> cpd00008 + cpd00009 + cpd00067 + cpd11593	h2o + atp + ala-L-asp-L[e] --> adp + pi + h + ala-L-asp-L	CAC2374 and CAC2375 and CAC2377 or CAC3179 or CAC3182 or CAC0176 and CAC0178 and CAC0179 and CAC0180 or CAC3628 and CAC3629 and CAC3630 and CAC3631 and CAC3632 and CAC3634 and CAC3635 and CAC3636 and CAC3637 and CAC3638 or CAC3641 and CAC3642 and CAC3643 and CAC3644
R0875	ABC transporters	cpd00001 + cpd00002 + cpd01017[e] --> cpd00008 + cpd00009 + cpd00067 + cpd01017	h2o + atp + cgly[e] --> adp + pi + h + cgly	CAC2374 and CAC2375 and CAC2377 or CAC3179 or CAC3182 or CAC0176 and CAC0178 and CAC0179 and CAC0180 or CAC3628 and CAC3629 and CAC3630 and CAC3631 and CAC3632 and CAC3634 and CAC3635 and CAC3636 and CAC3637 and CAC3638 or CAC3641 and CAC3642 and CAC3643 and CAC3644
R0876	ABC transporters	cpd00001 + cpd00002 + cpd15605[e] --> cpd00008 + cpd00009 + cpd15605 + cpd00067	h2o + atp + gly-phe-L[e] --> adp + pi + gly-phe-L + h	CAC2374 and CAC2375 and CAC2377 or CAC3179 or CAC3182 or CAC0176 and CAC0178 and CAC0179 and CAC0180 or CAC3628 and CAC3629 and CAC3630 and CAC3631 and CAC3632 and CAC3634 and CAC3635 and CAC3636 and CAC3637 and CAC3638 or CAC3641 and CAC3642 and CAC3643 and CAC3644
R0877	ABC transporters	cpd00001 + cpd00002 + cpd11582[e] --> cpd00008 + cpd00009 + cpd00067 + cpd11582	h2o + atp + ala-L-Thr-L[e] --> adp + pi + h + ala-L-Thr-L	CAC2374 and CAC2375 and CAC2377 or CAC3179 or CAC3182 or CAC0176 and CAC0178 and CAC0179 and CAC0180 or CAC3628 and CAC3629 and CAC3630 and CAC3631 and CAC3632 and CAC3634 and CAC3635 and CAC3636 and CAC3637 and CAC3638 or CAC3641 and CAC3642 and CAC3643 and CAC3644
R0878	ABC transporters	cpd00001 + cpd00002 + cpd11586[e] --> cpd00008 + cpd00009 + cpd00067 + cpd11586	h2o + atp + ala-L-glu-L[e] --> adp + pi + h + ala-L-glu-L	CAC2374 and CAC2375 and CAC2377 or CAC3179 or CAC3182 or CAC0176 and CAC0178 and CAC0179 and CAC0180 or CAC3628 and CAC3629 and CAC3630 and CAC3631 and CAC3632 and CAC3634 and CAC3635 and CAC3636 and CAC3637 and CAC3638 or CAC3641 and CAC3642 and CAC3643 and CAC3644
R0879	ABC transporters	cpd00001 + cpd00002 + cpd11580[e] --> cpd00008 + cpd00009 + cpd00067 + cpd11580	h2o + atp + gly-gln-L[e] --> adp + pi + h + gly-gln-L	CAC2374 and CAC2375 and CAC2377 or CAC3179 or CAC3182 or CAC0176 and CAC0178 and CAC0179 and CAC0180 or CAC3628 and CAC3629 and CAC3630 and CAC3631 and CAC3632 and CAC3634 and CAC3635 and CAC3636 and CAC3637 and CAC3638 or CAC3641 and CAC3642 and CAC3643 and CAC3644
R0880	ABC transporters	cpd00001 + cpd00002 + cpd11588[e] --> cpd00008 + cpd00009 + cpd00067 + cpd11588	h2o + atp + gly-pro-L[e] --> adp + pi + h + gly-pro-L	CAC2374 and CAC2375 and CAC2377 or CAC3179 or CAC3182 or CAC0176 and CAC0178 and CAC0179 and CAC0180 or CAC3628 and CAC3629 and CAC3630 and CAC3631 and CAC3632 and CAC3634 and CAC3635 and CAC3636 and CAC3637 and CAC3638 or CAC3641 and CAC3642 and CAC3643 and CAC3644
R0881	ABC transporters	cpd00001 + cpd00002 + cpd11581[e] --> cpd00008 + cpd00009 + cpd00067 + cpd11581	h2o + atp + gly-asn-L[e] --> adp + pi + h + gly-asn-L	CAC2374 and CAC2375 and CAC2377 or CAC3179 or CAC3182 or CAC0176 and CAC0178 and CAC0179 and CAC0180 or CAC3628 and CAC3629 and CAC3630 and CAC3631 and CAC3632 and CAC3634 and CAC3635 and CAC3636 and CAC3637 and CAC3638 or CAC3641 and CAC3642 and CAC3643 and CAC3644
R0882	ABC transporters	cpd00001 + cpd00002 + cpd11587[e] --> cpd00008 + cpd00009 + cpd00067 + cpd11587	h2o + atp + ala-L-gln-L[e] --> adp + pi + h + ala-L-gln-L	CAC2374 and CAC2375 and CAC2377 or CAC3179 or CAC3182 or CAC0176 and CAC0178 and CAC0179 and CAC0180 or CAC3628 and CAC3629 and CAC3630 and CAC3631 and CAC3632 and CAC3634 and CAC3635 and CAC3636 and CAC3637 and CAC3638 or CAC3641 and CAC3642 and CAC3643 and CAC3644
R0884	Dihydrodipicolinate synthetase	cpd00020 + cpd00346 --> 2 cpd00001 + cpd00067 + cpd02120	pyr + aspsa --> (2) h2o + h + 23dhdp	CAC2378 or CAC3600	4.3.3.7
R0886	2,3,4,5-Tetrahydrodipicolinate:NADP+ oxidoreductase	cpd00006 + cpd02465 <==> cpd00005 + cpd00067 + cpd02120	nadp + thdp <==> nadph + h + 23dhdp	CAC2379	1.17.1.8
R0887	N-Succinyl-L-2,6-diaminoheptanedioate:2-ocoglytarate	cpd00024 + cpd02698 <==> cpd00023 + cpd02724	akg + sl26da <==> glu-L + sl2a6o	CAC2380
R0889	2,3,4,5-tetrahydropyridine-2,6-dicarboxylate N-succinyltransferase	cpd00001 + cpd00078 + cpd02465 <==> cpd00010 + cpd02724	h2o + succoa + thdp <==> coa + sl2a6o	CAC2381	2.3.1.117
R0890	Acetyl-CoA:L-2,3,4,5-tetrahydrodipicolinate N2-acetyltransferase	cpd00001 + cpd00022 + cpd02465 <==> cpd00010 + cpd03289	h2o + accoa + thdp <==> coa + acamoxm	CAC2381	2.3.1.117
R0892	N2-Acetyl-L-ornithine:2-oxoglutarate aminotransferase	cpd00024 + cpd00342 <==> cpd00023 + cpd00918	akg + acorn <==> glu-L + acg5sa	CAC2388 or CAC0368	2.6.1.11 or 2.6.1.19
R0894	ATP:N-acetyl-L-glutamate 5-phosphotransferase	cpd00002 + cpd00067 + cpd00477 <==> cpd00008 + cpd02552	atp + h + acglu <==> adp + acg5p	CAC2389	2.7.2.8
R0896	N-acetyl-gamma-glutamyl-phosphate reductase	cpd00005 + cpd02552 --> cpd00006 + cpd00009 + cpd00918	nadph + acg5p --> nadp + pi + acg5sa	CAC2390	1.2.1.38
R0899	N2-Acetyl-L-ornithine:L-glutamate N-acetyltransferase	cpd00023 + cpd00342 <==> cpd00064 + cpd00477	glu-L + acorn <==> orn + acglu	CAC2391 or CAC3020	2.3.1.1
R0900	N-acetylglutamate synthase	cpd00022 + cpd00023 --> cpd00010 + cpd00067 + cpd00477	accoa + glu-L --> coa + h + acglu	CAC2391 or CAC3020	2.3.1.1
R0903	Dihydrofolate synthase	cpd00002 + cpd00023 + cpd00087 --> cpd00008 + cpd00009 + cpd00067 + cpd06227	atp + glu-L + thf --> adp + pi + h + thfglu	CAC2398	6.3.2.12
R0904	Dihydrofolate synthase	cpd00002 + cpd00023 + cpd00683 --> cpd00008 + cpd00009 + cpd00067 + cpd00330	atp + glu-L + dhpt --> adp + pi + h + dhf	CAC2398	6.3.2.12
R0905	Dihydrofolate synthase	cpd00002 + cpd00023 + cpd00201 --> cpd00008 + cpd00009 + cpd00067 + cpd03524	atp + glu-L + 10fthf --> adp + pi + h + 10-Formyl-THF-L-glutamate	CAC2398	6.3.2.12
R0906	Valine--tRNA ligase	cpd00002 + 1 cpd00067 + cpd00156 + cpd11924 <==> cpd00012 + cpd00018 + cpd12133	atp + (1) h + val-L + trnaval <==> ppi + amp + valtrna	CAC2399	6.1.1.9
R0907	phosphatidylglycerol phosphate phosphatase	cpd00001 + cpd15716 --> cpd00009 + cpd00067 + cpd15722	h2o + Diisoheptadecanoylphosphatidylglycerophosphate --> pi + h + Diisoheptadecanoylphosphatidylglycerol	CAC2438
R0908	phosphatidylglycerol phosphate phosphatase	cpd00001 + cpd15717 --> cpd00009 + cpd00067 + cpd15723	h2o + Dianteisoheptadecanoylphosphatidylglycerophosphate --> pi + h + Dianteisoheptadecanoylphosphatidylglycerol	CAC2438
R0909	phosphatidylglycerol phosphate phosphatase	cpd00001 + cpd15547 --> cpd00009 + cpd00067 + cpd15540	h2o + pgp180 --> pi + h + pg180	CAC2438
R0910	phosphatidylglycerol phosphate phosphatase	cpd00001 + cpd15721 --> cpd00009 + cpd00067 + cpd15727	h2o + Diisohexadecanoylphosphatidylglycerophosphate --> pi + h + Diisohexadecanoylphosphatidylglycerol	CAC2438
R0911	phosphatidylglycerol phosphate phosphatase	cpd00001 + cpd15720 --> cpd00009 + cpd00067 + cpd15726	h2o + Dianteisopentadecanoylphosphatidylglycerophosphate --> pi + h + Dianteisopentadecanoylphosphatidylglycerol	CAC2438
R0912	phosphatidylglycerol phosphate phosphatase	cpd00001 + cpd15719 --> cpd00009 + cpd00067 + cpd15725	h2o + Diisopentadecanoylphosphatidylglycerophosphate --> pi + h + Diisopentadecanoylphosphatidylglycerol	CAC2438
R0913	phosphatidylglycerol phosphate phosphatase	cpd00001 + cpd15718 --> cpd00009 + cpd00067 + cpd15724	h2o + Diisotetradecanoylphosphatidylglycerophosphate --> pi + h + Diisotetradecanoylphosphatidylglycerol	CAC2438
R0914	phosphatidylglycerol phosphate phosphatase	cpd00001 + cpd15548 --> cpd00009 + cpd00067 + cpd15541	h2o + pgp181 --> pi + h + pg181	CAC2438
R0915	phosphatidylglycerol phosphate phosphatase	cpd00001 + cpd15546 --> cpd00009 + cpd00067 + cpd15539	h2o + pgp161 --> pi + h + pg161	CAC2438
R0916	phosphatidylglycerol phosphate phosphatase	cpd00001 + cpd15545 --> cpd00009 + cpd00067 + cpd15538	h2o + pgp160 --> pi + h + pg160	CAC2438
R0917	phosphatidylglycerol phosphate phosphatase	cpd00001 + cpd15544 --> cpd00009 + cpd00067 + cpd15537	h2o + pgp141 --> pi + h + pg141	CAC2438
R0918	phosphatidylglycerol phosphate phosphatase	cpd00001 + cpd15543 --> cpd00009 + cpd00067 + cpd15536	h2o + pgp140 --> pi + h + pg140	CAC2438
R0919	phosphatidylglycerol phosphate phosphatase	cpd00001 + cpd15542 --> cpd00009 + cpd00067 + cpd15535	h2o + pgp120 --> pi + h + pg120	CAC2438
R0920	ABC transporters	cpd00001 + cpd00002 + cpd03424[e] --> cpd00008 + cpd00009 + cpd00067 + cpd03424	h2o + atp + Vitamin B12[e] --> adp + pi + h + Vitamin B12	CAC2441 and CAC2442 and CAC2443	3.6.3.34
R0921	ABC transporters	cpd00001 + cpd00002 + cpd00635[e] --> cpd00008 + cpd00009 + cpd00067 + cpd00635	h2o + atp + cbl1[e] --> adp + pi + h + cbl1	CAC2441 and CAC2442 and CAC2443	3.6.3.34
R0922	ABC transporters	cpd00001 + cpd00002 + cpd00423[e] --> cpd00008 + cpd00009 + cpd00067 + cpd00423	h2o + atp + cbl2[e] --> adp + pi + h + cbl2	CAC2441 and CAC2442 and CAC2443	3.6.3.34
R0923	ubiquinone biosynthesis	cpd00017 + cpd15352 --> cpd00019 + cpd00067 + cpd15500	amet + 2dmmq8 --> ahcys + h + mqn8	CAC2451
R0924	ubiquinone biosynthesis	cpd00017 + cpd03447 --> cpd00019 + cpd00067 + cpd03448	amet + 2ombz --> ahcys + h + 2ommb	CAC2451
R0925	ubiquinone biosynthesis	cpd00017 + cpd09410 --> cpd00019 + cpd00067 + cpd01401	amet + Demethylphylloquinone --> ahcys + h + Vitamin K1	CAC2451
R0927	2-oxoglutarate synthase (rev)	cpd00011 + cpd00067 + cpd00078 + cpd11620 <==> cpd00010 + cpd00024 + cpd11621	co2 + h + succoa + fdxrd <==> coa + akg + fdxox	CAC2458 and CAC2459	1.2.7.3 and 1.2.7.3
R0929	β-galactosidase	2 cpd00001 + cpd12777 <==> 4 cpd00108	(2) h2o + Galactan <==> (4) gal	CAC2514	3.2.1.23
R0930	Lactose galactohydrolase	cpd00001 + cpd00208 <==> cpd00027 + cpd00108	h2o + lcts <==> glc-D + gal	CAC2514	3.2.1.23
R0931	Superoxide dismutase	2 cpd00532 --> cpd00007 + cpd00025	(2) o2s --> o2 + h2o2	CAC2567	1.15.1.1
R0932	Proton exchange transporter	cpd00039 + cpd00067[e] --> cpd00039[e] + cpd00067	lys-L + h[e] --> lys-L[e] + h	CAC2593
R0934	Adenosylmethionine decarboxylase	cpd00017 + cpd00067 --> cpd00011 + cpd00837	amet + h --> co2 + ametam	CAC2601	4.1.1.50
R0936	Spermidine synthase	cpd00837 + cpd01155 <==> 1 cpd00067 + cpd00147 + cpd16379	ametam + 15dap <==> (1) h + 5mta + Aminopropylcadaverine	CAC2602	2.5.1.16
R0937	Spermidine synthase	cpd00118 + cpd00837 <==> cpd00067 + cpd00147 + cpd00264	ptrc + ametam <==> h + 5mta + spmd	CAC2602	2.5.1.16
R0939	ATP:D-xylulose 5-phosphotransferase	cpd00002 + cpd00259 <==> cpd00008 + cpd00198	atp + xylu-D <==> adp + xu5p-D	CAC2612	2.7.1.17
R0942	ATP:D-glucose 6-phosphotransferase	cpd00002 + cpd00190 <==> cpd00008 + cpd00863	atp + glc-D-B <==> adp + g6p-B	CAC2613	2.7.1.2
R0943	ATP:D-glucose 6-phosphotransferase	cpd00002 + cpd00027 <==> cpd00008 + cpd00079	atp + glc-D <==> adp + g6p	CAC2613	2.7.1.2
R0945	beta-D-Glucose 1-phosphate 1,6-phosphomutase	cpd00501 <==> cpd00863	g1p-B <==> g6p-B	CAC2614	5.4.2.6
R0947	LL-2,6-Diaminoheptanedioate 2-epimerase	cpd00504 <==> cpd00516	26dap-LL <==> 26dap-M	CAC2624	5.1.1.7
R0948	13-methyl-3-oxo-tetra-decanoyl-ACP:NADP+ oxidoreductase	cpd00005 + cpd00067 + cpd11537 <==> cpd00006 + cpd11538	nadph + h + 13-methyl-3-oxo-tetra-decanoyl-ACP <==> nadp + 13-methyl-3-hydroxy-tetra-decanoyl-ACP	CAC2626 or CAC3462 or CAC3574	1.1.1.100
R0949	(3R)-3-Hydroxydecanoyl-[acyl-carrier-protein]:NADP+ oxidoreductase	cpd00006 + cpd11482 <==> cpd00005 + cpd00067 + cpd11487	nadp + 3hdeACP <==> nadph + h + 3oxdeACP	CAC2626 or CAC3462 or CAC3574	1.1.1.100
R0950	10-methyl-3-oxo-undecanoyl-ACP:NADP+ oxidoreductase	cpd00005 + cpd00067 + cpd11558 <==> cpd00006 + cpd11559	nadph + h + 10-methyl-3-oxo-undecanoyl-ACP <==> nadp + 10-methyl-3-hydroxy-undecanoyl-ACP	CAC2626 or CAC3462 or CAC3574	1.1.1.100
R0951	11-methyl-3-oxo-dodecanoyl-ACP:NADP+ oxidoreductase	cpd00005 + cpd00067 + cpd11533 <==> cpd00006 + cpd11534	nadph + h + 11-methyl-3-oxo-dodecanoyl-ACP <==> nadp + 11-methyl-3-hydroxy-dodecanoyl-ACP	CAC2626 or CAC3462 or CAC3574	1.1.1.100
R0952	12-methyl-3-oxo-tridecanoyl-ACP:NADP+ oxidoreductase	cpd00005 + cpd00067 + cpd11562 <==> cpd00006 + cpd11563	nadph + h + 12-methyl-3-oxo-tridecanoyl-ACP <==> nadp + 12-methyl-3-hydroxy-tridecanoyl-ACP	CAC2626 or CAC3462 or CAC3574	1.1.1.100
R0953	6-methyl-3-oxo-octanoyl-ACP:NADP+ oxidoreductase	cpd00005 + cpd00067 + cpd11500 <==> cpd00006 + cpd11501	nadph + h + 6-methyl-3-oxo-octanoyl-ACP <==> nadp + 6-methyl-3-hydroxy-octanoyl-ACP	CAC2626 or CAC3462 or CAC3574	1.1.1.100
R0954	10-methyl-3-oxo-dodecanoyl-ACP:NADP+ oxidoreductase	cpd00005 + cpd00067 + cpd11508 <==> cpd00006 + cpd11509	nadph + h + 10-methyl-3-oxo-dodecanoyl-ACP <==> nadp + 10-methyl-3-hydroxy-dodecanoyl-ACP	CAC2626 or CAC3462 or CAC3574	1.1.1.100
R0955	14-methyl-3-oxo-pentadecanoyl-ACP:NADP+ oxidoreductase	cpd00005 + cpd00067 + cpd11566 <==> cpd00006 + cpd11567	nadph + h + 14-methyl-3-oxo-pentadecanoyl-ACP <==> nadp + 14-methyl-3-hydroxy-pentadecanoyl-ACP	CAC2626 or CAC3462 or CAC3574	1.1.1.100
R0956	(3R)-3-Hydroxyoctanoyl-[acyl-carrier-protein]:NADP+ oxidoreductase	cpd00006 + cpd11483 <==> cpd00005 + cpd00067 + cpd11490	nadp + 3hocACP <==> nadph + h + 3oxocACP	CAC2626 or CAC3462 or CAC3574	1.1.1.100
R0957	4-methyl-3-oxo-hexanoyl-ACP:NADP+ oxidoreductase	cpd00005 + cpd00067 + cpd11496 <==> cpd00006 + cpd11497	nadph + h + 4-methyl-3-oxo-hexanoyl-ACP <==> nadp + 4-methyl-3-hydroxy-hexanoyl-ACP	CAC2626 or CAC3462 or CAC3574	1.1.1.100
R0958	(3R)-3-Hydroxydodecanoyl-[acyl-carrier-protein]:NADP+ oxidoreductase	cpd00006 + cpd11480 <==> cpd00005 + cpd00067 + cpd11489	nadp + 3hddACP <==> nadph + h + 3oxddACP	CAC2626 or CAC3462 or CAC3574	1.1.1.100
R0959	6-methyl-3-oxo-heptanoyl-ACP:NADP+ oxidoreductase	cpd00005 + cpd00067 + cpd11550 <==> cpd00006 + cpd11551	nadph + h + 6-methyl-3-oxo-heptanoyl-ACP <==> nadp + 6-methyl-3-hydroxy-heptanoyl-ACP	CAC2626 or CAC3462 or CAC3574	1.1.1.100
R0960	3-Hydroxyoctodecanoyl-ACP:NADP+ oxidoreductase	cpd00005 + cpd00067 + cpd11570 <==> cpd00006 + cpd11571	nadph + h + 3-Oxooctodecanoyl-ACP <==> nadp + 3-Hydroxyoctodecanoyl-ACP	CAC2626 or CAC3462 or CAC3574	1.1.1.100
R0961	15-methyl-3-oxo-hexa-decanoyl-ACP:NADP+ oxidoreductase	cpd00005 + cpd00067 + cpd11541 <==> cpd00006 + cpd11542	nadph + h + 15-methyl-3-oxo-hexa-decanoyl-ACP <==> nadp + 15-methyl-3-hydroxy-hexa-decanoyl-ACP	CAC2626 or CAC3462 or CAC3574	1.1.1.100
R0962	8-methyl-3-oxo-decanoyl-ACP:NADP+ oxidoreductase	cpd00005 + cpd00067 + cpd11504 <==> cpd00006 + cpd11505	nadph + h + 8-methyl-3-oxo-decanoyl-ACP <==> nadp + 8-methyl-3-hydroxy-decanoyl-ACP	CAC2626 or CAC3462 or CAC3574	1.1.1.100
R0963	4-methyl-3-oxo-pentanoyl-ACP:NADP+ oxidoreductase	cpd00005 + cpd00067 + cpd11546 <==> cpd00006 + cpd11547	nadph + h + 4-methyl-3-oxo-pentanoyl-ACP <==> nadp + 4-methyl-3-hydroxy-pentanoyl-ACP	CAC2626 or CAC3462 or CAC3574	1.1.1.100
R0964	8-methyl-3-oxo-nonanoyl-ACP:NADP+ oxidoreductase	cpd00005 + cpd00067 + cpd11554 <==> cpd00006 + cpd11555	nadph + h + 8-methyl-3-oxo-nonanoyl-ACP <==> nadp + 8-methyl-3-hydroxy-nonanoyl-ACP	CAC2626 or CAC3462 or CAC3574	1.1.1.100
R0965	(3R)-3-Hydroxytetradecanoyl-[acyl-carrier-protein]:NADP+	cpd00006 + cpd11484 <==> cpd00005 + cpd00067 + cpd11491	nadp + 3htdACP <==> nadph + h + 3oxtdACP	CAC2626 or CAC3462 or CAC3574	1.1.1.100
R0966	12-methyl-3-oxo-tetra-decanoyl-ACP:NADP+ oxidoreductase	cpd00005 + cpd00067 + cpd11512 <==> cpd00006 + cpd11513	nadph + h + 12-methyl-3-oxo-tetra-decanoyl-ACP <==> nadp + 12-methyl-3-hydroxy-tetra-decanoyl-ACP	CAC2626 or CAC3462 or CAC3574	1.1.1.100
R0967	9-methyl-3-oxo-decanoyl-ACP:NADP+ oxidoreductase	cpd00005 + cpd00067 + cpd11529 <==> cpd00006 + cpd11530	nadph + h + 9-methyl-3-oxo-decanoyl-ACP <==> nadp + 9-methyl-3-hydroxy-decanoyl-ACP	CAC2626 or CAC3462 or CAC3574	1.1.1.100
R0968	7-methyl-3-oxo-octanoyl-ACP:NADP+ oxidoreductase	cpd00005 + cpd00067 + cpd11525 <==> cpd00006 + cpd11526	nadph + h + 7-methyl-3-oxo-octanoyl-ACP <==> nadp + 7-methyl-3-hydroxy-octanoyl-ACP	CAC2626 or CAC3462 or CAC3574	1.1.1.100
R0969	(3R)-3-Hydroxyhexanoyl-[acyl-carrier-protein]:NADP+ oxidoreductase	cpd00006 + cpd11479 <==> cpd00005 + cpd00067 + cpd11486	nadp + 3hhACP <==> nadph + h + 3oxhACP	CAC2626 or CAC3462 or CAC3574	1.1.1.100
R0970	14-methyl-3-oxo-hexa-decanoyl-ACP:NADP+ oxidoreductase	cpd00005 + cpd00067 + cpd11516 <==> cpd00006 + cpd11517	nadph + h + 14-methyl-3-oxo-hexa-decanoyl-ACP <==> nadp + 14-methyl-3-hydroxy-hexa-decanoyl-ACP	CAC2626 or CAC3462 or CAC3574	1.1.1.100
R0971	(3R)-3-Hydroxypalmitoyl-[acyl-carrier-protein]:NADP+ oxidoreductase	cpd00006 + cpd11481 <==> cpd00005 + cpd00067 + cpd11485	nadp + 3hpaACP <==> nadph + h + 3oxhdACP	CAC2626 or CAC3462 or CAC3574	1.1.1.100
R0972	(3R)-3-Hydroxybutanoyl-[acyl-carrier protein]:NADP+ oxidoreductase	cpd00006 + cpd11478 <==> cpd00005 + cpd00067 + cpd11488	nadp + 3hbACP <==> nadph + h + actACP	CAC2626 or CAC3462 or CAC3574	1.1.1.100
R0973	5-methyl-3-oxo-hexanoyl-ACP:NADP+ oxidoreductase	cpd00005 + cpd00067 + cpd11521 <==> cpd00006 + cpd11522	nadph + h + 5-methyl-3-oxo-hexanoyl-ACP <==> nadp + 5-methyl-3-hydroxy-hexanoyl-ACP	CAC2626 or CAC3462 or CAC3574	1.1.1.100
R0975	Glutamine-dependent carbamoyl-phosphate synthase	cpd00001 + 2 cpd00002 + cpd00053 + cpd00242 --> 2 cpd00008 + cpd00009 + cpd00023 + cpd00067 + cpd00146	h2o + (2) atp + gln-L + hco3 --> (2) adp + pi + glu-L + h + cbp	CAC2644 and CAC2645	6.3.5.5
R0976	Dihydroorotate dehydrogenase	cpd00007 + cpd00282 --> cpd00025 + cpd00247	o2 + dhor-S --> h2o2 + orot	CAC2650 and CAC2651	1.3.1.14
R0977	Dihydroorotate dehydrogenase	cpd00282 + cpd15500 --> cpd00247 + cpd15499	dhor-S + mqn8 --> orot + mql8	CAC2650 and CAC2651	1.3.1.14
R0978	Dihydroorotate dehydrogenase	cpd00282 + cpd15560 --> cpd00247 + cpd15561	dhor-S + q8 --> orot + q8h2	CAC2650 and CAC2651	1.3.1.14
R0980	Orotidine-5'-phosphate decarboxylase	cpd00067 + cpd00810 --> cpd00011 + cpd00091	h + orot5p --> co2 + ump	CAC2652	4.1.1.23
R0982	Aspartate carbamoyltransferase	cpd00041 + cpd00146 --> cpd00009 + 2 cpd00067 + cpd00343	asp-L + cbp --> pi + (2) h + cbasp	CAC2653 and CAC2654	2.1.3.2
R0984	Glutamate--ammonia ligase	cpd00002 + cpd00013 + cpd00023 --> cpd00008 + cpd00009 + cpd00053 + cpd00067	atp + nh4 + glu-L --> adp + pi + gln-L + h	CAC2658	6.3.1.2
R0986	Pyruvate:carbon-dioxide ligase (ADP-forming)	cpd00002 + cpd00020 + cpd00242 <==> cpd00008 + cpd00009 + cpd00032 + cpd00067	atp + pyr + hco3 <==> adp + pi + oaa + h	CAC2660	6.4.1.1
R0987	XTP/dITP diphosphatase	cpd00001 + cpd00056 --> cpd00009 + 1 cpd00067 + cpd00793	h2o + thmpp --> pi + (1) h + thmmp	CAC2665	3.6.1.66
R0991	beta-D-Glucose 6-phosphate ketol-isomerase	cpd00863 <==> cpd00072	g6p-B <==> f6p	CAC2680	5.3.1.9
R0992	D-Glucose-6-phosphate ketol-isomerase	cpd00079 <==> cpd00072	g6p <==> f6p	CAC2680	5.3.1.9
R0993	alpha-D-Glucose 6-phosphate ketol-isomerase	cpd00079 <==> cpd00863	g6p <==> g6p-B	CAC2680	5.3.1.9
R0994	ATP:2-dehydro-3-deoxy-D-gluconate 6-phosphotransferase	cpd00002 + cpd00176 <==> cpd00008 + cpd02711	atp + 2ddglcn <==> adp + 2ddg6p	CAC2684 or CAC0395	2.7.1.45
R0996	alpha,alpha-Trehalose:orthophosphate beta-D-glucosyltransferase	cpd00009 + cpd00067 + cpd00794 <==> cpd00027 + cpd00501	pi + h + tre <==> glc-D + g1p-B	CAC2685	2.4.1.8
R0997	Maltose:orthophosphate 1-beta-D-glucosyltransferase	cpd00009 + cpd00067 + cpd00179 <==> cpd00027 + cpd00501	pi + h + malt <==> glc-D + g1p-B	CAC2685	2.4.1.8
R1000	GMP synthase	cpd00001 + cpd00002 + cpd00053 + cpd00497 --> cpd00012 + cpd00018 + cpd00023 + cpd00067 + cpd00126	h2o + atp + gln-L + xmp --> ppi + amp + glu-L + h + gmp	CAC2700	6.3.5.2
R1002	IMP:NAD+ oxidoreductase	cpd00001 + cpd00003 + cpd00114 <==> cpd00004 + cpd00067 + cpd00497	h2o + nad + imp <==> nadh + h + xmp	CAC2701 or CAC3674	1.1.1.205
R1005	(S)-3-Hydroxybutanoyl-CoA:NAD+ oxidoreductase	cpd00003 + cpd00842 <==> cpd00004 + cpd00067 + cpd00279	nad + 3hbycoa <==> nadh + h + aacoa	CAC2708	1.1.1.157
R1006	(S)-3-Hydroxybutanoyl-CoA:NADP+ oxidoreductase	cpd00006 + cpd00842 <==> cpd00005 + cpd00067 + cpd00279	nadp + 3hbycoa <==> nadph + h + aacoa	CAC2708	1.1.1.157
R1007	3-Hydroxy-2-methylpropanoate:NAD+ oxidoreductase	cpd00003 + cpd00876 <==> cpd00004 + cpd00067 + cpd00287	nad + 3hmp <==> nadh + h + 2mop	CAC2708	1.1.1.157
R1008	(S)-Hydroxyhexanoyl-CoA:NAD+ oxidoreductase	cpd00003 + cpd03122 <==> cpd00004 + cpd00067 + cpd03123	nad + 3hhcoa <==> nadh + h + 3ohcoa	CAC2708	1.1.1.157
R1009	(2S,3S)-3-hydroxy-2-methylbutanoyl-CoA:NAD+ oxidoreductase	cpd00003 + cpd02691 <==> cpd00004 + cpd00067 + cpd02124	nad + 3hmbcoa <==> nadh + h + 2maacoa	CAC2708	1.1.1.157
R1010	(S)-3-Hydroxyhexadecanoyl-CoA:NAD+ oxidoreductase	cpd00003 + cpd03113 <==> cpd00004 + cpd00067 + cpd03114	nad + 3hhdcoa <==> nadh + h + 3ohdcoa	CAC2708	1.1.1.157
R1011	(S)-Hydroxyoctanoyl-CoA:NAD+ oxidoreductase	cpd00003 + cpd03120 <==> cpd00004 + cpd00067 + cpd03121	nad + 3hocoa <==> nadh + h + 3oocoa	CAC2708	1.1.1.157
R1012	(S)-3-hydroxyacyl-CoA:NAD+ oxidoreductase	cpd00003 + cpd09844 <==> cpd00004 + cpd00067 + cpd01507	nad + 3hadpcoa <==> nadh + h + oxadpcoa	CAC2708	1.1.1.157
R1013	(S)-3-Hydroxydodecanoyl-CoA:NAD+ oxidoreductase	cpd00003 + cpd03116 <==> cpd00004 + cpd00067 + cpd03117	nad + 3hddcoa <==> nadh + h + 3oddcoa	CAC2708	1.1.1.157
R1014	(S)-3-Hydroxytetradecanoyl-CoA:NAD+ oxidoreductase	cpd00003 + cpd03115 <==> cpd00004 + cpd00067 + cpd12689	nad + 3htdcoa <==> nadh + h + 3otdcoa	CAC2708	1.1.1.157
R1015	(S)-Hydroxydecanoyl-CoA:NAD+ oxidoreductase	cpd00003 + cpd03118 <==> cpd00004 + cpd00067 + cpd03119	nad + 3hdccoa <==> nadh + h + 3odcoa	CAC2708	1.1.1.157
R1017	acyl CoA dehydrogenase	cpd00004 + cpd00067 + cpd00650 --> cpd00003 + cpd00120	nadh + h + butd2coa --> nad + btcoa	CAC2711	1.3.8.1
R1018	acyl CoA dehydrogenase	cpd00007 + 2 cpd00481 --> 2 cpd00001 + 2 cpd02187	o2 + (2) ibcoa --> (2) h2o + (2) 2mp2coa	CAC2711	1.3.8.1
R1019	acyl CoA dehydrogenase	cpd00007 + 2 cpd00760 --> 2 cpd00001 + 2 cpd02125	o2 + (2) 2mbcoa --> (2) h2o + (2) 2mb2coa	CAC2711	1.3.8.1
R1020	(3R)-3-Hydroxybutanoyl-CoA hydro-lyase	cpd02234 <==> cpd00001 + cpd00650	(R)-3-Hydroxybutanoyl-CoA <==> h2o + butd2coa	CAC2712	4.2.1.17
R1021	Ethanolamine ammonia-lyase	cpd00162 --> cpd00013 + cpd00071	etha --> nh4 + acald	CAC2717 and CAC2718	4.3.1.7
R1022	Proton exchange transporter	cpd00067[e] + cpd00162[e] --> cpd00067 + cpd00162	h[e] + etha[e] --> h + etha	CAC2719
R1023	Succinyl-diaminopimelate desuccinylase	cpd00001 + cpd02698 <==> cpd00036 + cpd00504	h2o + sl26da <==> succ + 26dap-LL	CAC2723	3.5.1.18
R1025	Histidinol-phosphatase	cpd00001 + cpd00807 --> cpd00009 + cpd00067 + cpd00641	h2o + hisp --> pi + h + histd	CAC2727	3.1.3.15
R1026	2-Phospho-D-glycerate 2,3-phosphomutase	cpd00482 <==> cpd00169	2pg <==> 3pg	CAC2741 or CAC0712	5.4.2.11 or 5.4.2.12
R1027	Hypoxanthine ion-coupled transport	cpd00067[e] + cpd00226[e] <==> cpd00067 + cpd00226	h[e] + hxan[e] <==> h + hxan	CAC2772 or CAC2820
R1029	Acylphosphatase	cpd00001 + cpd00203 --> cpd00009 + 2 cpd00067 + cpd00169	h2o + 13dpg --> pi + (2) h + 3pg	CAC2830	3.6.1.7
R1030	Acylphosphatase	cpd00001 + cpd00196 --> cpd00009 + cpd00029 + 2 cpd00067	h2o + actp --> pi + ac + (2) h	CAC2830	3.6.1.7
R1032	ATP:(R)-glycerate 3-phosphotransferase	cpd00002 + cpd00223 <==> cpd00008 + cpd00169	atp + glyc-R <==> adp + 3pg	CAC2834	2.7.1.31
R1034	riboflavin transport in/out via proton symport	cpd00067[e] + cpd00220[e] <==> cpd00067 + cpd00220	h[e] + ribflv[e] <==> h + ribflv	CAC2841
R1036	UDPglucose:alpha-D-galactose-1-phosphate uridylyltransferase	cpd00026 + cpd00348 <==> cpd00043 + cpd00089	udpg + gal1p <==> udpgal + g1p	CAC2844 and CAC2961	2.7.7.12
R1037	UTP:alpha-D-hexose-1-phosphate uridylyltransferase	cpd00062 + cpd00348 <==> cpd00012 + cpd00043	utp + gal1p <==> ppi + udpgal	CAC2844 or CAC2961	2.7.7.12
R1038	ABC transporters	cpd00001 + cpd00002 + cpd00540[e] --> cpd00008 + cpd00009 + cpd00067 + cpd00540	h2o + atp + glyb[e] --> adp + pi + h + glyb	CAC2849
R1039	ABC transporters	cpd00001 + cpd00002 + cpd00129[e] --> cpd00008 + cpd00009 + cpd00067 + cpd00129	h2o + atp + pro-L[e] --> adp + pi + h + pro-L	CAC2849
R1041	Methionine adenosyltransferase	cpd00001 + cpd00002 + cpd00060 --> cpd00009 + cpd00012 + cpd00017	h2o + atp + met-L --> pi + ppi + amet	CAC2856	2.5.1.6
R1043	Phosphoenolpyruvate:UDP-N-acetyl-D-glucosamine	cpd00037 + cpd00061 <==> cpd00009 + cpd00067 + cpd02820	uacgam + pep <==> pi + h + uaccg	CAC2862 or CAC3539	2.5.1.7
R1044	ATP synthase (three protons for one ATP)	cpd00008 + cpd00009 + 3 cpd00067[e] <==> cpd00001 + cpd00002 + 2 cpd00067	adp + pi + (3) h[e] <==> h2o + atp + (2) h	CAC2864 and CAC2865 and CAC2866 and CAC2867 and CAC2868 and CAC2869 and CAC2870 and CAC2871	3.6.3.14
R1045	ATP synthase (four protons for one ATP)	cpd00008 + cpd00009 + 4 cpd00067[e] <==> cpd00001 + cpd00002 + 3 cpd00067	adp + pi + (4) h[e] <==> h2o + atp + (3) h	CAC2864 and CAC2865 and CAC2866 and CAC2867 and CAC2868 and CAC2869 and CAC2870 and CAC2871	3.6.3.14
R1046	myristoyl-CoA:acetylCoA C-myristoyltransferase	cpd00022 + cpd01695 <==> cpd00010 + cpd03114	accoa + tdcoa <==> coa + 3ohdcoa	CAC2873	2.3.1.9
R1047	Hexanoyl-CoA:acetyl-CoA C-acyltransferase	cpd00022 + cpd03124 <==> cpd00010 + cpd03121	accoa + hxcoa <==> coa + 3oocoa	CAC2873	2.3.1.9
R1048	Decanoyl-CoA:acetyl-CoA C-acyltransferase	cpd00022 + cpd03128 <==> cpd00010 + cpd03117	accoa + dccoa <==> coa + 3oddcoa	CAC2873	2.3.1.9
R1049	Lauroyl-CoA:acetyl-CoA C-acyltransferase	cpd00022 + cpd01260 <==> cpd00010 + cpd12689	accoa + ddcoa <==> coa + 3otdcoa	CAC2873	2.3.1.9
R1050	Propanoyl-CoA:acetyl-CoA C-acyltransferase	cpd00022 + cpd00086 <==> cpd00010 + cpd02124	accoa + ppcoa <==> coa + 2maacoa	CAC2873	2.3.1.9
R1051	Octanoyl-CoA:acetyl-CoA C-acyltransferase	cpd00022 + cpd01335 <==> cpd00010 + cpd03119	accoa + occoa <==> coa + 3odcoa	CAC2873	2.3.1.9
R1053	Acetyl-CoA:acetyl-CoA C-acetyltransferase	cpd00022 + cpd00120 <==> cpd00010 + cpd03123	accoa + btcoa <==> coa + 3ohcoa	CAC2873 or CAP0078	2.3.1.9
R1054	Acetyl-CoA:acetyl-CoA C-acetyltransferase	2 cpd00022 <==> cpd00010 + cpd00279	(2) accoa <==> coa + aacoa	CAC2873 or CAP0078	2.3.1.9
R1055	UDP-N-acetylglucosamine 2-epimerase	cpd00001 + cpd00037 <==> cpd00014 + cpd00492	h2o + uacgam <==> udp + acmana	CAC2874 or CAC3064	5.1.3.14
R1057	isoheptadecanoyl-lipoteichoic acid synthesis (n=24), linked, N-acetylglucosamine substituted	24 cpd00037 + cpd15749 <==> 24 cpd00014 + cpd15767	(24) uacgam + Isoheptadecanoyllipoteichoic acid (n=24), linked, unsubstituted <==> (24) udp + Isoheptadecanoyllipoteichoic acid (n=24), linked, N-acetyl-D-glucosamine	CAC2875	2.7.8.33
R1058	anteisopentadecanoyl-lipoteichoic acid synthesis (n=24), linked, N-acetylglucosamine substituted	24 cpd00037 + cpd15753 <==> 24 cpd00014 + cpd15771	(24) uacgam + Anteisopentadecanoyllipoteichoic acid (n=24), linked, unsubstituted <==> (24) udp + Anteisopentadecanoyllipoteichoic acid (n=24), linked, N-acetyl-D-glucosamine	CAC2875	2.7.8.33
R1059	isohexadecanoyl-lipoteichoic acid synthesis (n=24), linked, N-acetylglucosamine substituted	24 cpd00037 + cpd15754 <==> 24 cpd00014 + cpd15772	(24) uacgam + Isohexadecanoyllipoteichoic acid (n=24), linked, unsubstituted <==> (24) udp + Isohexadecanoyllipoteichoic acid (n=24), linked, N-acetyl-D-glucosamine	CAC2875	2.7.8.33
R1060	stearoyl-lipoteichoic acid synthesis (n=24), linked, N-acetylglucosamine substituted	24 cpd00037 + cpd15748 <==> 24 cpd00014 + cpd15766	(24) uacgam + Stearoyllipoteichoic acid (n=24), linked, unsubstituted <==> (24) udp + Stearoyllipoteichoic acid (n=24), linked, N-acetyl-D-glucosamine	CAC2875	2.7.8.33
R1061	UDP-N-acetylglucosamine:undecaprenylphosphate N-acetylglucosamine -1-phosphate transferase	cpd00037 + cpd00286 <==> cpd00091 + cpd00946	uacgam + udcpp <==> ump + unaga	CAC2875	2.7.8.33
R1062	palmitoyl-lipoteichoic acid synthesis (n=24), linked, N-acetylglucosamine substituted	24 cpd00037 + cpd15746 <==> 24 cpd00014 + cpd15764	(24) uacgam + Palmitoyllipoteichoic acid (n=24), linked, unsubstituted <==> (24) udp + Palmitoyllipoteichoic acid (n=24), linked, N-acetyl-D-glucosamine	CAC2875	2.7.8.33
R1063	myristoyl-lipoteichoic acid synthesis (n=24), linked, N-acetylglucosamine substituted	24 cpd00037 + cpd15747 <==> 24 cpd00014 + cpd15765	(24) uacgam + Myristoyllipoteichoic acid (n=24), linked, unsubstituted <==> (24) udp + Myristoyllipoteichoic acid (n=24), linked, N-acetyl-D-glucosamine	CAC2875	2.7.8.33
R1064	anteisoheptadecanoyl-lipoteichoic acid synthesis (n=24), linked, N-acetylglucosamine substituted	24 cpd00037 + cpd15750 <==> 24 cpd00014 + cpd15768	(24) uacgam + Anteisoheptadecanoyllipoteichoic acid (n=24), linked, unsubstituted <==> (24) udp + Anteisoheptadecanoyllipoteichoic acid (n=24), linked, N-acetyl-D-glucosamine	CAC2875	2.7.8.33
R1065	isotetradecanoyl-lipoteichoic acid synthesis (n=24), linked, N-acetylglucosamine substituted	24 cpd00037 + cpd15751 <==> 24 cpd00014 + cpd15769	(24) uacgam + Isotetradecanoyllipoteichoic acid (n=24), linked, unsubstituted <==> (24) udp + Isotetradecanoyllipoteichoic acid (n=24), linked, N-acetyl-D-glucosamine	CAC2875	2.7.8.33
R1066	isopentadecanoyl-lipoteichoic acid synthesis (n=24), linked, N-acetylglucosamine substituted	24 cpd00037 + cpd15752 <==> 24 cpd00014 + cpd15770	(24) uacgam + Isopentadecanoyllipoteichoic acid (n=24), linked, unsubstituted <==> (24) udp + Isopentadecanoyllipoteichoic acid (n=24), linked, N-acetyl-D-glucosamine	CAC2875	2.7.8.33
R1067	cardiolipin synthase (periplasmic, n-C12:0)	2 cpd15535 <==> cpd00100 + cpd15425	(2) pg120 <==> glyc + clpn120	CAC2875 and CAC3316	2.7.8.33
R1068	dCMP deaminase	cpd00001 + 1 cpd00067 + cpd00206 --> cpd00013 + cpd00299	h2o + (1) h + dcmp --> nh4 + dump	CAC2876	3.5.4.12
R1071	ATP:thymidine 5&#39;-phosphotransferase	cpd00002 + cpd00184 <==> cpd00008 + cpd00298	atp + thymd <==> adp + dtmp	CAC2887	2.7.1.21
R1072	ATP:deoxyuridine 5&#39;-phosphotransferase	cpd00002 + cpd00412 <==> cpd00008 + cpd00299	atp + duri <==> adp + dump	CAC2887	2.7.1.21
R1075	UTP:ammonia ligase(ADP-forming)	cpd00002 + cpd00013 + cpd00062 <==> cpd00008 + cpd00009 + cpd00052 + 2 cpd00067	atp + nh4 + utp <==> adp + pi + ctp + (2) h	CAC2892	6.3.4.2
R1076	CTP synthase	cpd00001 + cpd00002 + cpd00053 + cpd00062 --> cpd00008 + cpd00009 + cpd00023 + cpd00052 + 2 cpd00067	h2o + atp + gln-L + utp --> adp + pi + glu-L + ctp + (2) h	CAC2892	6.3.4.2
R1078	D-alanine--D-alanine ligase	cpd00002 + 2 cpd00117 --> cpd00008 + cpd00009 + cpd00067 + cpd00731	atp + (2) ala-D --> adp + pi + h + alaala	CAC2895	6.3.2.4
R1079	Spore photoproduct lyase	cpd00658 --> cpd00020 + cpd00599	ichor --> pyr + salc	CAC2900 or CAC0699	4.1.99.14
R1080	Spore photoproduct lyase	cpd00106 + cpd09801 --> cpd09818	fum + 2-Methylnaphthalene --> Naphthyl-2-methyl-succinic acid	CAC2900 or CAC0699	4.1.99.14
R1082	ATP: 4-(Cytidine 5&#39;-diphospho)-2-C-methyl-D-erythritol	cpd00002 + cpd08287 <==> cpd00008 + cpd08288	atp + 4c2me <==> adp + 2p4c2me	CAC2902	2.7.1.148
R1084	5,10-Methylenetetrahydrofolate:3-methyl-2-oxobutanoate	cpd00001 + cpd00123 + cpd00125 <==> cpd00087 + cpd00712	h2o + 3mob + mlthf <==> thf + 2dhp	CAC2914	2.1.2.11
R1086	Pantoate-β-alanine ligase	cpd00002 + cpd00085 + cpd00408 --> cpd00012 + cpd00018 + cpd00644	atp + ala-B + pant-R --> ppi + amp + pnto-R	CAC2915	6.3.2.1
R1088	Aspartate 1-decarboxylase	cpd00041 + cpd00067 --> cpd00011 + cpd00085	asp-L + h --> co2 + ala-B	CAC2916	4.1.1.11
R1090	D-Mannose-6-phosphate ketol-isomerase	cpd00235 <==> cpd00072	man6p <==> f6p	CAC2918	5.3.1.8
R1091	2-Methyl-4-amino-5-hydroxymethylpyrimidine-diphosphate:4-methyl-5-	cpd00067 + cpd02654 + cpd02894 <==> cpd00012 + cpd00793	h + 4mpetz + 2mahmp <==> ppi + thmmp	CAC2920 or CAC0495	2.5.1.3
R1092	Sulfur carrier protein ThiS adenylyltransferase	cpd00002 + cpd00069 + cpd00084 + cpd08289 --> cpd00001 + cpd00011 + cpd00012 + cpd00018 + cpd00035 + cpd02654 + cpd15378	atp + tyr-L + cys-L + dxyl5p --> h2o + co2 + ppi + amp + ala-L + 4mpetz + 4hba	CAC2921 and CAC2922 and CAC2923 and CAC2924 and CAC3291	2.7.7.73 and 2.8.1.7
R1093	folate biosynthesis	3 cpd00001 + cpd02978 --> 3 cpd00009 + 3 cpd00067 + cpd02961	(3) h2o + ahdt --> (3) pi + (3) h + dhnpt	CAC2925
R1096	2-Amino-4-hydroxy-6-hydroxymethyl-7,8-dihydropteridine:4-	cpd00443 + cpd00954 <==> cpd00001 + cpd00683	4abz + 6hmhpt <==> h2o + dhpt	CAC2926	2.5.1.15
R1097	Dihydropteroate synthase	cpd00443 + cpd02920 --> cpd00012 + cpd00683	4abz + 6hmhptpp --> ppi + dhpt	CAC2926	2.5.1.15
R1100	2-Amino-4-hydroxy-6-(D-erythro-1,2,3-trihydroxypropyl)-7,8-	cpd02961 <==> cpd00229 + cpd00954	dhnpt <==> gcald + 6hmhpt	CAC2927	2.7.6.3
R1101	ATP:2-amino-4-hydroxy-6-hydroxymethyl-7,8-dihydropteridine	cpd00002 + cpd00954 <==> cpd00018 + cpd02920	atp + 6hmhpt <==> amp + 6hmhptpp	CAC2927	2.7.6.3
R1103	S-(5-deoxy-D-ribos-5-yl)-L-homocysteine homocysteine-lyase	cpd00001 + cpd02227 <==> cpd00105 + cpd00135	h2o + rhcys <==> rib-D + hcys-L	CAC2942	4.4.1.21
R1104	S-ribosylhomocysteine lyase	cpd02227 <==> cpd00135 + cpd08636	rhcys <==> hcys-L + dhptd	CAC2942	4.4.1.21
R1105	Glycerate dehydrogenase	cpd00004 + cpd00067 + cpd00145 --> cpd00003 + cpd00223	nadh + h + hpyr --> nad + glyc-R	CAC2945	1.1.1.29
R1106	Glycolate:NAD+ oxidoreductase	cpd00003 + cpd00139 <==> cpd00004 + cpd00040 + cpd00067	nad + glyclt <==> nadh + glx + h	CAC2945	1.1.1.29
R1107	ATP:D-fructose-1-phosphate 6-phosphotransferase	cpd00002 + cpd00802 <==> cpd00008 + cpd00290	atp + f1p <==> adp + fdp	CAC2951 or CAC0232	2.7.1.144 or 2.7.1.56
R1108	ATP:D-tagatose-6-phosphate 1-phosphotransferase	cpd00002 + cpd00805 <==> cpd00008 + cpd02371	atp + tag6p-D <==> adp + tagdp-D	CAC2951 or CAC0232 or CAC0517	2.7.1.144 or 2.7.1.56 or 2.7.1.11
R1109	D-Tagatose 1,6-bisphosphate triosephosphate lyase	cpd02371 <==> cpd00095 + cpd00102	tagdp-D <==> dhap + g3p	CAC2952	4.1.2.40
R1111	D-Galactose 6-phosphate ketol-isomerase	cpd00818 <==> cpd00805	dgal6p <==> tag6p-D	CAC2953 and CAC2954	5.3.1.26
R1112	Protein-N(pi)-phosphohistidine--sugar phosphotransferase	cpd00067 + cpd01171 + cpd12508 <==> cpd03752 + cpd11712	h + galt + Protein N-pros-phosphohistidine <==> galt1p + Protein histidine	CAC2956 and CAC2957 and CAC2958	2.7.1.69
R1115	ATP:D-galactose 1-phosphotransferase	cpd00002 + cpd00108 <==> cpd00008 + cpd00348	atp + gal <==> adp + gal1p	CAC2959	2.7.1.6
R1117	6-phospho-β-galactosidase	cpd00001 + cpd03194 <==> cpd00190 + cpd00818	h2o + Lac6p <==> glc-D-B + dgal6p	CAC2963	3.2.1.85
R1118	Protein-N(pi)-phosphohistidine--sugar phosphotransferase	cpd00067 + cpd00208 + cpd12508 <==> cpd03194 + cpd11712	h + lcts + Protein N-pros-phosphohistidine <==> Lac6p + Protein histidine	CAC2964 and CAC2965	2.7.1.69
R1120	Lactose transport via PEP:Pyr PTS	cpd00061 + cpd00208[e] <==> cpd00020 + cpd03194	pep + lcts[e] <==> pyr + Lac6p	CAC2964 and CAC2965	2.7.1.69
R1122	Mannose-1-phosphate guanylyltransferase	cpd00067 + cpd00009 + cpd00083 --> cpd00031 + cpd00485	h + pi + gdpmann --> gdp + man1p	CAC2968 and CAC3058 and CAC3072	2.7.7.13
R1123	2-dehydro-3-deoxy-D-gluconate-6-phosphate	cpd02711 <==> cpd00020 + cpd00102	2ddg6p <==> pyr + g3p	CAC2973 or CAC0394	4.1.2.14
R1125	GTP:alpha-D-mannose-1-phosphate guanylyltransferase	cpd00038 + cpd00485 <==> cpd00012 + cpd00083	gtp + man1p <==> ppi + gdpmann	CAC2981	2.7.7.13
R1126	D-Mannose 6-phosphate 1,6-phosphomutase	cpd00235 <==> cpd00485	man6p <==> man1p	CAC2981	2.7.7.13
R1128	Methionine--tRNA ligase	cpd00002 + cpd11918 + cpd03163 + 2 cpd00067 <==> cpd00012 + cpd00018 + cpd12704	atp + trnamet + selmeth + (2) h <==> ppi + amp + Selenomethionyl-tRNA(Met)	CAC2991	6.1.1.10
R1130	Thymidylate synthase	cpd00125 + cpd00299 --> cpd00298 + cpd00330	mlthf + dump --> dtmp + dhf	CAC3003	2.1.1.45
R1131	Dihydrofolate reductase	3 cpd00067 + cpd00004 + cpd00393 --> cpd00003 + cpd00087	(3) h + nadh + fol --> nad + thf	CAC3004	1.5.1.3
R1133	Dihydrofolate reductase	3 cpd00067 + cpd00005 + cpd00393 --> cpd00006 + cpd00087	(3) h + nadph + fol --> nadp + thf	CAC3004	1.5.1.3
R1135	5,6,7,8-Tetrahydrofolate:NADP+ oxidoreductase	cpd00006 + cpd00087 <==> cpd00005 + cpd00067 + cpd00330	nadp + thf <==> nadph + h + dhf	CAC3004	1.5.1.3
R1136	Dihydrofolate:NADP+ oxidoreductase	cpd00006 + cpd00330 <==> cpd00005 + cpd00067 + cpd00393	nadp + dhf <==> nadph + h + fol	CAC3004	1.5.1.3
R1139	Adenosine deaminase	cpd00001 + cpd00067 + cpd00438 --> cpd00013 + cpd03279	h2o + h + dad-2 --> nh4 + din	CAC3005	3.5.4.4
R1140	Adenosine deaminase	cpd00001 + cpd00067 + cpd00182 --> cpd00013 + cpd00246	h2o + h + adn --> nh4 + ins	CAC3005	3.5.4.4
R1141	4-amino-5-hydroxymethyl-2-methylpyrimidine synthetase	cpd00001 + cpd02140 <==> 0.5 cpd00007 + cpd00009 + 2 cpd00067 + cpd00229 + cpd00939	h2o + air <==> (0.5) o2 + pi + (2) h + gcald + 4ahmmp	CAC3014
R1142	5-Amino-2-oxopentanoate:2-oxoglutarate aminotransferase	cpd00024 + cpd00807 <==> cpd00023 + cpd00930	akg + hisp <==> glu-L + imacp	CAC3031	2.6.1.9
R1143	L-Phenylalanine:2-oxoglutarate aminotransferase	cpd00024 + cpd00066 <==> cpd00023 + cpd00143	akg + phe-L <==> glu-L + phpyr	CAC3031	2.6.1.9
R1144	L-Tyrosine:2-oxoglutarate aminotransferase	cpd00024 + cpd00069 <==> cpd00023 + cpd00868	akg + tyr-L <==> glu-L + 34hpp	CAC3031	2.6.1.9
R1145	Isoleucine--tRNA ligase	cpd00002 + 1 cpd00067 + cpd00322 + cpd11915 <==> cpd00012 + cpd00018 + cpd12256	atp + (1) h + ile-L + trnaile <==> ppi + amp + iletrna	CAC3038	6.1.1.5
R1146	D-glycero-beta-D-manno-heptose 1,7-bisphosphate 7-phosphatase	cpd00001 + cpd08316 <==> cpd00009 + cpd04920 + cpd00067	h2o + gmhep17bp <==> pi + gmhep1p + h	CAC3053	3.1.3.82
R1148	ATP:butyrate 1-phosphotransferase	cpd00002 + cpd00067 + cpd00211 <==> cpd00008 + cpd01662	atp + h + but <==> adp + butpi	CAC3075	2.7.2.7
R1150	Butanoyl-CoA:orthophosphate butanoyltransferase	cpd00009 + cpd00067 + cpd00120 <==> cpd00010 + cpd01662	pi + h + btcoa <==> coa + butpi	CAC3076	2.3.1.19
R1152	Fumarate hydratase	cpd00666 --> cpd00001 + cpd00032	tartr-L --> h2o + oaa	CAC3090 and CAC3091	4.2.1.2
R1153	(S)-Malate hydro-lyase	cpd00130 <==> cpd00001 + cpd00106	mal-L <==> h2o + fum	CAC3090 and CAC3091 or CAC0274	4.2.1.2 or 4.3.1.1
R1154	Proton exchange transporter	cpd00009[e] + cpd00971[e] --> cpd00009 + cpd00971	pi[e] + na1[e] --> pi + na1	CAC3093
R1156	Proton exchange transporter	cpd00009 + cpd00067 --> cpd00009[e] + cpd00067[e]	pi + h --> pi[e] + h[e]	CAC3093
R1159	ATP:4-amino-5-hydroxymethyl-2-methylpyrimidine 5-phosphotransferase	cpd00002 + cpd00939 <==> cpd00008 + cpd02775	atp + 4ahmmp <==> adp + 4ampm	CAC3095	2.7.1.49
R1160	ATP:4-amino-2-methyl-5-phosphomethylpyrimidine phosphotransferase	cpd00002 + cpd02775 <==> cpd00008 + cpd02894	atp + 4ampm <==> adp + 2mahmp	CAC3095	2.7.1.49
R1162	ATP:4-methyl-5-(2-hydroxyethyl)-thiazole 2-phosphotransferase	cpd00002 + cpd02636 <==> cpd00008 + cpd02654	atp + 4mhetz <==> adp + 4mpetz	CAC3096	2.7.1.50
R1165	ATP:AMP phosphotransferase	cpd00002 + cpd00294 <==> cpd00008 + cpd00177	atp + damp <==> adp + dadp	CAC3112	2.7.4.3
R1166	adenylate kinase (Inorganic triphosphate)	cpd00018 + cpd00067 + cpd00421 <==> cpd00008 + cpd00012	amp + h + pppi <==> adp + ppi	CAC3112	2.7.4.3
R1167	ATP:AMP phosphotransferase	cpd00002 + cpd00018 <==> 2 cpd00008	atp + amp <==> (2) adp	CAC3112	2.7.4.3
R1170	Tryptophan synthase	cpd00054 + cpd02210 <==> cpd00001 + cpd00065 + cpd00102	ser-L + 3ig3p <==> h2o + trp-L + g3p	CAC3157 and CAC3158	4.2.1.20
R1171	Tryptophan synthase	cpd00054 + cpd00359 <==> cpd00001 + cpd00065	ser-L + indole <==> h2o + trp-L	CAC3157 and CAC3158	4.2.1.20
R1172	(1S,2R)-1-C-(indol-3-yl)glycerol 3-phosphate	cpd02210 <==> cpd00102 + cpd00359	3ig3p <==> g3p + indole	CAC3157 and CAC3158	4.2.1.20
R1174	N-(5-Phospho-beta-D-ribosyl)anthranilate ketol-isomerase	cpd02642 <==> cpd00956	pran <==> 2cpr5p	CAC3159	5.3.1.24
R1176	Indole-3-glycerol-phosphate synthase	cpd00067 + cpd00956 --> cpd00001 + cpd00011 + cpd02210	h + 2cpr5p --> h2o + co2 + 3ig3p	CAC3160	4.1.1.48
R1178	Anthranilate phosphoribosyltransferase	cpd00093 + cpd00103 --> cpd00012 + cpd02642	anth + prpp --> ppi + pran	CAC3161	2.4.2.18
R1179	chorismate:L-glutamine aminotransferase	cpd00053 + cpd00216 <==> cpd00023 + cpd08210	gln-L + chor <==> glu-L + 4adcho	CAC3162	4.1.3.27
R1182	Anthranilate synthase	cpd00053 + cpd00216 --> cpd00020 + cpd00023 + cpd00067 + cpd00093	gln-L + chor --> pyr + glu-L + h + anth	CAC3162 and CAC3163	4.1.3.27
R1183	Anthranilate synthase	cpd00013 + cpd00216 --> cpd00001 + cpd00020 + cpd00067 + cpd00093	nh4 + chor --> h2o + pyr + h + anth	CAC3162 and CAC3163	4.1.3.27
R1185	Proton exchange transporter	cpd00039[e] + cpd00067[e] --> cpd00039 + cpd00067	lys-L[e] + h[e] --> lys-L + h	CAC3164 and CAC3347
R1189	(S)-2-Aceto-2-hydroxybutanoate pyruvate-lyase (carboxylating)	cpd00094 + cpd03049 <==> cpd00056 + cpd00498	2obut + 2-Hydroxyethyl-ThPP <==> thmpp + 2ahbut	CAC3169 and CAC3176 and CAC3652	2.2.1.6
R1190	Acetolactate synthase	2 cpd00020 + cpd00067 --> cpd00011 + cpd00668	(2) pyr + h --> co2 + alac-S	CAC3169 and CAC3176 and CAC3652	2.2.1.6
R1194	Dihydroxy-acid dehydratase	cpd02535 --> cpd00001 + cpd00508	23dhmp --> h2o + 3mop	CAC3170 and CAC3604	4.2.1.9
R1195	Dihydroxy-acid dehydratase	cpd02498 --> cpd00001 + cpd00123	23dhmb --> h2o + 3mob	CAC3170 and CAC3604	4.2.1.9
R1197	3-Isopropylmalate:NAD+ oxidoreductase	cpd00003 + cpd02693 <==> cpd00004 + cpd00067 + cpd02605	nad + 3c2hmp <==> nadh + h + 3c4mop	CAC3171	1.1.1.85
R1200	2-Isopropylmalate hydro-lyase	cpd01646 <==> cpd00001 + cpd01710	3c3hmp <==> h2o + 2ippm	CAC3172 and CAC3173	4.2.1.33
R1201	3-Isopropylmalate hydro-lyase	cpd02693 <==> cpd00001 + cpd01710	3c2hmp <==> h2o + 2ippm	CAC3172 and CAC3173	4.2.1.33
R1202	2-isopropylmalate synthase	cpd00001 + cpd00022 + cpd00123 --> cpd00010 + cpd00067 + cpd01646	h2o + accoa + 3mob --> coa + h + 3c3hmp	CAC3174 or CAC0273	2.3.3.13
R1204	CTP: 2-C-Methyl-D-erythritol 4-phosphate cytidylyltransferase	cpd00052 + cpd08286 <==> cpd00012 + cpd08287	ctp + 2me4p <==> ppi + 4c2me	CAC3184	2.7.7.60
R1206	D-glutamate ligase	cpd00002 + cpd00186 + cpd00890 --> cpd00008 + cpd00009 + cpd00067 + cpd00525	atp + glu-D + uama --> adp + pi + h + uamag	CAC3194	6.3.2.9
R1207	Protein synthesis	--> cpd17041	--> proteinsynth	CAC3197 and CAC3139 and CAC3140 and CAC2356 and CAC2357 and CAC2359 and CAC2360 and CAC3260 and CAC2888 and CAC2362 and CAC0626 and CAC1787 and CAC0646 and CAC1288 and CAC3564 and CAC0637 and CAC3204 and CAC1723 and N/A and CAC1733 and CAC1745 and CAC0017 and CAC3722 and CAC3724 and CAC3038 and CAC2991 and CAC3177 and CAC3178 and CAC1478 and CAC3145 and CAC3146 and CAC3147 and CAC2740 and CAC1678…	6.1.1.6 and 6.1.1.20 and 6.1.1.22 and 6.1.1.3 and 6.1.1.2 and 6.1.1.4 and 6.1.1.23 and 6.1.1.1 and 6.3.4.19 and 2.1.2.9 and 6.1.1.11 and 6.1.1.5 and 6.1.1.10 and 6.1.1.16 and 6.1.1.15 and 6.1.1.21 and 6.1.1.7 and 6.1.1.17 and 6.1.1.9															and	6.1.1.1	and	6.3.4.19	and	2.1.2.9	and	6.1.1.11	and	6.1.1.5	and	6.1.1.10	and	6.1.1.16	and	6.1.1.15	and	6.1.1.21	and	6.1.1.7	and	6.1.1.17	and	6.1.1.9
R1208	Pantothenate kinase	cpd00002 + cpd02524 <==> cpd00008 + cpd02666	atp + ptcys <==> adp + 4ppcys	CAC3200	2.7.1.33
R1209	ATP:pantothenate 4&#39;-phosphotransferase	cpd00002 + cpd00644 <==> cpd00008 + cpd02201	atp + pnto-R <==> adp + 4ppan	CAC3200	2.7.1.33
R1210	Formate:tetrahydrofolate ligase (ADP-forming)	cpd00002 + cpd00047 + cpd00087 <==> cpd00008 + cpd00009 + cpd00201	atp + for + thf <==> adp + pi + 10fthf	CAC3201	6.3.4.3
R1213	Hypoxanthine phosphoribosyltransferase	cpd00103 + cpd00226 --> cpd00012 + cpd00114	prpp + hxan --> ppi + imp	CAC3203	2.4.2.8
R1214	Transphosphoribosidase	cpd00103 + cpd00207 --> cpd00012 + cpd00126	prpp + gua --> ppi + gmp	CAC3203	2.4.2.8
R1215	Transphosphoribosidase	cpd00001 + cpd00977 --> cpd00012 + cpd03704	h2o + ditp --> ppi + dimp	CAC3212
R1216	Transphosphoribosidase	cpd00001 + cpd00062 --> cpd00012 + cpd00091	h2o + utp --> ppi + ump	CAC3212
R1217	Transphosphoribosidase	cpd00001 + cpd00241 --> cpd00012 + cpd00296	h2o + dgtp --> ppi + dgmp	CAC3212
R1218	Transphosphoribosidase	cpd00001 + cpd00530 --> cpd00012 + cpd00497	h2o + xtp --> ppi + xmp	CAC3212
R1219	Transphosphoribosidase	cpd00001 + cpd00038 --> cpd00012 + cpd00126	h2o + gtp --> ppi + gmp	CAC3212
R1220	Transphosphoribosidase	cpd00001 + cpd00068 --> cpd00012 + cpd00114	h2o + itp --> ppi + imp	CAC3212
R1221	ATP:D-ribose-5-phosphate pyrophosphotransferase	cpd00002 + cpd00101 <==> cpd00018 + cpd00103	atp + r5p <==> amp + prpp	CAC3221 or CAC0819	2.7.6.1
R1224	Glucosamine-1-phosphate N-acetyltransferase	cpd00022 + cpd03671 --> cpd00010 + cpd00067 + cpd02611	accoa + gam1p --> coa + h + acgam1p	CAC3222	2.3.1.157
R1225	UTP:N-acetyl-alpha-D-glucosamine-1-phosphate uridylyltransferase	cpd00062 + cpd02611 <==> cpd00012 + cpd00037	utp + acgam1p <==> ppi + uacgam	CAC3222	2.3.1.157
R1227	UDP-N-acetylmuramate--L-alanine ligase	cpd00002 + cpd00035 + cpd00773 --> cpd00008 + cpd00009 + cpd00067 + cpd00890	atp + ala-L + uamr --> adp + pi + h + uama	CAC3225	6.3.2.8
R1228	ABC transporters	cpd00001 + cpd00002 + cpd00080[e] --> cpd00008 + cpd00009 + cpd00067 + cpd00080	h2o + atp + glyc3p[e] --> adp + pi + h + glyc3p	CAC3237 or CAC0427 and CAC0428 and CAC0429
R1230	L-Glutamate racemase	cpd00023 <==> cpd00186	glu-L <==> glu-D	CAC3250	5.1.1.3
R1232	Pyrroline-5-carboxylate reductase	cpd00004 + 1 cpd00067 + cpd02625 --> cpd00003 + cpd00851	nadh + (1) h + 1p3h5c --> nad + 4hpro-LT	CAC3252	1.5.1.2
R1233	Pyrroline-5-carboxylate reductase	cpd00005 + 1 cpd00067 + cpd02625 --> cpd00006 + cpd00851	nadph + (1) h + 1p3h5c --> nadp + 4hpro-LT	CAC3252	1.5.1.2
R1234	L-Proline:NAD+ 5-oxidoreductase	cpd00003 + cpd00129 <==> cpd00004 + cpd00067 + cpd02431	nad + pro-L <==> nadh + h + 1pyr5c	CAC3252	1.5.1.2
R1235	L-Proline:NADP+ 5-oxidoreductase	cpd00006 + cpd00129 <==> cpd00005 + cpd00067 + cpd02431	nadp + pro-L <==> nadph + h + 1pyr5c	CAC3252	1.5.1.2
R1237	ATP:L-glutamate 5-phosphotransferase	cpd00002 + cpd00023 + cpd00067 <==> cpd00008 + cpd02097	atp + glu-L + h <==> adp + glu5p	CAC3253	2.7.2.11
R1239	Glutamate-5-semialdehyde dehydrogenase	cpd00005 + cpd02097 --> cpd00006 + cpd00009 + cpd00858	nadph + glu5p --> nadp + pi + glu5sa	CAC3254	1.2.1.41
R1241	Ribonucleoside-diphosphate reductase	cpd00008 + cpd11421 --> cpd00001 + cpd00177 + cpd11420	adp + trdrd --> h2o + dadp + trdox	CAC3276 and CAC3277	1.17.4.1
R1242	Ribonucleoside-diphosphate reductase	cpd00096 + cpd11421 --> cpd00001 + cpd00533 + cpd11420	cdp + trdrd --> h2o + dcdp + trdox	CAC3276 and CAC3277	1.17.4.1
R1243	Ribonucleoside-diphosphate reductase	cpd00014 + cpd11421 --> cpd00001 + cpd00978 + cpd11420	udp + trdrd --> h2o + dudp + trdox	CAC3276 and CAC3277	1.17.4.1
R1244	Cysteine desulfurase	cpd11610 + cpd01608 <==> cpd00035 + cpd01078 + cpd11609	AH2 + scys-L <==> ala-L + seln + A	CAC3291	2.8.1.7
R1245	aldose reductase (methylglyoxal)	cpd00005 + cpd00067 + cpd00428 <==> cpd00006 + cpd03105	nadph + h + mthgxl <==> nadp + acetol	CAC3298 and CAC3299
R1247	dehydrogenase	cpd00006 + cpd00804 <==> cpd00005 + 1 cpd00067 + cpd01850	nadp + sbt6p <==> nadph + (1) h + L-Sorbose 1P	CAC3298 and CAC3299
R1248	rxn02527	cpd00004 + cpd00067 + cpd01011 <==> cpd00003 + cpd03662	nadh + h + btal <==> nad + n-Butanol	CAC3298 and CAC3299
R1249	UDPglucose:NAD+ oxidoreductase	cpd00001 + 2 cpd00003 + cpd00026 <==> 2 cpd00004 + 3 cpd00067 + cpd00144	h2o + (2) nad + udpg <==> (2) nadh + (3) h + udpglcur	CAC3310
R1250	isohexadecanoyl-cardiolipin synthase	2 cpd15727 <==> cpd00100 + cpd15799	(2) Diisohexadecanoylphosphatidylglycerol <==> glyc + Isohexadecanoylcardiolipin (B. subtilis)	CAC3316
R1251	anteisoheptadecanoyl-cardiolipin synthase	2 cpd15723 <==> cpd00100 + cpd15795	(2) Dianteisoheptadecanoylphosphatidylglycerol <==> glyc + Anteisoheptadecanoylcardiolipin (B. subtilis)	CAC3316
R1252	anteisopentadecanoyl-cardiolipin synthase	2 cpd15726 <==> cpd00100 + cpd15798	(2) Dianteisopentadecanoylphosphatidylglycerol <==> glyc + Anteisopentadecanoylcardiolipin (B. subtilis)	CAC3316
R1253	isopentadecanoyl-cardiolipin synthase	2 cpd15725 <==> cpd00100 + cpd15797	(2) Diisopentadecanoylphosphatidylglycerol <==> glyc + Isopentadecanoylcardiolipin (B. subtilis)	CAC3316
R1254	stearoyl-cardiolipin synthase	2 cpd15540 <==> cpd00100 + cpd15793	(2) pg180 <==> glyc + Stearoylcardiolipin (B. subtilis)	CAC3316
R1255	isotetradecanoyl-cardiolipin synthase	2 cpd15724 <==> cpd00100 + cpd15796	(2) Diisotetradecanoylphosphatidylglycerol <==> glyc + Isotetradecanoylcardiolipin (B. subtilis)	CAC3316
R1256	myristoyl-cardiolipin synthase	2 cpd15536 <==> cpd00100 + cpd15792	(2) pg140 <==> glyc + Myristoylcardiolipin (B. subtilis)	CAC3316
R1257	palmitoyl-cardiolipin synthase	2 cpd15538 <==> cpd00100 + cpd15791	(2) pg160 <==> glyc + Palmitoylcardiolipin (B. subtilis)	CAC3316
R1258	isoheptadecanoyl-cardiolipin synthase	2 cpd15722 <==> cpd00100 + cpd15794	(2) Diisoheptadecanoylphosphatidylglycerol <==> glyc + Isoheptadecanoylcardiolipin (B. subtilis)	CAC3316
R1259	Proton exchange transporter	cpd00030[e] + cpd00067[e] --> cpd00030 + cpd00067	mn2[e] + h[e] --> mn2 + h	CAC3329 or CAP0063 or CAC0628 or CAC0685
R1260	L-Alanine racemase	cpd00035 <==> cpd00117	ala-L <==> ala-D	CAC3331 or CAC0492	5.1.1.1
R1262	(R)-Glycerate:NAD+ oxidoreductase	cpd00003 + cpd00223 <==> cpd00004 + cpd00067 + cpd00843	nad + glyc-R <==> nadh + h + 2h3opp	CAC3342	1.1.1.31
R1264	Homocysteine S-methyltransferase	cpd00017 + cpd00135 --> cpd00019 + cpd00060 + cpd00067	amet + hcys-L --> ahcys + met-L + h	CAC3348	2.1.1.10
R1265	2-enoate reductase	cpd00003 + cpd00882 <==> cpd00004 + cpd01224 + cpd00067	nad + Melilotate <==> nadh + trans-2-Hydroxycinnamate + h	CAC3371	1.3.1.31
R1266	S-(hydroxymethyl)glutathione dehydrogenase	cpd00003 + cpd09879 <==> cpd00004 + cpd00067 + cpd00759	nad + hmglut-S <==> nadh + h + fglut-S	CAC3375	1.1.1.1
R1268	Glycerol:NADP+ oxidoreductase	cpd00006 + cpd00100 <==> cpd00005 + cpd00067 + cpd00448	nadp + glyc <==> nadph + h + glyald	CAC3375 and CAP0035 and CAP0162	1.1.1.1
R1269	hydrolysis	cpd08731 --> cpd08726 + cpd00001	2-Hydroxy-4-isopropenylcyclohexane-1-carboxyl-CoA --> Perillyl-CoA + h2o	CAC3392
R1270	nucleotide metabolism	cpd08738 <==> cpd06774 + 2 cpd00067	Pinocarveol <==> Pinocarvone + (2) h	CAC3392
R1271	3-Hydroxy-2,6-dimethyl-5-methylene-heptanoyl-CoA dehydrogenase	cpd00003 + cpd08744 <==> cpd00004 + cpd00067 + cpd08745	nad + 3-Hydroxy-2,6-dimethyl-5-methylene-heptanoyl-CoA <==> nadh + h + 2,6-Dimethyl-5-methylene-3-oxo-heptanoyl-CoA	CAC3392
R1273	L-threonine aldolase	cpd03282 --> cpd00033 + cpd00071	thr-LA --> gly + acald	CAC3420	4.1.2.5
R1274	L-Threonine acetaldehyde-lyase	cpd00161 <==> cpd00033 + cpd00071	thr-L <==> gly + acald	CAC3420	4.1.2.5
R1275	maltose transport via PEP:Pyr PTS	cpd00061 + cpd00179[e] <==> cpd00020 + cpd01919	pep + malt[e] <==> pyr + malt6p	CAC3425 and CAC1820 and CAC3087 or CAC0532 and CAC1820 and CAC3087	2.7.1.69 and 2.7.3.9
R1276	Glucose-phosphotransferase (PTS) system	cpd00027[e] + cpd00061 <==> cpd00020 + cpd00079	glc-D[e] + pep <==> pyr + g6p	CAC3425 and CAC3427 and CAC1820 and CAC3087 or CAC0532 and CAC1820 and CAC3087 or CAC0570 or CAC1354	2.7.1.69 and 2.7.3.9
R1277	6-phospho-beta-glucosidase	cpd00001 + cpd01919 <==> cpd00027 + cpd00079	h2o + malt6p <==> glc-D + g6p	CAC3426 or CAC0533	3.2.1.86 or 3.2.1.122
R1278	hydrolysis	2 cpd00001 + cpd12115 <==> 3 cpd00224	(2) h2o + Larab <==> (3) arab-L	CAC3436
R1279	Xylan 1,4-beta-xylosidase	2 cpd00154 <==> 2 cpd00001 + cpd12085	(2) xyl-D <==> (2) h2o + 14bxyl	CAC3452	3.2.1.37
R1280	ubiquinone biosynthesis	cpd00001 + cpd00658 --> cpd00020 + cpd02566	h2o + ichor --> pyr + 23ddhb	CAC3465
R1282	GMP reductase	cpd00005 + 2 cpd00067 + cpd00126 --> cpd00006 + cpd00013 + cpd00114	nadph + (2) h + gmp --> nadp + nh4 + imp	CAC3471	1.7.1.7
R1283	Proton exchange transporter	cpd00008 + cpd00009 + 1 cpd00067 + cpd00971[e] <==> cpd00001 + cpd00002 + cpd00971	adp + pi + (1) h + na1[e] <==> h2o + atp + na1	CAC3550 and CAC3551
R1284	(S)-Lactate:NAD+ oxidoreductase	cpd00003 + cpd00159 <==> cpd00004 + cpd00020 + cpd00067	nad + lac-L <==> nadh + pyr + h	CAC3552 or CAC0267	1.1.1.27
R1285	Acetyl-CoA carboxylase	cpd00022 + cpd12543 <==> cpd00070 + cpd12848	accoa + btn_co2 <==> malcoa + btn_cbxl	CAC3568 and CAC3569	6.4.1.2
R1289	biotin-carboxyl-carrier-protein:carbon-dioxide ligase (ADP-forming)	cpd00002 + cpd00242 + cpd12848 <==> cpd00008 + cpd00009 + cpd00067 + cpd12543	atp + hco3 + btn_cbxl <==> adp + pi + h + btn_co2	CAC3570 and CAC3572 and CAC0589	6.3.4.14 and 6.3.4.15
R1290	3-hydroxyacyl-[acyl-carrier-protein] dehydratase	cpd03451 --> cpd00001 + cpd01772	2shchc --> h2o + sucbz	CAC3571	4.2.1.59
R1291	11-methyl-3-hydroxy-dodecanoyl-ACP hydro-lyase	cpd11534 <==> cpd00001 + cpd11535	11-methyl-3-hydroxy-dodecanoyl-ACP <==> h2o + 11-methyl-trans-dodec-2-enoyl-ACP	CAC3571	4.2.1.59
R1292	(3R)-3-Hydroxybutanoyl-[acyl-carrier-protein] hydro-lyase	cpd11482 <==> cpd00001 + cpd11475	3hdeACP <==> h2o + 2tdeACP	CAC3571	4.2.1.59
R1293	(3R)-3-Hydroxybutanoyl-[acyl-carrier-protein] hydro-lyase	cpd11479 <==> cpd00001 + cpd11473	3hhACP <==> h2o + 2theACP	CAC3571	4.2.1.59
R1294	6-methyl-3-hydroxy-heptanoyl-ACP hydro-lyase	cpd11551 <==> cpd00001 + cpd11552	6-methyl-3-hydroxy-heptanoyl-ACP <==> h2o + 6-methyl-trans-hept-2-enoyl-ACP	CAC3571	4.2.1.59
R1295	(3R)-3-Hydroxypalmitoyl-[acyl-carrier-protein] hydro-lyase	cpd11481 <==> cpd00001 + cpd11477	3hpaACP <==> h2o + tpalm2eACP	CAC3571	4.2.1.59
R1296	(3R)-3-Hydroxybutanoyl-[acyl-carrier-protein] hydro-lyase	cpd11478 <==> cpd00001 + cpd11465	3hbACP <==> h2o + 2beACP	CAC3571	4.2.1.59
R1297	8-methyl-3-hydroxy-nonanoyl-ACP hydro-lyase	cpd11555 <==> cpd00001 + cpd11556	8-methyl-3-hydroxy-nonanoyl-ACP <==> h2o + 8-methyl-trans-non-2-enoyl-ACP	CAC3571	4.2.1.59
R1298	12-methyl-3-hydroxy-tridecanoyl-ACP hydro-lyase	cpd11563 <==> cpd00001 + cpd11564	12-methyl-3-hydroxy-tridecanoyl-ACP <==> h2o + 12-methyl-trans-tridec-2-enoyl-ACP	CAC3571	4.2.1.59
R1299	13-methyl-3-hydroxy-tetra-decanoyl-ACP hydro-lyase	cpd11538 <==> cpd00001 + cpd11539	13-methyl-3-hydroxy-tetra-decanoyl-ACP <==> h2o + 13-methyl-trans-tetra-dec-2-enoyl-ACP	CAC3571	4.2.1.59
R1300	(3R)-3-Hydroxypalmitoyl-[acyl-carrier-protein] hydro-lyase	cpd11484 <==> cpd00001 + cpd11467	3htdACP <==> h2o + tmrs2eACP	CAC3571	4.2.1.59
R1301	8-methyl-3-hydroxy-decanoyl-ACP hydro-lyase	cpd11505 <==> cpd00001 + cpd11506	8-methyl-3-hydroxy-decanoyl-ACP <==> h2o + 8-methyl-trans-dec-2-enoyl-ACP	CAC3571	4.2.1.59
R1302	14-methyl-3-hydroxy-hexa-decanoyl-ACP hydro-lyase	cpd11517 <==> cpd00001 + cpd11518	14-methyl-3-hydroxy-hexa-decanoyl-ACP <==> h2o + 14-methyl-trans-hexa-dec-2-enoyl-ACP	CAC3571	4.2.1.59
R1303	5-methyl-3-hydroxy-hexanoyl-ACP hydro-lyase	cpd11522 <==> cpd00001 + cpd11523	5-methyl-3-hydroxy-hexanoyl-ACP <==> h2o + 5-methyl-trans-hex-2-enoyl-ACP	CAC3571	4.2.1.59
R1304	7-methyl-3-hydroxy-octanoyl-ACP hydro-lyase	cpd11526 <==> cpd00001 + cpd11527	7-methyl-3-hydroxy-octanoyl-ACP <==> h2o + 7-methyl-trans-oct-2-enoyl-ACP	CAC3571	4.2.1.59
R1305	4-methyl-3-hydroxy-hexanoyl-ACP hydro-lyase	cpd11497 <==> cpd00001 + cpd11498	4-methyl-3-hydroxy-hexanoyl-ACP <==> h2o + 4-methyl-trans-hex-2-enoyl-ACP	CAC3571	4.2.1.59
R1306	10-methyl-3-hydroxy-undecanoyl-ACP hydro-lyase	cpd11559 <==> cpd00001 + cpd11560	10-methyl-3-hydroxy-undecanoyl-ACP <==> h2o + 10-methyl-trans-undec-2-enoyl-ACP	CAC3571	4.2.1.59
R1307	trans-Octodec-2-enoyl-ACP hydro-lyase	cpd11571 <==> cpd00001 + cpd11572	3-Hydroxyoctodecanoyl-ACP <==> h2o + trans-Octodec-2-enoyl-ACP	CAC3571	4.2.1.59
R1308	(3R)-3-Hydroxybutanoyl-[acyl-carrier-protein] hydro-lyase	cpd11483 <==> cpd00001 + cpd11471	3hocACP <==> h2o + 2toceACP	CAC3571	4.2.1.59
R1309	9-methyl-3-hydroxy-decanoyl-ACP hydro-lyase	cpd11530 <==> cpd00001 + cpd11531	9-methyl-3-hydroxy-decanoyl-ACP <==> h2o + 9-methyl-trans-dec-2-enoyl-ACP	CAC3571	4.2.1.59
R1310	4-methyl-3-hydroxy-pentanoyl-ACP hydro-lyase	cpd11547 <==> cpd00001 + cpd11548	4-methyl-3-hydroxy-pentanoyl-ACP <==> h2o + 4-methyl-trans-pent-2-enoyl-ACP	CAC3571	4.2.1.59
R1311	14-methyl-3-hydroxy-pentadecanoyl-ACP hydro-lyase	cpd11567 <==> cpd00001 + cpd11568	14-methyl-3-hydroxy-pentadecanoyl-ACP <==> h2o + 14-methyl-trans-pentadec-2-enoyl-ACP	CAC3571	4.2.1.59
R1312	15-methyl-3-hydroxy-hexa-decanoyl-ACP hydro-lyase	cpd11542 <==> cpd00001 + cpd11543	15-methyl-3-hydroxy-hexa-decanoyl-ACP <==> h2o + 15-methyl-trans-hexa-dec-2-enoyl-ACP	CAC3571	4.2.1.59
R1313	10-methyl-3-hydroxy-dodecanoyl-ACP hydro-lyase	cpd11509 <==> cpd00001 + cpd11510	10-methyl-3-hydroxy-dodecanoyl-ACP <==> h2o + 10-methyl-trans-dodec-2-enoyl-ACP	CAC3571	4.2.1.59
R1314	6-methyl-3-hydroxy-octanoyl-ACP hydro-lyase	cpd11501 <==> cpd00001 + cpd11502	6-methyl-3-hydroxy-octanoyl-ACP <==> h2o + 6-methyl-trans-oct-2-enoyl-ACP	CAC3571	4.2.1.59
R1315	(3R)-3-Hydroxybutanoyl-[acyl-carrier-protein] hydro-lyase	cpd11480 <==> cpd00001 + cpd11469	3hddACP <==> h2o + 2tddACP	CAC3571	4.2.1.59
R1316	12-methyl-3-hydroxy-tetra-decanoyl-ACP hydro-lyase	cpd11513 <==> cpd00001 + cpd11514	12-methyl-3-hydroxy-tetra-decanoyl-ACP <==> h2o + 12-methyl-trans-tetra-dec-2-enoyl-ACP	CAC3571	4.2.1.59
R1318	2-methylpropionyl-CoA:[acyl-carrier-protein] transferase	cpd00481 + cpd11493 <==> cpd00010 + cpd11545	ibcoa + ACP <==> coa + cbs_374	CAC3575	2.3.1.39
R1319	2-methylbutanoyl-CoA:[acyl-carrier-protein] transferase	cpd00760 + cpd11493 <==> cpd00010 + cpd11495	2mbcoa + ACP <==> coa + cbs_99	CAC3575	2.3.1.39
R1320	3-methylbutanoyl-CoA:[acyl-carrier-protein] transferase	cpd01882 + cpd11493 <==> cpd00010 + cpd11520	ivcoa + ACP <==> coa + cbs_378	CAC3575	2.3.1.39
R1321	14-methyl-pentadecanoyl-ACP:[acyl-carrier-protein] transferase	cpd00010 + cpd11569 <==> cpd11441 + cpd11493	coa + 14-methyl-pentadecanoyl-ACP <==> fa6coa + ACP	CAC3575	2.3.1.39
R1322	12-methyl-tridecanoyl-ACP:[acyl-carrier-protein] transferase	cpd00010 + cpd11565 <==> cpd11435 + cpd11493	coa + 12-methyl-tridecanoyl-ACP <==> fa1coa + ACP	CAC3575	2.3.1.39
R1323	tetradecanoyl-ACP:[acyl-carrier-protein] transferase	cpd00010 + cpd11466 <==> cpd01695 + cpd11493	coa + myrsACP <==> tdcoa + ACP	CAC3575	2.3.1.39
R1324	hexadecanoyl-ACP:[acyl-carrier-protein] transferase	cpd00010 + cpd11476 <==> cpd00134 + cpd11493	coa + hedacp <==> pmtcoa + ACP	CAC3575	2.3.1.39
R1325	malonyl-ACP:[acyl-carrier-protein] transferase	cpd00070 + cpd11493 <==> cpd00010 + cpd11492	malcoa + ACP <==> coa + malACP	CAC3575	2.3.1.39
R1326	13-methyl-tetra-decanoyl-ACP:[acyl-carrier-protein] transferase	cpd00010 + cpd11540 <==> cpd11437 + cpd11493	coa + 13-methyl-tetra-decanoyl-ACP <==> fa3coa + ACP	CAC3575	2.3.1.39
R1327	14-methyl-hexa-decanoyl-ACP:[acyl-carrier-protein] transferase	cpd00010 + cpd11519 <==> cpd11434 + cpd11493	coa + 14-methyl-hexa-decanoyl-ACP <==> fa12coa + ACP	CAC3575	2.3.1.39
R1328	12-methyl-tetra-decanoyl-ACP:[acyl-carrier-protein] transferase	cpd00010 + cpd11515 <==> cpd11439 + cpd11493	coa + 12-methyl-tetra-decanoyl-ACP <==> fa4coa + ACP	CAC3575	2.3.1.39
R1329	15-methyl-hexa-decanoyl-ACP:[acyl-carrier-protein] transferase	cpd00010 + cpd11544 <==> cpd11432 + cpd11493	coa + 15-methyl-hexa-decanoyl-ACP <==> fa11coa + ACP	CAC3575	2.3.1.39
R1330	stearyl-ACP:[acyl-carrier-protein] transferase	cpd00010 + cpd11573 <==> cpd00327 + cpd11493	coa + Octodecanoyl-ACP <==> stcoa + ACP	CAC3575	2.3.1.39
R1332	Adenylosuccinate synthase	cpd00038 + cpd00041 + cpd00114 --> cpd00009 + cpd00031 + 2 cpd00067 + cpd02375	gtp + asp-L + imp --> pi + gdp + (2) h + dcamp	CAC3593	6.3.4.4
R1333	L-idonate transport via proton symport, reversible	cpd00067[e] + cpd00573[e] <==> cpd00067 + cpd00573	h[e] + idon-L[e] <==> h + idon-L	CAC3605
R1334	D-gluconate transport via proton symport	cpd00067[e] + cpd00222[e] <==> cpd00067 + cpd00222	h[e] + glcn[e] <==> h + glcn	CAC3605
R1335	L-tryptophan transport in via proton symport	cpd00065[e] + cpd00067[e] <==> cpd00065 + cpd00067	trp-L[e] + h[e] <==> trp-L + h	CAC3617
R1340	Formamidopyrimidine nucleoside triphosphate 7,8-8,9-dihydrolase	cpd00001 + cpd03518 <==> cpd00047 + cpd00067 + cpd03519	h2o + Formamidopyrimidine nucleoside triphosphate <==> for + h + 2,5-Diaminopyrimidine nucleoside triphosphate	CAC3626	3.5.4.16
R1341	GTP cyclohydrolase	cpd00001 + cpd00038 --> cpd03518	h2o + gtp --> Formamidopyrimidine nucleoside triphosphate	CAC3626	3.5.4.16
R1342	GTP 7,8-8,9-dihydrolase	cpd03519 <==> cpd03666	2,5-Diaminopyrimidine nucleoside triphosphate <==> 2,5-Diamino-6-(5-triphosphoryl-3,4-trihydroxy-2-oxopentyl)- amino-4-oxopyrimidine	CAC3626	3.5.4.16
R1343	GTP cyclohydrolase	cpd03666 --> cpd00001 + cpd02978	2,5-Diamino-6-(5-triphosphoryl-3,4-trihydroxy-2-oxopentyl)- amino-4-oxopyrimidine --> h2o + ahdt	CAC3626	3.5.4.16
R1344	GTP cyclohydrolase	cpd00001 + cpd00038 --> cpd00047 + cpd00067 + cpd02978	h2o + gtp --> for + h + ahdt	CAC3626	3.5.4.16
R1345	exporter	cpd00558[e] --> cpd00558	sprm[e] --> sprm	CAC3654
R1346	ABC transporters	cpd00001 + cpd00002 + cpd00058[e] --> cpd00008 + cpd00009 + cpd00058 + cpd00067	h2o + atp + cu2[e] --> adp + pi + cu2 + h	CAC3655	3.6.3.54
R1347	ABC transporters	cpd00001 + cpd00002 + cpd00058 --> cpd00008 + cpd00009 + cpd00058[e] + cpd00067	h2o + atp + cu2 --> adp + pi + cu2[e] + h	CAC3655	3.6.3.54
R1349	GTP cyclohydrolase	cpd00001 + cpd00006 + cpd00102 <==> cpd00005 + 2 cpd00067 + cpd00169	h2o + nadp + g3p <==> nadph + (2) h + 3pg	CAC3657	1.2.1.9
R1351	ABC transporters	cpd00001 + cpd00002 + cpd00224[e] --> cpd00008 + cpd00009 + cpd00067 + cpd00224	h2o + atp + arab-L[e] --> adp + pi + h + arab-L	CAC3670 and CAC3671 and CAC3672
R1352	ABC transporters	cpd00001 + cpd00002 + cpd00179[e] --> cpd00008 + cpd00009 + cpd00067 + cpd00179	h2o + atp + malt[e] --> adp + pi + h + malt	CAC3670 and CAC3671 and CAC3672
R1353	ABC transporters	cpd00001 + cpd00002 + cpd00205[e] --> cpd00008 + cpd00009 + cpd00067 + cpd00205	h2o + atp + k[e] --> adp + pi + h + k	CAC3680 and CAC3681 and CAC3682	3.6.3.12
R1354	Potassium uptake	cpd00205[e] <==> cpd00205	k[e] <==> k	CAC3726
R1355	6-phospho-beta-glucosidase.	cpd00001 + cpd00158 <==> 2 cpd00027	h2o + cellb <==> (2) glc-D	CAP0010 or CAC1084 or CAC0385	3.2.1.86
R1356	6-phospho-beta-glucosidase.	cpd00001 + cpd00158 <==> 2 cpd00190	h2o + cellb <==> (2) glc-D-B	CAP0010 or CAC1084 or CAC0385	3.2.1.86
R1357	beta-glucosidase (methyl-alpha-D-glucoside)	cpd00001 + cpd15584 <==> cpd00027 + cpd00116	h2o + madg <==> glc-D + meoh	CAP0010 or CAC1084 or CAC0385	3.2.1.86
R1358	beta-glucosidase	cpd00001 + cpd15585 <==> cpd00027 + cpd00116	h2o + mbdg <==> glc-D + meoh	CAP0010 or CAC1084 or CAC0385	3.2.1.86
R1359	6-phospho-beta-glucosidase.	cpd00001 + cpd03698 <==> cpd00863 + cpd01553	h2o + salc6p <==> g6p-B + 2hxmp	CAP0010 or CAC1084 or CAC1405 or CAC1408 or CAC0743	3.2.1.86
R1360	6-phospho-beta-glucosidase.	cpd00001 + cpd03697 <==> cpd00415 + cpd00863	h2o + arbt6p <==> hqn + g6p-B	CAP0010 or CAC1084 or CAC1405 or CAC1408 or CAC0743	3.2.1.86
R1361	6-phospho-beta-glucosidase.	cpd00001 + cpd03698 <==> cpd00079 + cpd01553	h2o + salc6p <==> g6p + 2hxmp	CAP0010 or CAC1084 or CAC1405 or CAC1408 or CAC0743	3.2.1.86
R1362	6-phospho-beta-glucosidase.	cpd00001 + cpd02760 <==> cpd00027 + cpd00079	h2o + 6pgg <==> glc-D + g6p	CAP0010 or CAC1084 or CAC1405 or CAC1408 or CAC0743	3.2.1.86
R1363	Arbutin 6-phosphate glucohydrolase	cpd00001 + cpd03697 <==> cpd00079 + cpd00415	h2o + arbt6p <==> g6p + hqn	CAP0010 or CAC1084 or CAC1405 or CAC1408 or CAC0743	3.2.1.86
R1364	Glycerophosphodiester phosphodiesterase	cpd00001 + cpd02090 <==> cpd00080 + cpd00100	h2o + g3pg <==> glyc3p + glyc	CAP0015 or CAC0430	3.1.4.46
R1365	Glycerophosphodiester phosphodiesterase	cpd00001 + cpd00908 <==> cpd00080 + cpd00162	h2o + g3pe <==> glyc3p + etha	CAP0015 or CAC0430	3.1.4.46
R1366	Glycerophosphodiester phosphodiesterase	cpd00001 + cpd00507 <==> cpd00080 + cpd00098	h2o + g3pc <==> glyc3p + chol	CAP0015 or CAC0430	3.1.4.46
R1369	rxn00544	cpd00056 + cpd00071 <==> cpd03049	thmpp + acald <==> 2-Hydroxyethyl-ThPP	CAP0025	4.1.1.74
R1370	Indolepyruvate decarboxylase	cpd00020 + cpd00056 + cpd00067 --> cpd00011 + cpd03049	pyr + thmpp + h --> co2 + 2-Hydroxyethyl-ThPP	CAP0025 or CAC3169 and CAC3176	4.1.1.74 or 2.2.1.6
R1371	Alcohol dehydrogenase	cpd00004 + cpd00067 + cpd00120 --> cpd00003 + cpd00010 + cpd01011	nadh + h + btcoa --> nad + coa + btal	CAP0035 and CAP0162	1.1.1.1
R1373	D-Fructose-1,6-bisphosphate D-glyceraldehyde-3-phosphate-lyase	cpd00290 <==> cpd00095 + cpd00102	fdp <==> dhap + g3p	CAP0064 or CAC0827	4.1.2.13
R1374	Sedoheptulose 1,7-bisphosphate D-glyceraldehyde-3-phosphate-lyase	cpd00349 <==> cpd00095 + cpd00236	s17bp <==> dhap + e4p	CAP0064 or CAC0827	4.1.2.13
R1375	D-mannose transport via PEP:Pyr PTS	cpd00061 + cpd00138[e] <==> cpd00020 + cpd00235	pep + man[e] <==> pyr + man6p	CAP0066 and CAP0067 and CAP0068 and CAC1820 and CAC3087	2.7.1.69 and 2.7.3.9
R1378	Lysophospholipase L2 (2-acylglycerophosphoglycerol, n-C18:1)	cpd00001 + cpd15349 <==> cpd00067 + cpd02090 + cpd15269	h2o + 2agpg181 <==> h + g3pg + ocdcea	CAP0133 or CAC2246	3.1.1.5
R1379	Lysophospholipase L2 (2-acylglycerophosphoethanolamine, n-C16:1)	cpd00001 + cpd15340 <==> cpd00067 + cpd00908 + cpd15237	h2o + 2agpe161 <==> h + g3pe + hdcea	CAP0133 or CAC2246	3.1.1.5
R1380	Lysophospholipase	cpd00001 + cpd00067 + cpd12547 --> cpd00908 + cpd01080	h2o + h + 1agpe180 --> g3pe + ocdca	CAP0133 or CAC2246	3.1.1.5
R1381	Lysophospholipase L1 (2-acylglycerophosphotidate, n-C16:1) (periplasm)	cpd00001 + cpd15326 <==> cpd00067 + cpd00080 + cpd15237	h2o + 1hdec9eg3p <==> h + glyc3p + hdcea	CAP0133 or CAC2246	3.1.1.5
R1382	Lysophospholipase L2 (2-acylglycerophosphotidate, n-C18:1)	cpd00001 + cpd15357 <==> cpd00067 + cpd00080 + cpd15269	h2o + 2odec11eg3p <==> h + glyc3p + ocdcea	CAP0133 or CAC2246	3.1.1.5
R1383	Lysophospholipase L1 (2-acylglycerophosphoethanolamine, n-C16:0) (periplasm)	cpd00001 + cpd15316 <==> cpd00067 + cpd00214 + cpd00908	h2o + 1agpe160 <==> h + hdca + g3pe	CAP0133 or CAC2246	3.1.1.5
R1384	Lysophospholipase	cpd00001 + cpd15362 <==> cpd00067 + cpd00080 + cpd15298	h2o + 2tdec7eg3p <==> h + glyc3p + ttdcea	CAP0133 or CAC2246	3.1.1.5
R1385	Lysophospholipase L2 (2-acylglycerophosphoethanolamine, n-C16:0)	cpd00001 + cpd15339 <==> cpd00067 + cpd00214 + cpd00908	h2o + 2agpe160 <==> h + hdca + g3pe	CAP0133 or CAC2246	3.1.1.5
R1386	Lysophospholipase L1 (2-acylglycerophosphoglycerol, n-C14:0) (periplasm)	cpd00001 + cpd15319 <==> cpd00067 + cpd02090 + cpd03847	h2o + 1agpg140 <==> h + g3pg + ttdca	CAP0133 or CAC2246	3.1.1.5
R1387	Lysophospholipase L1 (2-acylglycerophosphoethanolamine, n-C16:1) (periplasm)	cpd00001 + cpd15317 <==> cpd00067 + cpd00908 + cpd15237	h2o + 1agpe161 <==> h + g3pe + hdcea	CAP0133 or CAC2246	3.1.1.5
R1388	Lysophospholipase L2 (2-acylglycerophosphotidate, n-C14:0)	cpd00001 + cpd15363 <==> cpd00067 + cpd00080 + cpd03847	h2o + 2tdecg3p <==> h + glyc3p + ttdca	CAP0133 or CAC2246	3.1.1.5
R1389	Lysophospholipase L1 (2-acylglycerophosphoethanolamine, n-C18:1) (periplasm)	cpd00001 + cpd12547 <==> cpd00067 + cpd00908 + cpd15269	h2o + 1agpe180 <==> h + g3pe + ocdcea	CAP0133 or CAC2246	3.1.1.5
R1390	Lysophospholipase L1 (2-acylglycerophosphoglycerol, n-C12:0) (periplasm)	cpd00001 + cpd15318 <==> cpd00067 + cpd01741 + cpd02090	h2o + 1agpg120 <==> h + ddca + g3pg	CAP0133 or CAC2246	3.1.1.5
R1391	Lysophospholipase L2 (2-acylglycerophosphoethanolamine, n-C18:1)	cpd00001 + cpd15342 <==> cpd00067 + cpd00908 + cpd15269	h2o + 2agpe181 <==> h + g3pe + ocdcea	CAP0133 or CAC2246	3.1.1.5
R1392	Lysophospholipase L1 (2-acylglycerophosphoethanolamine, n-C14:0) (periplasm)	cpd00001 + cpd15314 <==> cpd00067 + cpd00908 + cpd03847	h2o + 1agpe140 <==> h + g3pe + ttdca	CAP0133 or CAC2246	3.1.1.5
R1393	Lysophospholipase L1 (2-acylglycerophosphoglycerol, n-C18:0) (periplasm)	cpd00001 + cpd15323 <==> cpd00067 + cpd01080 + cpd02090	h2o + 1agpg180 <==> h + ocdca + g3pg	CAP0133 or CAC2246	3.1.1.5
R1394	Lysophospholipase L2 (2-acylglycerophosphoethanolamine, n-C14:0)	cpd00001 + cpd15337 <==> cpd00067 + cpd00908 + cpd03847	h2o + 2agpe140 <==> h + g3pe + ttdca	CAP0133 or CAC2246	3.1.1.5
R1395	Lysophospholipase L2 (2-acylglycerophosphotidate, n-C12:0)	cpd00001 + cpd15350 <==> cpd00067 + cpd00080 + cpd01741	h2o + 2ddecg3p <==> h + glyc3p + ddca	CAP0133 or CAC2246	3.1.1.5
R1396	Lysophospholipase L2 (2-acylglycerophosphoethanolamine, n-C18:0)	cpd00001 + cpd15341 <==> cpd00067 + cpd00908 + cpd01080	h2o + 2agpe180 <==> h + g3pe + ocdca	CAP0133 or CAC2246	3.1.1.5
R1397	Lysophospholipase L1 (2-acylglycerophosphotidate, n-C16:0) (periplasm)	cpd00001 + cpd15327 <==> cpd00067 + cpd00080 + cpd00214	h2o + 1hdecg3p <==> h + glyc3p + hdca	CAP0133 or CAC2246	3.1.1.5
R1398	Lysophospholipase L1 (2-acylglycerophosphoglycerol, n-C16:1) (periplasm)	cpd00001 + cpd15322 <==> cpd00067 + cpd02090 + cpd15237	h2o + 1agpg161 <==> h + g3pg + hdcea	CAP0133 or CAC2246	3.1.1.5
R1399	Lysophospholipase L1 (2-acylglycerophosphoglycerol, n-C18:1) (periplasm)	cpd00001 + cpd15324 <==> cpd00067 + cpd02090 + cpd15269	h2o + 1agpg181 <==> h + g3pg + ocdcea	CAP0133 or CAC2246	3.1.1.5
R1400	Lysophospholipase L1 (2-acylglycerophosphoethanolamine, n-C14:1) (periplasm)	cpd00001 + cpd15315 <==> cpd00067 + cpd00908 + cpd15298	h2o + 1agpe141 <==> h + g3pe + ttdcea	CAP0133 or CAC2246	3.1.1.5
R1401	Lysophospholipase	cpd00001 + cpd15330 <==> cpd00067 + cpd00080 + cpd15298	h2o + 1tdec7eg3p <==> h + glyc3p + ttdcea	CAP0133 or CAC2246	3.1.1.5
R1402	Lysophospholipase L1 (2-acylglycerophosphotidate, n-C14:0) (periplasm)	cpd00001 + cpd15331 <==> cpd00067 + cpd00080 + cpd03847	h2o + 1tdecg3p <==> h + glyc3p + ttdca	CAP0133 or CAC2246	3.1.1.5
R1403	Lysophospholipase L2 (2-acylglycerophosphoethanolamine, n-C12:0)	cpd00001 + cpd15336 <==> cpd00067 + cpd00908 + cpd01741	h2o + 2agpe120 <==> h + g3pe + ddca	CAP0133 or CAC2246	3.1.1.5
R1404	Lysophospholipase L2 (2-acylglycerophosphoglycerol, n-C14:0)	cpd00001 + cpd15344 <==> cpd00067 + cpd02090 + cpd03847	h2o + 2agpg140 <==> h + g3pg + ttdca	CAP0133 or CAC2246	3.1.1.5
R1405	Lysophospholipase L1 (2-acylglycerophosphoethanolamine, n-C12:0) (periplasm)	cpd00001 + cpd15313 <==> cpd00067 + cpd00908 + cpd01741	h2o + 1agpe120 <==> h + g3pe + ddca	CAP0133 or CAC2246	3.1.1.5
R1406	Lysophospholipase L2 (2-acylglycerophosphotidate, n-C16:1)	cpd00001 + cpd15354 <==> cpd00067 + cpd00080 + cpd15237	h2o + 2hdec9eg3p <==> h + glyc3p + hdcea	CAP0133 or CAC2246	3.1.1.5
R1407	Lysophospholipase L1 (2-acylglycerophosphoglycerol, n-C16:0) (periplasm)	cpd00001 + cpd15321 <==> cpd00067 + cpd00214 + cpd02090	h2o + 1agpg160 <==> h + hdca + g3pg	CAP0133 or CAC2246	3.1.1.5
R1408	Lysophospholipase L2 (2-acylglycerophosphoglycerol, n-C18:0)	cpd00001 + cpd15348 <==> cpd00067 + cpd01080 + cpd02090	h2o + 2agpg180 <==> h + ocdca + g3pg	CAP0133 or CAC2246	3.1.1.5
R1409	Lysophospholipase L1 (2-acylglycerophosphotidate, n-C12:0) (periplasm)	cpd00001 + cpd15325 <==> cpd00067 + cpd00080 + cpd01741	h2o + 1ddecg3p <==> h + glyc3p + ddca	CAP0133 or CAC2246	3.1.1.5
R1410	Lysophospholipase L2 (2-acylglycerophosphoglycerol, n-C12:0)	cpd00001 + cpd15343 <==> cpd00067 + cpd01741 + cpd02090	h2o + 2agpg120 <==> h + ddca + g3pg	CAP0133 or CAC2246	3.1.1.5
R1411	Lysophospholipase	cpd00001 + cpd15338 <==> cpd00067 + cpd00908 + cpd15298	h2o + 2agpe141 <==> h + g3pe + ttdcea	CAP0133 or CAC2246	3.1.1.5
R1412	Lysophospholipase L1 (2-acylglycerophosphotidate, n-C18:1) (periplasm)	cpd00001 + cpd15328 <==> cpd00067 + cpd00080 + cpd15269	h2o + 1odec11eg3p <==> h + glyc3p + ocdcea	CAP0133 or CAC2246	3.1.1.5
R1413	Lysophospholipase L2 (2-acylglycerophosphoglycerol, n-C16:0)	cpd00001 + cpd15346 <==> cpd00067 + cpd00214 + cpd02090	h2o + 2agpg160 <==> h + hdca + g3pg	CAP0133 or CAC2246	3.1.1.5
R1414	Lysophospholipase L2 (2-acylglycerophosphotidate, n-C18:0)	cpd00001 + cpd15358 <==> cpd00067 + cpd00080 + cpd01080	h2o + 2odecg3p <==> h + glyc3p + ocdca	CAP0133 or CAC2246	3.1.1.5
R1415	Lysophospholipase L2 (2-acylglycerophosphoglycerol, n-C16:1)	cpd00001 + cpd15347 <==> cpd00067 + cpd02090 + cpd15237	h2o + 2agpg161 <==> h + g3pg + hdcea	CAP0133 or CAC2246	3.1.1.5
R1416	Lysophospholipase	cpd00001 + cpd15345 <==> cpd00067 + cpd02090 + cpd15298	h2o + 2agpg141 <==> h + g3pg + ttdcea	CAP0133 or CAC2246	3.1.1.5
R1417	Lysophospholipase L1 (2-acylglycerophosphotidate, n-C18:0) (periplasm)	cpd00001 + cpd15329 <==> cpd00067 + cpd00080 + cpd01080	h2o + 1odecg3p <==> h + glyc3p + ocdca	CAP0133 or CAC2246	3.1.1.5
R1418	Lysophospholipase L1 (2-acylglycerophosphoglycerol, n-C14:1) (periplasm)	cpd00001 + cpd15320 <==> cpd00067 + cpd02090 + cpd15298	h2o + 1agpg141 <==> h + g3pg + ttdcea	CAP0133 or CAC2246	3.1.1.5
R1419	Lysophospholipase L2 (2-acylglycerophosphotidate, n-C16:0)	cpd00001 + cpd15355 <==> cpd00067 + cpd00080 + cpd00214	h2o + 2hdecg3p <==> h + glyc3p + hdca	CAP0133 or CAC2246	3.1.1.5
R1420	acetaldehyde:NAD+ oxidoreductase (CoA-acetylating)	cpd00003 + cpd00010 + cpd00071 <==> cpd00004 + cpd00022 + cpd00067	nad + coa + acald <==> nadh + accoa + h	CAP0162 or CAP0035	1.1.1.1
R1421	Glycerol:NAD+ oxidoreductase	cpd00003 + cpd00100 <==> cpd00004 + cpd00067 + cpd00448	nad + glyc <==> nadh + h + glyald	CAP0162 or CAP0035	1.1.1.1
R1422	Ethanol:NAD+ oxidoreductase	cpd00003 + cpd00363 <==> cpd00004 + cpd00067 + cpd00071	nad + etoh <==> nadh + h + acald	CAP0162 or CAP0035	1.1.1.1
R1423	Acetate CoA-transferase	cpd00211[e] + cpd00279 --> cpd00120 + cpd00142	but[e] + aacoa --> btcoa + acac	CAP0163 and CAP0164	2.8.3.8
R1424	Butanoyl-CoA:acetoacetate CoA-transferase	cpd00120 + cpd00142 <==> cpd00211 + cpd00279	btcoa + acac <==> but + aacoa	CAP0163 and CAP0164	2.8.3.8
R1426	Biomass precursor synthesis	0.000201 cpd00002 + 0.0036 cpd00003 + 8.29e-005 cpd00004 + 0.000617 cpd00005 + 0.000219 cpd00006 + 0.25 cpd00009 + 0.001 cpd00010 + 0.000168 cpd00015 + 8.3e-005 cpd00022 + 0.132 cpd00023 + 0.119 cpd00027 + 0.01 cpd00033 + 0.029 cpd00035 + 0.01 cpd00039 + 0.15 cpd00041 + 0.0072 cpd00051 + 0.002 cpd00053 + 0.019 cpd00054 + 0.0056 cpd00060 + 0.001 cpd00066 + 0.0056 cpd00107 + 0.004 cpd00119 + 0.03 c…	(0.000201) atp + (0.0036) nad + (8.29e-005) nadh + (0.000617) nadph + (0.000219) nadp + (0.25) pi + (0.001) coa + (0.000168) fad + (8.3e-005) accoa + (0.132) glu-L + (0.119) glc-D + (0.01) gly + (0.029) ala-L + (0.01) lys-L + (0.15) asp-L + (0.0072) arg-L + (0.002) gln-L + (0.019) ser-L + (0.0056) met-L + (0.001) phe-L + (0.0056) leu-L + (0.004) his-L + (0.03) pro-L + (0.0004) thym + (0.004) val-…
R1427	Biomass precursor synthesis	0.041 cpd00023 + 0.0596 cpd00033 + 0.0635 cpd00035 + 0.0743 cpd00039 + 0.0575 cpd00041 + 0.0345 cpd00051 + 0.0641 cpd00053 + 0.0605 cpd00054 + 0.0261 cpd00060 + 0.0129 cpd00065 + 0.0443 cpd00066 + 0.0385 cpd00069 + 0.00619 cpd00084 + 0.0902 cpd00107 + 0.023 cpd00119 + 0.0318 cpd00129 + 0.0559 cpd00132 + 0.00735 cpd00151 + 0.0663 cpd00156 + 0.0572 cpd00161 + 0.0849 cpd00322 --> cpd11463	(0.041) glu-L + (0.0596) gly + (0.0635) ala-L + (0.0743) lys-L + (0.0575) asp-L + (0.0345) arg-L + (0.0641) gln-L + (0.0605) ser-L + (0.0261) met-L + (0.0129) trp-L + (0.0443) phe-L + (0.0385) tyr-L + (0.00619) cys-L + (0.0902) leu-L + (0.023) his-L + (0.0318) pro-L + (0.0559) asn-L + (0.00735) thym + (0.0663) val-L + (0.0572) thr-L + (0.0849) ile-L --> PROTEIN_W
R1428	Biomass precursor synthesis	0.25 cpd00002 + 0.25 cpd00038 + 0.25 cpd00052 + 0.25 cpd00062 --> cpd00012 + cpd11613	(0.25) atp + (0.25) gtp + (0.25) ctp + (0.25) utp --> ppi + rna
R1429	Biomass precursor synthesis	0.25 cpd00008 + 0.25 cpd00014 + 0.25 cpd00031 + 0.25 cpd00096 --> cpd00009 + cpd11613	(0.25) adp + (0.25) udp + (0.25) gdp + (0.25) cdp --> pi + rna
R1430	Biomass precursor synthesis	0.336 cpd00115 + 0.336 cpd00241 + 0.164 cpd00356 + 0.164 cpd00357 --> cpd00012 + cpd11461	(0.336) datp + (0.336) dgtp + (0.164) dctp + (0.164) dttp --> ppi + dna
R1431	Biomass precursor synthesis	0.497 cpd15535 + 0.207 cpd11423 + 0.083 cpd11451 + 0.0125 cpd12452 + 0.0623 cpd12556 + 0.0622 cpd15425 + 0.0747 cpd12815 --> cpd16488	(0.497) pg120 + (0.207) 12dgr + (0.083) mqn8 + (0.0125) 3g12dgr_SA + (0.0623) 3-Phosphatidyl-1-(3-O-L-lysyl)glycerol + (0.0622) clpn120 + (0.0747) cll_416 --> Generic lipid content
R1432	deaminase	cpd00119 --> cpd00013 + cpd00581	his-L --> nh4 + urcan
R1433	Carbonic acid hydro-lyase	1 cpd00067 + cpd00242 <==> cpd00001 + cpd00011	(1) h + hco3 <==> h2o + co2
R1434	amino acid biosynthesis	1 cpd00067 + cpd00616 --> cpd00001 + cpd00011 + cpd00066	(1) h + CPD-659 --> h2o + co2 + phe-L
R1435	nucleotide metabolism	1 cpd00067 + cpd02295 + cpd02557 --> cpd00011 + cpd00012 + cpd11425	(1) h + dhna + octdp --> co2 + ppi + 2dmmq8
R1436	4,5-Dihydro-4-oxo-5-imidazolepropanoate hydro-lyase	cpd02311 <==> cpd00001 + cpd00581	4izp <==> h2o + urcan
R1438	Biomass precursor synthesis	1 cpd12795 + 0.05 cpde0004 --> cpd12188	(1) Crosslinked peptideglycan + (0.05) cpde0004 --> Bacterial cell wall
R1439	Biomass precursor synthesis	1000 cpd00387 --> 1000 cpd00008 + cpde0002	(1000) adpglc --> (1000) adp + cpde0002
R1440	Fatty acid biosynthesis	16 cpd00005 + 23 cpd00067 + cpd11488 + 7 cpd11492 --> 8 cpd00001 + 16 cpd00006 + 7 cpd00011 + 7 cpd11493 + cpd15268	(16) nadph + (23) h + actACP + (7) malACP --> (8) h2o + (16) nadp + (7) co2 + (7) ACP + ocdACP
R1442	dethiobiotin:sulfur sulfurtransferase	2 cpd00017 + 2 cpd00067 + cpd00074 + cpd01311 + 2 cpd12713 <==> 2 cpd00060 + cpd00104 + 2 cpd03091	(2) amet + (2) h + s + dtbt + (2) e- <==> (2) met-L + btn + (2) dad-5	CAC0210 or CAC1631	2.8.1.6
R1444	sugar metabolism	2 cpd00040 + cpd00067 --> cpd00011 + cpd00843	(2) glx + h --> co2 + 2h3opp
R1445	amino acid biosynthesis	2 cpd00042 + cpd03176 <==> cpd00001 + cpd00111 + cpd02918	(2) gthrd + 5(S)-HPETE <==> h2o + gthox + 5-HETE
R1446	amino acid biosynthesis	2 cpd00042 + cpd03555 <==> cpd00001 + cpd00111 + cpd02890	(2) gthrd + 15(S)-HPETE <==> h2o + gthox + 15(S)-HETE
R1447	carbamate hydro-lyase	2 cpd00067 + cpd01101 <==> cpd00011 + cpd00013	(2) h + Carbamate <==> co2 + nh4
R1448	folate biosynthesis	2 cpd00067 + cpd11620 + cpd00125 <==> cpd11621 + cpd00345	(2) h + fdxrd + mlthf <==> fdxox + 5mthf
R1449	nitrate reductase	2 cpd00067 + cpd11620 + cpd00209 --> cpd00001 + cpd00075 + cpd11621	(2) h + fdxrd + no3 --> h2o + no2 + fdxox
R1450	hydrogenase	2 cpd00067 + cpd11620 <==> cpd11621 + cpd11640	(2) h + fdxrd <==> fdxox + h2
R1451	Biomass precursor synthesis	24 cpd00002 + 24 cpd00117 + cpd15748 --> 24 cpd00012 + 24 cpd00018 + cpd15775	(24) atp + (24) ala-D + Stearoyllipoteichoic acid (n=24), linked, unsubstituted --> (24) ppi + (24) amp + Stearoyllipoteichoic acid (n=24), linked, D-alanine substituted
R1452	Biomass precursor synthesis	24 cpd00002 + 24 cpd00117 + cpd15749 --> 24 cpd00012 + 24 cpd00018 + cpd15776	(24) atp + (24) ala-D + Isoheptadecanoyllipoteichoic acid (n=24), linked, unsubstituted --> (24) ppi + (24) amp + Isoheptadecanoyllipoteichoic acid (n=24), linked, D-alanine substituted
R1453	Biomass precursor synthesis	24 cpd00002 + 24 cpd00117 + cpd15750 --> 24 cpd00012 + 24 cpd00018 + cpd15777	(24) atp + (24) ala-D + Anteisoheptadecanoyllipoteichoic acid (n=24), linked, unsubstituted --> (24) ppi + (24) amp + Anteisoheptadecanoyllipoteichoic acid (n=24), linked, D-alanine substituted
R1454	stearoyl-lipoteichoic acid synthesis (n=24), linked, glucose substituted	24 cpd00026 + cpd15748 <==> 24 cpd00014 + cpd15757	(24) udpg + Stearoyllipoteichoic acid (n=24), linked, unsubstituted <==> (24) udp + Stearoyllipoteichoic acid (n=24), linked, glucose substituted
R1455	isoheptadecanoyl-lipoteichoic acid synthesis (n=24), linked, glucose substituted	24 cpd00026 + cpd15749 <==> 24 cpd00014 + cpd15758	(24) udpg + Isoheptadecanoyllipoteichoic acid (n=24), linked, unsubstituted <==> (24) udp + Isoheptadecanoyllipoteichoic acid (n=24), linked, glucose substituted
R1456	anteisoheptadecanoyl-lipoteichoic acid synthesis (n=24), linked, glucose substituted	24 cpd00026 + cpd15750 <==> 24 cpd00014 + cpd15759	(24) udpg + Anteisoheptadecanoyllipoteichoic acid (n=24), linked, unsubstituted <==> (24) udp + Anteisoheptadecanoyllipoteichoic acid (n=24), linked, glucose substituted
R1457	stearoyl-lipoteichoic acid synthesis (n=24), linked, unsubstituted	24 cpd00402 + cpd15730 <==> 24 cpd00046 + cpd15748	(24) cdpglyc + Diglucosyl-1,2 distearoylglycerol <==> (24) cmp + Stearoyllipoteichoic acid (n=24), linked, unsubstituted
R1458	isoheptadecanoyl-lipoteichoic acid synthesis (n=24), linked, unsubstituted	24 cpd00402 + cpd15731 <==> 24 cpd00046 + cpd15749	(24) cdpglyc + Diglucosyl-1,2 diisoheptadecanoylglycerol <==> (24) cmp + Isoheptadecanoyllipoteichoic acid (n=24), linked, unsubstituted
R1459	anteisoheptadecanoyl-lipoteichoic acid synthesis (n=24), linked, unsubstituted	24 cpd00402 + cpd15732 <==> 24 cpd00046 + cpd15750	(24) cdpglyc + Diglucosyl-1,2 dianteisoheptadecanoylglycerol <==> (24) cmp + Anteisoheptadecanoyllipoteichoic acid (n=24), linked, unsubstituted
R1460	Biomass precursor synthesis	3 cpd00005 + 4 cpd00067 + cpd00081 --> 3 cpd00001 + 3 cpd00006 + cpd00239	(3) nadph + (4) h + so3 --> (3) h2o + (3) nadp + h2s
R1461	Biomass precursor synthesis	40 cpd00001 + 40 cpd00002 + 3 cpd11463 + 0.06 cpd11461 + 4e-005 cpd15670 + 0.092 cpd12188 + 0.251 cpde0001 + 0.00102 cpd16488 + 0.001 cpde0002 + 1 cpde0003 + 0.238 cpd11613 --> 40 cpd00008 + 40 cpd00009 + cpd11416	(40) h2o + (40) atp + (3) PROTEIN_W + (0.06) dna + (4e-005) Lipoteichoic acid content + (0.092) Bacterial cell wall + (0.251) cpde0001 + (0.00102) Generic lipid content + (0.001) cpde0002 + (1) cpde0003 + (0.238) rna --> (40) adp + (40) pi + Biomass
R1462	Biomass precursor synthesis	45 cpd00002 + 45 cpd00117 + cpd15661 --> 45 cpd00012 + 45 cpd00018 + cpd15663	(45) atp + (45) ala-D + Prenol-45n teichoic acid --> (45) ppi + (45) amp + Prenol-45n teichoic acid-alanine substituted
R1463	Poly(glycerol-phosphate) alpha-glucosyltransferase	45 cpd00026 + cpd15661 <==> 45 cpd00014 + cpd15662	(45) udpg + Prenol-45n teichoic acid <==> (45) udp + Prenol-45n teichoic acid-glucose substituted
R1464	CDP-glycerol:poly(glycerophosphate) glycerophosphotransferase	45 cpd00402 + cpd02967 <==> 45 cpd00046 + cpd15661	(45) cdpglyc + N-Acetyl-beta-D-mannosaminyl-1,4-N-acetyl-D- glucosaminyldiphosphoundecaprenol <==> (45) cmp + Prenol-45n teichoic acid
R1468	deaminase	cpd00001 + 1 cpd00067 + cpd00307 --> cpd00013 + cpd00092	h2o + (1) h + csn --> nh4 + ura
R1469	deaminase	cpd00001 + cpd00381 <==> cpd00013 + cpd00020 + cpd01347	h2o + L-Cystine <==> nh4 + pyr + Thiocysteine
R1470	deaminase	cpd00001 + cpd05212 <==> cpd00013 + cpd00020 + cpd03397	h2o + L-Selenocystathionine <==> nh4 + pyr + Selenohomocysteine
R1471	deaminase	cpd00001 + 2 cpd00067 + cpd00073 --> cpd00011 + 2 cpd00013	h2o + (2) h + urea --> co2 + (2) nh4
R1472	hydrolysis	2 cpd00001 + cpd11746 <==> cpd00158	(2) h2o + Cellulose <==> cellb
R1473	Biomass precursor synthesis	cpd00001 + 3 cpd00002 + cpd00013 + 5 cpd00033 + cpd00037 + cpd00039 + cpd00525 + cpd00731 <==> cpd12795	h2o + (3) atp + nh4 + (5) gly + uacgam + lys-L + uamag + alaala <==> Crosslinked peptideglycan
R1474	TECA4S	cpd00001 + 30 cpd00026 + 30 cpd00175 <==> 30 cpd00014 + 30 cpd00091 + cpd11459	h2o + (30) udpg + (30) uacgala <==> (30) udp + (30) ump + tcam_BS
R1475	ABC transporters	cpd00001 + cpd00002 + cpd00027[e] --> cpd00008 + cpd00009 + cpd00027 + 1 cpd00067	h2o + atp + glc-D[e] --> adp + pi + glc-D + (1) h
R1476	ABC transporters	cpd00001 + cpd00002 + cpd00048[e] --> cpd00008 + cpd00009 + cpd00048 + 1 cpd00067	h2o + atp + so4[e] --> adp + pi + so4 + (1) h
R1477	ABC transporters	cpd00001 + cpd00002 + cpd00063[e] --> cpd00008 + cpd00009 + cpd00063 + cpd00067	h2o + atp + ca2[e] --> adp + pi + ca2 + h
R1478	ATP:L-methione S-adenosyltransferase	cpd00001 + cpd00002 + cpd03163 <==> cpd00009 + cpd00012 + cpd03392	h2o + atp + selmeth <==> pi + ppi + seasmet
R1479	ABC transporters	cpd00001 + cpd00002 + cpd00254[e] --> cpd00008 + cpd00009 + cpd00067 + cpd00254	h2o + atp + mg2[e] --> adp + pi + h + mg2
R1480	ABC transporters	cpd00001 + cpd00002 + cpd00361 --> cpd00008 + cpd00009 + 1 cpd00067 + cpd00361[e]	h2o + atp + actn-R --> adp + pi + (1) h + actn-R[e]
R1481	ABC transporters	cpd00001 + cpd00002 + cpd10516[e] --> cpd00008 + cpd00009 + cpd00067 + cpd10516	h2o + atp + fe3[e] --> adp + pi + h + fe3
R1483	hydrolysis	cpd00001 + cpd00002 --> cpd00008 + cpd00009 + cpd00067	h2o + atp --> adp + pi + h
R1485	amino acid biosynthesis	cpd00001 + cpd00003 + cpd00229 <==> cpd00004 + 2 cpd00067 + cpd00139	h2o + nad + gcald <==> nadh + (2) h + glyclt
R1487	S-Adenosyl-L-homocysteine hydrolase	cpd00001 + cpd00019 <==> cpd00135 + cpd00182	h2o + ahcys <==> hcys-L + adn
R1488	amino acid biosynthesis	cpd00001 + cpd00020 + cpd00022 <==> cpd00010 + 1 cpd00067 + cpd01700	h2o + pyr + accoa <==> coa + (1) h + D-Citramalate
R1489	amino acid biosynthesis	cpd00001 + cpd00022 + cpd00032 --> cpd00010 + 1 cpd00067 + cpd00137	h2o + accoa + oaa --> coa + (1) h + cit
R1490	amino acid biosynthesis	cpd00001 + cpd00022 + cpd00040 --> cpd00010 + 1 cpd00067 + cpd00130	h2o + accoa + glx --> coa + (1) h + mal-L
R1492	nucleotide metabolism	cpd00001 + cpd00045 --> cpd00009 + cpd00018 + 1 cpd00067	h2o + pap --> pi + amp + (1) h
R1497	nucleotide metabolism	cpd00001 + cpd00523 <==> cpd00009 + cpd00794 + cpd00067	h2o + tre6p <==> pi + tre + h
R1500	nucleotide metabolism	cpd00001 + cpd01693 <==> cpd00009 + cpd00076 + cpd00067	h2o + suc6p <==> pi + sucr + h
R1503	hydrolysis	cpd00001 + cpd00179 <==> 2 cpd00027	h2o + malt <==> (2) glc-D
R1504	carbon momoxide oxidase	cpd00001 + cpd00204 + cpd11621 <==> cpd00011 + cpd11620 + 3 cpd00067	h2o + co + fdxox <==> co2 + fdxrd + (3) h
R1505	hydrolysis	cpd00001 + cpd00251 <==> cpd00018 + cpd00101	h2o + adprib <==> amp + r5p
R1506	deaminase	cpd00001 + cpd00355 <==> cpd00013 + cpd00873	h2o + nmn <==> nh4 + nicrnt
R1507	deaminase	cpd00001 + cpd00378 <==> cpd00013 + cpd00047	h2o + frmd <==> nh4 + for
R1508	hydrolysis	cpd00001 + cpd00402 --> cpd00046 + cpd00080	h2o + cdpglyc --> cmp + glyc3p
R1510	hydrolysis	cpd00001 + cpd01240 <==> cpd00027 + cpd11848	h2o + D-Glucoside <==> glc-D + ROH
R1512	hydrolysis	cpd00001 + cpd02311 --> cpd00344	h2o + 4izp --> forglu
R1513	N6-Acetyl-LL-2,6-diaminoheptanedioate amidohydrolase	cpd00001 + cpd02685 <==> cpd00029 + cpd00504	h2o + 26dapime <==> ac + 26dap-LL
R1514	hydrolysis	cpd00001 + cpd02740 --> cpd00009 + 1 cpd00067 + cpd00905	h2o + gdptp --> pi + (1) h + gdpdp
R1515	decarboxylase	cpd00001 + cpd08625 --> cpd00011 + cpd01092	h2o + 5-Hydroxyisourate --> co2 + alltn
R1516	decarboxylase	cpd00001 + cpd08625 --> cpd00011 + cpd01567	h2o + 5-Hydroxyisourate --> co2 + (R)-Allantoin
R1518	hydrolysis	cpd00067 + cpd00001 + cpd11456 <==> cpd00285 + cpd11423	h + h2o + pe_PA <==> ethamp + 12dgr
R1519	hydrolysis	cpd00001 + cpd11476 <==> 1 cpd00067 + cpd11493 + cpd00214	h2o + hedacp <==> (1) h + ACP + hdca
R1520	hydrolysis	cpd00001 + cpd11493 <==> cpd00834 + cpd12370	h2o + ACP <==> pan4p + apoACP
R1521	hydrolysis	cpd00001 + cpd11624 <==> cpd00457 + cpd11423	h2o + pc_SC <==> cholp + 12dgr
R1522	alpha-amylase	cpd11657 <==> cpd11594	starch <==> dextrin
R1523	hydrolysis	2 cpd00001 + cpd11746 <==> 2 cpd00190	(2) h2o + Cellulose <==> (2) glc-D-B
R1524	hydrolysis	cpd00001 + cpd11822 <==> cpd11423 + cpd00867	h2o + ptd1ino160 <==> 12dgr + mi1p-D
R1525	hydrolysis	cpd00067 + cpd00001 + cpd12606 <==> cpd00285 + cpd12322	h + h2o + Plasmenylethanolamine <==> ethamp + 1-Alkenyl-2-acylglycerol
R1526	hydrolysis	cpd00001 + cpd12755 <==> cpd00027 + cpd12754	h2o + Cyanoglycoside <==> glc-D + Cyanohydrin
R1527	diffusion	cpd00001 <==> cpd00001[e]	h2o <==> h2o[e]
R1531	acyl-CoA hydrolase	cpd00067 + cpd00002 + cpd00010 + cpd00214 <==> cpd00012 + cpd00018 + cpd00134	h + atp + coa + hdca <==> ppi + amp + pmtcoa
R1532	acyl-CoA hydrolase	cpd00067 + cpd00002 + cpd00010 + cpd01772 <==> cpd00012 + cpd00018 + cpd02021	h + atp + coa + sucbz <==> ppi + amp + sbzcoa
R1533	ATP:carbamate phosphotransferase	cpd00002 + cpd00011 + cpd00013 <==> cpd00008 + 1 cpd00067 + cpd00146	atp + co2 + nh4 <==> adp + (1) h + cbp
R1534	amino acid biosynthesis	cpd00002 + cpd00013 + cpd00041 --> cpd00012 + cpd00018 + cpd00132	atp + nh4 + asp-L --> ppi + amp + asn-L
R1535	Xanthosine-5&#39;-phosphate:ammonia ligase (AMP-forming)	cpd00002 + cpd00013 + cpd00497 <==> cpd00012 + cpd00018 + 1 cpd00067 + cpd00126	atp + nh4 + xmp <==> ppi + amp + (1) h + gmp
R1536	ATP:nucleoside-diphosphate phosphatransferase	cpd00002 + cpd00014 <==> cpd00008 + cpd00062	atp + udp <==> adp + utp
R1538	ATP:thiamin pyrophosphotransferase	cpd00002 + cpd00056 <==> cpd00008 + cpd01937	atp + thmpp <==> adp + thmtp
R1539	amino acid biosynthesis	cpd00002 + cpd00065 + 1 cpd00067 + cpd11923 <==> cpd00012 + cpd00018 + cpd12336	atp + trp-L + (1) h + trnatrp <==> ppi + amp + trptrna
R1540	ATP:acetate phosphotransferase	cpd00002 + cpd00067 + cpd00141 <==> cpd00008 + cpd01844	atp + h + ppa <==> adp + ppap
R1542	ATP:thiamin-phosphate phosphotransferase	cpd00002 + cpd00793 <==> cpd00008 + cpd00056	atp + thmmp <==> adp + thmpp
R1543	ATP:nucleoside-diphosphate phosphatransferase	cpd00002 + cpd00096 <==> cpd00008 + cpd00052	atp + cdp <==> adp + ctp
R1544	nucleotide metabolism	cpd00002 + cpd00105 <==> cpd00008 + cpd00101	atp + rib-D <==> adp + r5p
R1545	nucleotide metabolism	cpd00002 + cpd00222 --> cpd00008 + cpd00284	atp + glcn --> adp + 6pgc
R1546	nucleotide metabolism	cpd00002 + cpd00277 <==> cpd00008 + cpd00296	atp + dgsn <==> adp + dgmp
R1547	nucleotide metabolism	cpd00002 + cpd00297 --> cpd00008 + cpd00357	atp + dtdp --> adp + dttp
R1548	ATP:dTMP phosphotransferase	cpd00002 + cpd00298 <==> cpd00008 + cpd00297	atp + dtmp <==> adp + dtdp
R1551	nucleotide metabolism	cpd00002 + cpd00438 --> cpd00008 + cpd00294	atp + dad-2 --> adp + damp
R1552	nucleotide metabolism	cpd00002 + cpd00533 --> cpd00008 + cpd00356	atp + dcdp --> adp + dctp
R1553	nucleotide metabolism	cpd00002 + cpd00620 <==> cpd00008 + cpd00834	atp + ptth <==> adp + pan4p
R1555	nucleotide metabolism	cpd00002 + cpd02882 --> cpd00001 + cpd00008 + cpd00931	atp + 4r5au --> h2o + adp + 5apru
R1556	ATP:sulfate adenylyltransferase	cpd00002 + cpd03396 <==> cpd00012 + cpd03388	atp + Selenate <==> ppi + Adenylylselenate	CAC0109 and CAC0110	2.7.7.4
R1557	ATP:cobinamide Cobeta-adenosyltransferase	cpd00002 + cpd03422 <==> cpd00421 + cpd03918	atp + cbi <==> pppi + adocbi
R1558	rxn07291	cpd00002 + cpd14546 <==> cpd00012 + cpd14549	atp + C15810 <==> ppi + C15813
R1560	4-Methyl-2-oxopentanoate:NAD+ oxidoreductase	cpd00003 + cpd00010 + cpd00200 <==> cpd00004 + cpd00011 + cpd01882	nad + coa + 4mop <==> nadh + co2 + ivcoa
R1561	folate biosynthesis	cpd00003 + cpd00033 + cpd00087 --> cpd00004 + cpd00011 + cpd00013 + cpd00125	nad + gly + thf --> nadh + co2 + nh4 + mlthf
R1562	formate lyase	cpd00003 + cpd00047 --> cpd00004 + cpd00011	nad + for --> nadh + co2
R1563	Hydrogenase	cpd00003 + cpd00067 + cpd11620 --> cpd00004 + cpd11621	nad + h + fdxrd --> nadh + fdxox	CAP0141 and CAP0142	1.12.99.6
R1564	(S)-Dihydroorotate:(acceptor) oxidoreductase	cpd00003 + cpd00282 <==> cpd00004 + 1 cpd00067 + cpd00247	nad + dhor-S <==> nadh + (1) h + orot
R1565	3,4-Dihydroxyphenylethyleneglycol:NAD+ oxidoreductase	cpd00003 + cpd03306 <==> cpd00004 + cpd00067 + cpd03307	nad + 3,4-Dihydroxyphenylethyleneglycol <==> nadh + h + 3,4-Dihydroxymandelaldehyde	CAC3375 or CAP0035 or CAP0162	1.1.1.1
R1566	3-Mercaptolactate:NAD+ oxidoreductase	cpd00003 + cpd03455 <==> cpd00004 + cpd00067 + cpd00706	nad + 3-Mercaptolactate <==> nadh + h + mercppyr	CAC0267 or CAC3552	1.1.1.27
R1567	2-Hydroxybutyrate:NAD+ oxidoreductase	cpd00003 + cpd03561 <==> cpd00004 + cpd00067 + cpd00094	nad + 2hbut <==> nadh + h + 2obut	CAC0267 or CAC3552	1.1.1.27
R1568	hydrolysis	cpd00004 + cpd00024 + cpd00053 + cpd00067 --> cpd00003 + 2 cpd00023	nadh + akg + gln-L + h --> nad + (2) glu-L
R1570	enoyl-ACP:NAD+ oxidoreductase	cpd00004 + cpd00067 + cpd11502 --> cpd00003 + cpd11503	nadh + h + 6-methyl-trans-oct-2-enoyl-ACP --> nad + 6-methyl-octanoyl-ACP
R1571	enoyl-ACP:NAD+ oxidoreductase	cpd00004 + cpd00067 + cpd11506 --> cpd00003 + cpd11507	nadh + h + 8-methyl-trans-dec-2-enoyl-ACP --> nad + 8-methyl-decanoyl-ACP
R1572	enoyl-ACP:NAD+ oxidoreductase	cpd00004 + cpd00067 + cpd11527 --> cpd00003 + cpd11528	nadh + h + 7-methyl-trans-oct-2-enoyl-ACP --> nad + 7-methyl-octanoyl-ACP
R1573	enoyl-ACP:NAD+ oxidoreductase	cpd00004 + cpd00067 + cpd11543 --> cpd00003 + cpd11544	nadh + h + 15-methyl-trans-hexa-dec-2-enoyl-ACP --> nad + 15-methyl-hexa-decanoyl-ACP
R1574	enoyl-ACP:NAD+ oxidoreductase	cpd00005 + cpd00067 + cpd08615 --> cpd00001 + cpd00006 + cpd00113	nadph + h + h2mb4p --> h2o + nadp + ipdp
R1575	enoyl-ACP:NAD+ oxidoreductase	cpd00005 + cpd00067 + cpd11498 --> cpd00006 + cpd11499	nadph + h + 4-methyl-trans-hex-2-enoyl-ACP --> nadp + 4-methyl-hexanoyl-ACP
R1576	enoyl-ACP:NAD+ oxidoreductase	cpd00005 + cpd00067 + cpd11510 --> cpd00006 + cpd11511	nadph + h + 10-methyl-trans-dodec-2-enoyl-ACP --> nadp + 10-methyl-dodecanoyl-ACP
R1577	enoyl-ACP:NAD+ oxidoreductase	cpd00005 + cpd00067 + cpd11514 --> cpd00006 + cpd11515	nadph + h + 12-methyl-trans-tetra-dec-2-enoyl-ACP --> nadp + 12-methyl-tetra-decanoyl-ACP
R1578	enoyl-ACP:NAD+ oxidoreductase	cpd00005 + cpd00067 + cpd11518 --> cpd00006 + cpd11519	nadph + h + 14-methyl-trans-hexa-dec-2-enoyl-ACP --> nadp + 14-methyl-hexa-decanoyl-ACP
R1579	enoyl-ACP:NAD+ oxidoreductase	cpd00005 + cpd00067 + cpd11523 --> cpd00006 + cpd11524	nadph + h + 5-methyl-trans-hex-2-enoyl-ACP --> nadp + 5-methyl-hexanoyl-ACP
R1580	enoyl-ACP:NAD+ oxidoreductase	cpd00005 + cpd00067 + cpd11531 --> cpd00006 + cpd11532	nadph + h + 9-methyl-trans-dec-2-enoyl-ACP --> nadp + 9-methyl-decanoyl-ACP
R1581	enoyl-ACP:NAD+ oxidoreductase	cpd00005 + cpd00067 + cpd11535 --> cpd00006 + cpd11536	nadph + h + 11-methyl-trans-dodec-2-enoyl-ACP --> nadp + 11-methyl-dodecanoyl-ACP
R1582	enoyl-ACP:NAD+ oxidoreductase	cpd00005 + cpd00067 + cpd11539 --> cpd00006 + cpd11540	nadph + h + 13-methyl-trans-tetra-dec-2-enoyl-ACP --> nadp + 13-methyl-tetra-decanoyl-ACP
R1583	Hydrogenase	cpd00006 + cpd00067 + cpd11620 --> cpd00005 + cpd11621	nadp + h + fdxrd --> nadph + fdxox	CAP0141 and CAP0142	1.12.99.6
R1584	Glycolate:NADP+ oxidoreductase	cpd00006 + cpd00139 <==> cpd00005 + cpd00040 + cpd00067	nadp + glyclt <==> nadph + glx + h
R1585	(R)-Glycerate:NADP+ oxidoreductase	cpd00006 + cpd00223 <==> cpd00005 + cpd00067 + cpd00843	nadp + glyc-R <==> nadph + h + 2h3opp
R1586	D-Ribitol-5-phosphate:NADP+ 2-oxidoreductase	cpd00006 + cpd00786 <==> cpd00005 + 1 cpd00067 + cpd00171	nadp + Ribitol 5-phosphate <==> nadph + (1) h + ru5p-D
R1587	sugar metabolism	cpd00006 + cpd00863 --> cpd00005 + 1 cpd00067 + cpd00911	nadp + g6p-B --> nadph + (1) h + 6pgl
R1588	dTDP-6-deoxy-L-mannose:NADP+ 4-oxidoreductase	cpd00006 + cpd02113 <==> cpd00005 + cpd00067 + cpd00522	nadp + dtdprmn <==> nadph + h + dtdp4d6dm	CAC2315 or CAP0122	1.1.1.133
R1589	O2 transport via diffusion	cpd00007[e] <==> cpd00007	o2[e] <==> o2
R1590	succinate synthase	cpd00008 + cpd00009 + cpd00078 --> cpd00002 + cpd00010 + cpd00036	adp + pi + succoa --> atp + coa + succ
R1592	nucleotide metabolism	cpd00067 + cpd00009 + cpd00184 <==> cpd00151 + cpd00509	h + pi + thymd <==> thym + 2dr1p
R1599	nucleotide metabolism	cpd00001 + cpd02720 --> cpd00009 + cpd00067 + cpd02882	h2o + 5aprbu --> pi + h + 4r5au
R1601	sugar metabolism	cpd00067 + cpd00009 + cpd11657 <==> cpd00089 + cpd11735	h + pi + starch <==> g1p + 14glun
R1603	hydrolysis	cpd00010 + cpd00214 <==> cpd00001 + cpd11611	coa + hdca <==> h2o + acoa
R1605	CO2 transport via diffusion	cpd00011[e] <==> cpd00011	co2[e] <==> co2
R1606	nucleotide metabolism	cpd00012 + cpd00697 --> cpd00038	ppi + 35cgmp --> gtp
R1607	Nicotinate D-ribonucleotide:pyrophosphate phosphoribosyltransferase	cpd00012 + cpd00873 <==> 1 cpd00067 + cpd00103 + cpd00218	ppi + nicrnt <==> (1) h + prpp + nac	CAC1002 or CAC1780	6.3.4.21
R1608	Proton exchange transporter	cpd00013[e] + 1 cpd00067 <==> cpd00013 + 1 cpd00067[e]	nh4[e] + (1) h <==> nh4 + (1) h[e]
R1609	acyl-coa dehydrogenase	cpd00015 + cpd00760 <==> cpd00982 + cpd02125	fad + 2mbcoa <==> fadh2 + 2mb2coa
R1611	folate biosynthesis	cpd00017 + cpd00119 <==> cpd00019 + 1 cpd00067 + cpd00848	amet + his-L <==> ahcys + (1) h + NPmehis
R1612	folate biosynthesis	cpd00017 + cpd01610 <==> cpd00019 + 1 cpd00067 + cpd03707	amet + N-Methyltyramine <==> ahcys + (1) h + Hordenine
R1614	amino acid biosynthesis	cpd00020 + 1 cpd00067 + cpd00102 --> cpd00011 + cpd08289	pyr + (1) h + g3p --> co2 + dxyl5p
R1615	amino acid biosynthesis	cpd00020 + cpd00064 <==> cpd00035 + cpd00858	pyr + orn <==> ala-L + glu5sa
R1617	amino acid biosynthesis	cpd00023 + cpd00378 --> cpd00001 + cpd00344	glu-L + frmd --> h2o + forglu
R1618	ubiquinone biosynthesis	cpd00024 + cpd00067 + cpd00658 --> cpd00011 + cpd00020 + cpd03451	akg + h + ichor --> co2 + pyr + 2shchc
R1619	L-Cysteine:2-oxoglutarate aminotransferase	cpd00024 + cpd00084 <==> cpd00023 + cpd00706	akg + cys-L <==> glu-L + mercppyr
R1621	L-Cysteate:2-oxoglutarate aminotransferase	cpd00024 + cpd00395 <==> cpd00023 + cpd03285	akg + Lcyst <==> glu-L + 3spyr	CAC1001 or CAC1819 or CAC2832	2.6.1.1
R1622	3-Sulfino-L-alanine:2-oxoglutarate aminotransferase	cpd00024 + cpd00467 <==> cpd00023 + cpd03284	akg + 3sala <==> glu-L + 3-Sulfinopyruvate	CAC1001 or CAC1819 or CAC2832	2.6.1.1
R1623	4-Hydroxy-L-glutamate:2-oxoglutarate aminotransferase	cpd00024 + cpd01974 <==> cpd00023 + cpd00830	akg + 4hglu <==> glu-L + 4h2oglt
R1624	Acetyl-L,L-diaminopimelate aminotransferase	cpd00024 + cpd02685 <==> cpd00023 + cpd03289	akg + 26dapime <==> glu-L + acamoxm
R1625	amino acid biosynthesis	cpd00025 + 2 cpd00042 --> 2 cpd00001 + cpd00111	h2o2 + (2) gthrd --> (2) h2o + gthox
R1626	UDPglucose:1,2-diacylglycerol 3-D-glucosyltransferase	cpd00026 + cpd11423 <==> cpd00014 + cpd12452	udpg + 12dgr <==> udp + 3g12dgr_SA
R1627	Diglucosyl diacylglycerol synthase	cpd00026 + cpd12452 <==> cpd00014 + cpd12815	udpg + 3g12dgr_SA <==> udp + cll_416
R1628	stearoyl-UDP-glucosyltransferase (monoglucosyl)	cpd00026 + cpd15311 <==> cpd00014 + cpd15739	udpg + 12dgr180 <==> udp + Monoglucosyl-1,2 distearoylglycerol
R1629	isoheptadecanoyl-UDP-glucosyltransferase (monoglucosyl)	cpd00026 + cpd15701 <==> cpd00014 + cpd15740	udpg + 1,2-Diisoheptadecanoyl-sn-glycerol <==> udp + Monoglucosyl-1,2 diisoheptadecanoylglycerol
R1630	anteisoheptadecanoyl-UDP-glucosyltransferase (monoglucosyl)	cpd00026 + cpd15702 <==> cpd00014 + cpd15741	udpg + 1,2-Dianteisoheptadecanoyl-sn-glycerol <==> udp + Monoglucosyl-1,2 dianteisoheptadecanoylglycerol
R1631	stearoyl-UDP-glucosyltransferase (diglucosyl)	cpd00026 + cpd15739 <==> cpd00014 + cpd15730	udpg + Monoglucosyl-1,2 distearoylglycerol <==> udp + Diglucosyl-1,2 distearoylglycerol
R1632	isoheptadecanoyl-UDP-glucosyltransferase (diglucosyl)	cpd00026 + cpd15740 <==> cpd00014 + cpd15731	udpg + Monoglucosyl-1,2 diisoheptadecanoylglycerol <==> udp + Diglucosyl-1,2 diisoheptadecanoylglycerol
R1633	anteisoheptadecanoyl-UDP-glucosyltransferase (diglucosyl)	cpd00026 + cpd15741 <==> cpd00014 + cpd15732	udpg + Monoglucosyl-1,2 dianteisoheptadecanoylglycerol <==> udp + Diglucosyl-1,2 dianteisoheptadecanoylglycerol
R1635	Proton exchange transporter	cpd00027[e] + cpd00067[e] --> cpd00027 + cpd00067	glc-D[e] + h[e] --> glc-D + h
R1637	acetate transport in/out via proton symport	cpd00029[e] + cpd00067[e] <==> cpd00029 + cpd00067	ac[e] + h[e] <==> ac + h
R1638	Acetoacetyl-CoA:acetate CoA-transferase	cpd00029 + cpd00279 <==> cpd00022 + cpd00142	ac + aacoa <==> accoa + acac
R1639	amino acid biosynthesis	cpd00033 + cpd00084 + cpd08289 <==> 3 cpd00001 + cpd00011 + cpd00035 + cpd02654	gly + cys-L + dxyl5p <==> (3) h2o + co2 + ala-L + 4mpetz
R1640	Proton exchange transporter	cpd00036 + cpd00067 --> cpd00036[e] + cpd00067[e]	succ + h --> succ[e] + h[e]
R1641	Biomass precursor synthesis	cpd00037 + cpd00402 <==> cpde0004	uacgam + cdpglyc <==> cpde0004
R1642	UDP-N-acetyl-D-glucosamine 2-epimerase	cpd00037 <==> cpd00861	uacgam <==> uacmam	CAC2874 or CAC3064	5.1.3.14
R1643	Biomass precursor synthesis	cpd00039 + cpd15535 <==> cpd00001 + cpd12556	lys-L + pg120 <==> h2o + 3-Phosphatidyl-1-(3-O-L-lysyl)glycerol
R1644	amino acid biosynthesis	cpd00041 + cpd00106 --> cpd00036 + cpd03470 + cpd00067	asp-L + fum --> succ + iasp + h
R1645	nucleotide metabolism	cpd00044 + cpd11421 --> cpd00045 + cpd00081 + cpd11420	paps + trdrd --> pap + so3 + trdox
R1646	sulfate transport in via proton symport	cpd00048[e] + cpd00067[e] <==> cpd00048 + cpd00067	so4[e] + h[e] <==> so4 + h
R1648	CTP:D-ribitol-5-phosphate cytidylyltransferase	cpd00052 + cpd00786 <==> cpd00012 + cpd00584	ctp + Ribitol 5-phosphate <==> ppi + CDP-ribitol
R1649	CTP:sn-glycerol-3-phosphate cytidylyltransferase	cpd00052 + cpd00080 <==> cpd00012 + cpd00402	ctp + glyc3p <==> ppi + cdpglyc
R1651	nucleotide metabolism	cpd00054 + cpd11427 <==> cpd00046 + cpd11455 + cpd00067	ser-L + cdpdag <==> cmp + ps_PA + h
R1652	L-Serine hydro-lyase (deaminating)	cpd00054 <==> cpd00001 + cpd01495	ser-L <==> h2o + Dehydroalanine	CAC0673 and CAC0674	4.3.1.17
R1653	2-Acetolactate pyruvate-lyase (carboxylating)	cpd00056 + cpd00668 <==> cpd00020 + cpd03049	thmpp + alac-S <==> pyr + 2-Hydroxyethyl-ThPP	CAC3169 and CAC3176 or CAC3652	2.2.1.6
R1654	decarboxylase	cpd00067 + cpd00142 --> cpd00011 + cpd00178	h + acac --> co2 + acetone
R1655	decarboxylase	cpd00067 + cpd00145 --> cpd00011 + cpd00229	h + hpyr --> co2 + gcald
R1656	decarboxylase	cpd00067 + cpd00191 --> cpd00011 + cpd00071	h + msa --> co2 + acald
R1657	nucleotide metabolism	cpd00268 + cpd11421 + cpd00722 --> cpd00029 + cpd00081 + cpd00084 + cpd11420	tsul + trdrd + acser --> ac + so3 + cys-L + trdox
R1658	nucleotide metabolism	cpd00268 + cpd11421 + cpd00790 --> cpd00029 + cpd00081 + cpd00135 + cpd11420	tsul + trdrd + achms --> ac + so3 + hcys-L + trdox
R1659	decarboxylase	cpd00067 + cpd00668 --> cpd00011 + cpd00361	h + alac-S --> co2 + actn-R
R1660	amino acid biosynthesis	cpd01608 + cpd12751 <==> cpd00009 + cpd05212 + 1 cpd00067	scys-L + O-Phosphorylhomoserine <==> pi + L-Selenocystathionine + (1) h
R1661	(R)-2-Methylmalate hydro-lyase	cpd01700 <==> cpd00001 + cpd01502	D-Citramalate <==> h2o + Citraconate	CAC3172 and CAC3173	4.2.1.33
R1662	folate biosynthesis	cpd00067 + cpd02197 <==> cpd00001 + cpd00347	h + 5fthf <==> h2o + methf
R1663	decarboxylase	cpd00067 + cpd02211 --> cpd00011 + cpd01298	h + 2aobut --> co2 + aact
R1666	decarboxylase	cpd00067 + cpd02605 --> cpd00011 + cpd00200	h + 3c4mop --> co2 + 4mop
R1668	Biomass precursor synthesis	cpd00067 + cpd04539 --> cpd00011 + cpd08449	h + amopbut-L --> co2 + 1-AMINO-PROPAN-2-ONE-3-PHOSPHATE
R1669	Biomass precursor synthesis	cpd00067 + cpd09027 --> cpd00011 + cpd01092	h + 5-Hydroxy-2-oxo-4-ureido-2,5-dihydro-1H-imidazole-5-carboxylate --> co2 + alltn
R1670	Biomass precursor synthesis	cpd00067 + cpd09027 --> cpd00011 + cpd01567	h + 5-Hydroxy-2-oxo-4-ureido-2,5-dihydro-1H-imidazole-5-carboxylate --> co2 + (R)-Allantoin
R1671	Proton exchange transporter	cpd00067[e] + cpd00104[e] --> cpd00067 + cpd00104	h[e] + btn[e] --> h + btn
R1672	L-lactate reversible transport via proton symport	cpd00067[e] + cpd00159[e] <==> cpd00067 + cpd00159	h[e] + lac-L[e] <==> h + lac-L
R1673	potassium irreversible transport via proton symporter	cpd00067[e] + cpd00205[e] <==> cpd00067 + cpd00205	h[e] + k[e] <==> h + k
R1674	butanoate transport in via proton symport	cpd00067[e] + cpd00211[e] <==> cpd00067 + cpd00211	h[e] + but[e] <==> h + but
R1675	Proton exchange transporter	cpd00067[e] + cpd00305[e] --> cpd00067 + cpd00305	h[e] + thm[e] --> h + thm
R1676	Proton exchange transporter	cpd00067[e] + cpd00443[e] --> cpd00067 + cpd00443	h[e] + 4abz[e] --> h + 4abz
R1677	rxn07296	cpd00069 + cpd08289 + cpd14551 <==> cpd02654	tyr-L + dxyl5p + C15815 <==> 4mpetz
R1678	rxn07297	cpd00069 + cpd14545 + cpd14551 <==> cpd02654	tyr-L + Iminoglycine + C15815 <==> 4mpetz
R1679	Urea transport via facilitate diffusion	cpd00073[e] <==> cpd00073	urea[e] <==> urea
R1681	Biomass precursor synthesis	cpd00035 + cpd14548 <==> cpd00084 + cpd14547	ala-L + C15812 <==> cys-L + C15811
R1683	fumurate reductase	cpd00106 + cpd00982 --> cpd00015 + cpd00036	fum + fadh2 --> fad + succ
R1690	Isopentenyl-diphosphate delta3-delta2-isomerase	cpd00113 <==> cpd00202	ipdp <==> dmpp
R1691	Biomass precursor synthesis	cpd00117 + cpd15535 + cpd12816 <==> cpd15670	ala-D + pg120 + Glycerophosphoglycoglycerolipid <==> Lipoteichoic acid content
R1692	Biomass precursor synthesis	cpd00067 + cpd00122 + cpd12508 <==> cpd00293 + cpd11712	h + acgam + Protein N-pros-phosphohistidine <==> acgam6p + Protein histidine
R1693	Biomass precursor synthesis	cpd00136 + cpd03476 <==> cpd00012 + cpd12785	4hbz + Polyprenyl diphosphate <==> ppi + 4-Hydroxy-3-polyprenylbenzoate
R1694	D-Xylose ketol-isomerase	cpd00154 <==> cpd00259	xyl-D <==> xylu-D
R1695	LacR	cpd00159 <==> cpd00221	lac-L <==> lac-D
R1698	Proton exchange transporter	cpd00178 + cpd00067 --> cpd00178[e] + cpd00067[e]	acetone + h --> acetone[e] + h[e]
R1699	Biomass precursor synthesis	cpd00067 + cpd00179 + cpd12508 <==> cpd01919 + cpd11712	h + malt + Protein N-pros-phosphohistidine <==> malt6p + Protein histidine
R1700	Biomass precursor synthesis	cpd00214 --> cpde0001	hdca --> cpde0001
R1701	Chorismate hydroxymutase	cpd00216 <==> cpd00658	chor <==> ichor
R1702	amino acid biosynthesis	cpd00222 <==> cpd00001 + cpd00176	glcn <==> h2o + 2ddglcn
R1703	sedoheptulose 7-phosphate isomerase	cpd00238 <==> cpd04918	s7p <==> gmhep7p
R1704	amino acid biosynthesis	cpd00239 + cpd00790 --> cpd00029 + cpd00067 + cpd00135	h2s + achms --> ac + h + hcys-L
R1705	amino acid biosynthesis	cpd00239 + cpd00822 <==> cpd00036 + cpd00067 + cpd00135	h2s + suchms <==> succ + h + hcys-L
R1706	amino acid biosynthesis	cpd00264 + cpd00837 <==> 1 cpd00067 + cpd00147 + cpd00558	spmd + ametam <==> (1) h + 5mta + sprm
R1708	Proton exchange transporter	cpd00363 + cpd00067 <==> cpd00363[e] + cpd00067[e]	etoh + h <==> etoh[e] + h[e]
R1709	5-Dehydro-4-deoxy-D-glucarate tartronate-semialdehyde-lyase	cpd00515 <==> cpd00020 + cpd00843	5d4dglcr <==> pyr + 2h3opp
R1710	Nitrogen exchange, diffusion	cpd00528[e] <==> cpd00528	n2[e] <==> n2
R1711	sugar metabolism	cpd00609 --> cpd00001 + cpd00515	glcr --> h2o + 5d4dglcr
R1712	sugar metabolism	cpd00609 --> cpd00001 + cpd02439	glcr --> h2o + 2-Dehydro-3-deoxy-D-glucarate
R1713	nucleotide metabolism	cpd00722 + cpd01078 --> cpd00029 + cpd00067 + cpd01608	acser + seln --> ac + h + scys-L
R1714	nucleotide metabolism	cpd00790 + cpd01608 --> cpd00029 + cpd00067 + cpd05212	achms + scys-L --> ac + h + L-Selenocystathionine
R1715	nucleotide metabolism	cpd00067 + cpd00794 + cpd12508 <==> cpd00523 + cpd11712	h + tre + Protein N-pros-phosphohistidine <==> tre6p + Protein histidine
R1716	nucleotide metabolism	cpd00822 + cpd01608 <==> cpd00036 + 1 cpd00067 + cpd05212	suchms + scys-L <==> succ + (1) h + L-Selenocystathionine
R1718	4-Hydroxy-2-oxoglutarate glyoxylate-lyase	cpd00830 <==> cpd00020 + cpd00040	4h2oglt <==> pyr + glx	CAC0394 or CAC2973	4.1.2.14
R1719	(S)-3-Hydroxybutanoyl-CoA hydro-lyase	cpd00842 <==> cpd00001 + cpd00650	3hbycoa <==> h2o + butd2coa
R1720	(S)-3-Hydroxybutanoyl-CoA 3-epimerase	cpd00842 <==> cpd02234	3hbycoa <==> (R)-3-Hydroxybutanoyl-CoA
R1721	nucleotide metabolism	cpd00858 --> cpd00001 + cpd00067 + cpd02431	glu5sa --> h2o + h + 1pyr5c
R1723	nucleotide metabolism	cpd00939 --> cpd02140	4ahmmp --> air
R1724	nucleotide metabolism	cpd00067 + cpd01757 + cpd12508 <==> cpd11712 + cpd15391	h + acmum + Protein N-pros-phosphohistidine <==> Protein histidine + acmum6p
R1725	nucleotide metabolism	cpd02021 --> cpd00010 + cpd02295	sbzcoa --> coa + dhna
R1726	nucleotide metabolism	cpd02074 --> cpd00001 + cpd00067 + cpd00922	6a2ohxnt --> h2o + h + 1pipdn2c
R1727	folate biosynthesis	cpd02197 <==> cpd00201	5fthf <==> 10fthf
R1728	nucleotide metabolism	cpd02414 --> cpd00001 + cpd00067 + cpd02465	L-2-Amino-6-oxopimelate --> h2o + h + thdp
R1729	nucleotide metabolism	cpd02439 --> cpd00020 + cpd00843	2-Dehydro-3-deoxy-D-glucarate --> pyr + 2h3opp
R1730	nucleotide metabolism	cpd02522 --> cpd00001 + cpd00067 + cpd00352	L2aadp6sa --> h2o + h + thp2c
R1731	2-Amino-4-hydroxy-6-(erythro-1,2,3-trihydroxypropyl)	cpd02978 <==> cpd00067 + cpd00421 + cpd02315	ahdt <==> h + pppi + 6pthp	CAC2585 or CAC3624	4.1.2.50
R1732	rxn06818	cpd03392 + cpd12749 <==> cpd03393 + cpd12750	seasmet + R <==> Se-Adenosylselenohomocysteine + CH3-R
R1733	nucleotide metabolism	cpd03517 + cpd12847 <==> cpd00018 + cpd12848	btamp + Apo-[carboxylase] <==> amp + btn_cbxl
R1735	Proton exchange transporter	cpd03662 + cpd00067 --> cpd03662[e] + cpd00067[e]	n-Butanol + h --> n-Butanol[e] + h[e]
R1736	sugar metabolism	cpd08210 --> cpd00020 + cpd00067 + cpd00443	4adcho --> pyr + h + 4abz
R1737	exporter	cpd11421[e] --> cpd11421	trdrd[e] --> trdrd
R1738	decarboxylase	cpd00067 + cpd11455 <==> cpd00011 + cpd11456	h + ps_PA <==> co2 + pe_PA
R1739	Biomass precursor synthesis	cpd11611 + cpd00080 <==> cpd00010 + cpd00517	acoa + glyc3p <==> coa + 1ag3p
R1740	Biomass precursor synthesis	cpd11611 + cpd12438 <==> cpd00010 + cpd12800	acoa + 1-Alkyl-sn-glycero-3-phosphate <==> coa + 2-Acyl-1-alkyl-sn-glycero-3-phosphate
R1741	exporter	cpd11620[e] --> cpd11620	fdxrd[e] --> fdxrd
R1742	diffusion	cpd11640[e] <==> cpd11640	h2[e] <==> h2
R1743	Biomass precursor synthesis	cpd14547 + cpd14549 <==> cpd14550	C15811 + C15813 <==> C15814
R1744	rxn07294	cpd14550 <==> cpd14551	C15814 <==> C15815
R1745	Biomass precursor synthesis	cpd15535 + cpd12815 <==> cpd11423 + cpd12816	pg120 + cll_416 <==> 12dgr + Glycerophosphoglycoglycerolipid
R1746	Teichoic acid (unsubstituted) export	cpd15661 + cpd15666 <==> cpd00286 + cpd15667	Prenol-45n teichoic acid + Peptidoglycan polymer (n-1 subunits) <==> udcpp + glycerol teichoic acid (n=45), linked, unsubstituted
R1747	Teichoic acid (glucose substituted) export	cpd15662 + cpd15666 <==> cpd00286 + cpd15669	Prenol-45n teichoic acid-glucose substituted + Peptidoglycan polymer (n-1 subunits) <==> udcpp + glycerol teichoic acid (n=45), linked, glucose substituted
R1748	Teichoic acid (D-alanine substituted) export	cpd15663 + cpd15666 <==> cpd00286 + cpd15668	Prenol-45n teichoic acid-alanine substituted + Peptidoglycan polymer (n-1 subunits) <==> udcpp + glycerol teichoic acid (n=45), linked, D-ala substituted
Biomass	Biomass export	cpd11416 -->	Biomass -->
R1749	Fatty acid biosynthesis	cpd00004 + cpd00067 + cpd11477 --> cpd00003 + cpd11476	nadh + h + tpalm2eACP --> nad + hedacp
R1750	Fatty acid biosynthesis	cpd00004 + cpd00067 + cpd11467 --> cpd00003 + cpd11466	nadh + h + tmrs2eACP --> nad + myrsACP
R1751	Fatty acid biosynthesis	cpd00067 + cpd00005 + cpd11467 --> cpd00006 + cpd11466	h + nadph + tmrs2eACP --> nadp + myrsACP
R1752	Fatty acid biosynthesis	cpd00067 + cpd11468 + cpd11492 --> cpd00011 + cpd11491 + cpd11493	h + ddcaACP + malACP --> co2 + 3oxtdACP + ACP
R1753	Fatty acid biosynthesis	cpd00004 + cpd00067 + cpd11469 --> cpd00003 + cpd11468	nadh + h + 2tddACP --> nad + ddcaACP
R1754	Fatty acid biosynthesis	cpd00067 + cpd11474 + cpd11492 --> cpd00011 + cpd11489 + cpd11493	h + decACP + malACP --> co2 + 3oxddACP + ACP
R1755	Fatty acid biosynthesis	cpd00004 + cpd00067 + cpd11475 --> cpd00003 + cpd11474	nadh + h + 2tdeACP --> nad + decACP
R1756	Fatty acid biosynthesis	cpd00067 + cpd11470 + cpd11492 --> cpd00011 + cpd11487 + cpd11493	h + octACP + malACP --> co2 + 3oxdeACP + ACP
R1757	Fatty acid biosynthesis	cpd00004 + cpd00067 + cpd11471 --> cpd00003 + cpd11470	nadh + h + 2toceACP --> nad + octACP
R1758	Fatty acid biosynthesis	cpd00067 + cpd11472 + cpd11492 --> cpd00011 + cpd11490 + cpd11493	h + hexACP + malACP --> co2 + 3oxocACP + ACP
R1759	Fatty acid biosynthesis	cpd00004 + cpd00067 + cpd11473 --> cpd00003 + cpd11472	nadh + h + 2theACP --> nad + hexACP
R1760	Fatty acid biosynthesis	cpd00067 + cpd11492 + cpd11464 --> cpd00011 + cpd11486 + cpd11493	h + malACP + butACP --> co2 + 3oxhACP + ACP
R1761	Fatty acid biosynthesis	cpd00067 + cpd00005 + cpd11465 --> cpd00006 + cpd11464	h + nadph + 2beACP --> nadp + butACP
R1762	Fatty acid biosynthesis	cpd00067 + cpd11492 + cpd11494 --> cpd00011 + cpd11488 + cpd11493	h + malACP + acACP --> co2 + actACP + ACP
R1763	Fatty acid biosynthesis	cpd00067 + cpd00022 + cpd11492 --> cpd00011 + cpd00010 + cpd11488	h + accoa + malACP --> co2 + coa + actACP
R1764	Fatty acid biosynthesis	cpd00067 + cpd00005 + cpd14938 -> cpd00006 + cpd14939	h + nadph + 3oxocdacp -> nadp + 3hc18acp
R1765	β-oxidation	cpd00120 + cpd00015 <==> cpd00650 + cpd00982	btcoa + fad <==> butd2coa + fadh2
R1766	β-oxidation	cpd00015 + cpd03124 <==> cpd00982 + cpd03125	fad + hxcoa <==> fadh2 + hx2coa
R1767	β-oxidation	cpd00015 + cpd01335 <==> cpd00982 + cpd03130	fad + occoa <==> fadh2 + oc2coa
R1768	β-oxidation	cpd03128 + cpd00015 <==> cpd03129 + cpd00982	dccoa + fad <==> dc2coa + fadh2
R1769	β-oxidation	cpd01260 + cpd00015 <==> cpd02060 + cpd00982	ddcoa + fad <==> trans-dd2coa + fadh2
R1770	β-oxidation	cpd00015 + cpd01695 <==> cpd00982 + cpd03127	fad + tdcoa <==> fadh2 + td2coa
R1771	β-oxidation	cpd00015 + cpd00134 <==> cpd00982 + cpd03126	fad + pmtcoa <==> fadh2 + hdd2coa
R1772	β-oxidation	2 cpd00338 --> 2 cpd00001 + cpd00067 + cpd00689	(2) 5aop --> (2) h2o + h + ppbng
R1773	Fe(II):oxygen oxidoreductase	cpd00007 + 4 cpd00067 + 4 cpd10515 <==> 2 cpd00001 + 4 cpd10516	o2 + (4) h + (4) fe2 <==> (2) h2o + (4) fe3
R1775	Protoporphyrin ferro-lyase	cpd01476 + cpd10515 <==> cpd00028 + 2 cpd00067	ppp9 + fe2 <==> pheme + (2) h
R1776	decarboxylase	cpd00033 + cpd00067 + cpd00078 --> cpd00010 + cpd00011 + cpd00338	gly + h + succoa --> coa + co2 + 5aop
R1777	5-Aminolevulinate:pyruvate aminotransferase	cpd00020 + cpd00338 <==> cpd00035 + cpd01809	pyr + 5aop <==> ala-L + 4,5-Dioxopentanoate
R1778	Uroporphyrinogen-III carboxy-lyase	4 cpd00067 + cpd00774 <==> 4 cpd00011 + cpd02083	(4) h + uppg3 <==> (4) co2 + cpppg3
R1779	Protoporphyrinogen-IX:oxygen oxidoreductase	3 cpd00007 + 2 cpd00791 <==> 6 cpd00001 + 2 cpd01476	(3) o2 + (2) pppg9 <==> (6) h2o + (2) ppp9
R1780	precorrin-3A,NADH:oxygen oxidoreductase (20-hydroxylating)	cpd00004 + cpd00007 + cpd00067 + cpd03420 <==> cpd00001 + cpd00003 + cpd03833	nadh + o2 + h + pre3a <==> h2o + nad + pre3b
R1781	Precorrin 5 <=> Precorrin 6X	cpd00001 + cpd00017 + cpd03839 <==> cpd00019 + cpd00029 + 2 cpd00067 + cpd03761	h2o + amet + pre5 <==> ahcys + ac + (2) h + pre6a
R1782	ATP:cob(I)yrinic acid-a,c-diamide Cobeta-adenosyltransferase	cpd00002 + cpd03915 <==> cpd00421 + cpd03916	atp + co1dam <==> pppi + adcobdam
R1783	coproporphyrinogen-III:S-adenosyl-L-methionine	2 cpd00017 + cpd02083 <==> 2 cpd00011 + 2 cpd00060 + cpd00791 + 2 cpd03091	(2) amet + cpppg3 <==> (2) co2 + (2) met-L + pppg9 + (2) dad-5	CAC1279 or CAC2271	1.3.99.22
R1784	cobaltochelatase	cpd00001 + cpd00002 + cpd00149 + cpd03913 <==> cpd00008 + cpd00009 + 2 cpd00067 + cpd03914	h2o + atp + cobalt2 + hgbam <==> adp + pi + (2) h + co2dam
R1785	cob(II)yrinic acid-a,c-diamide:FMN oxidoreductase	cpd01270 + 2 cpd03914 <==> cpd00050 + 2 cpd00067 + 2 cpd03915	fmnh2 + (2) co2dam <==> fmn + (2) h + (2) co1dam
R1786	Biomass precursor synthesis	cpd11422 <==> cpd15521	12dag3p <==> pa120
R1787	NADPH:NAD+ oxidoreductase (B-specific)	cpd00003 + cpd00005 <==> cpd00004 + cpd00006	nad + nadph <==> nadh + nadp
R1788	hydrolysis	cpd00012 + cpd00001 --> 2 cpd00009 + 2 cpd00067	ppi + h2o --> (2) pi + (2) h
Ex_1	Exchange reaction	cpd00067[e] <==>	h[e] <==>
Ex_2	Exchange reaction	cpd00205[e] <==>	k[e] <==>
Ex_3	Exchange reaction	cpd00034[e] <==>	zn2[e] <==>
Ex_4	Exchange reaction	cpd01012[e] <==>	cd2[e] <==>
Ex_5	Exchange reaction	cpd00053[e] <==>	gln-L[e] <==>
Ex_6	Exchange reaction	cpd00314[e] <==>	mnl[e] <==>
Ex_7	Exchange reaction	cpd00082[e] <==>	fru[e] <==>
Ex_8	Exchange reaction	cpd11574[e] <==>	mobd[e] <==>
Ex_9	Exchange reaction	cpd00130[e] <==>	mal-L[e] <==>
Ex_10	Exchange reaction	cpd00158[e] <==>	cellb[e] <==>
Ex_11	Exchange reaction	cpd00076[e] <==>	sucr[e] <==>
Ex_12	Exchange reaction	cpd00080[e] <==>	glyc3p[e] <==>
Ex_13	Exchange reaction	cpd00099[e] <==>	cl[e] <==>
Ex_14	Exchange reaction	cpd00209[e] <==>	no3[e] <==>
Ex_15	Exchange reaction	cpd00013[e] <==>	nh4[e] <==>
Ex_16	Exchange reaction	cpd03198[e] <==>	melib[e] <==>
Ex_17	Exchange reaction	cpd00971[e] <==>	na1[e] <==>
Ex_18	Exchange reaction	cpd00100[e] <==>	glyc[e] <==>
Ex_19	Exchange reaction	cpd03724[e] <==>	ferrich[e] <==>
Ex_20	Exchange reaction	cpd00118[e] <==>	ptrc[e] <==>
Ex_21	Exchange reaction	cpd00264[e] <==>	spmd[e] <==>
Ex_22	Exchange reaction	cpd00309[e] <==>	xan[e] <==>
Ex_23	Exchange reaction	cpd00084[e] <==>	cys-L[e] <==>
Ex_24	Exchange reaction	cpd00060[e] <==>	met-L[e] <==>
Ex_25	Exchange reaction	cpd01914[e] <==>	metox[e] <==>
Ex_26	Exchange reaction	cpd11576[e] <==>	metox-R[e] <==>
Ex_27	Exchange reaction	cpd00637[e] <==>	met-D[e] <==>
Ex_28	Exchange reaction	cpd10515[e] <==>	fe2[e] <==>
Ex_29	Exchange reaction	cpd00108[e] <==>	gal[e] <==>
Ex_30	Exchange reaction	cpd00224[e] <==>	arab-L[e] <==>
Ex_31	Exchange reaction	cpd00154[e] <==>	xyl-D[e] <==>
Ex_32	Exchange reaction	cpd00122[e] <==>	acgam[e] <==>
Ex_33	Exchange reaction	cpd00104[e] <==>	btn[e] <==>
Ex_34	Exchange reaction	cpd01030[e] <==>	salcn[e] <==>
Ex_35	Exchange reaction	cpd03696[e] <==>	arbt[e] <==>
Ex_36	Exchange reaction	cpd00105[e] <==>	rib-D[e] <==>
Ex_37	Exchange reaction	cpd00138[e] <==>	man[e] <==>
Ex_38	Exchange reaction	cpd00054[e] <==>	ser-L[e] <==>
Ex_39	Exchange reaction	cpd00033[e] <==>	gly[e] <==>
Ex_40	Exchange reaction	cpd00550[e] <==>	ser-D[e] <==>
Ex_41	Exchange reaction	cpd00117[e] <==>	ala-D[e] <==>
Ex_42	Exchange reaction	cpd00129[e] <==>	pro-L[e] <==>
Ex_43	Exchange reaction	cpd00047[e] <==>	for[e] <==>
Ex_44	Exchange reaction	cpd00075[e] <==>	no2[e] <==>
Ex_45	Exchange reaction	cpd00024[e] <==>	akg[e] <==>
Ex_46	Exchange reaction	cpd00322[e] <==>	ile-L[e] <==>
Ex_47	Exchange reaction	cpd00107[e] <==>	leu-L[e] <==>
Ex_48	Exchange reaction	cpd00156[e] <==>	val-L[e] <==>
Ex_49	Exchange reaction	cpd00009[e] <==>	pi[e] <==>
Ex_50	Exchange reaction	cpd00023[e] <==>	glu-L[e] <==>
Ex_51	Exchange reaction	cpd01171[e] <==>	galt[e] <==>
Ex_52	Exchange reaction	cpd00276[e] <==>	gam[e] <==>
Ex_53	Exchange reaction	cpd00492[e] <==>	acmana[e] <==>
Ex_54	Exchange reaction	cpd00794[e] <==>	tre[e] <==>
Ex_55	Exchange reaction	cpd00588[e] <==>	sbt-D[e] <==>
Ex_56	Exchange reaction	cpd00254[e] <==>	mg2[e] <==>
Ex_57	Exchange reaction	cpd00149[e] <==>	cobalt2[e] <==>
Ex_58	Exchange reaction	cpd00092[e] <==>	ura[e] <==>
Ex_59	Exchange reaction	cpd00161[e] <==>	thr-L[e] <==>
Ex_60	Exchange reaction	cpd11590[e] <==>	met-L-ala-L[e] <==>
Ex_61	Exchange reaction	cpd11589[e] <==>	gly-asp-L[e] <==>
Ex_62	Exchange reaction	cpd11583[e] <==>	ala-L-leu-L[e] <==>
Ex_63	Exchange reaction	cpd15603[e] <==>	gly-cys-L[e] <==>
Ex_64	Exchange reaction	cpd11585[e] <==>	L-alagly[e] <==>
Ex_65	Exchange reaction	cpd11591[e] <==>	gly-met-L[e] <==>
Ex_66	Exchange reaction	cpd15606[e] <==>	Gly-Tyr[e] <==>
Ex_67	Exchange reaction	cpd11584[e] <==>	ala-L-his-L[e] <==>
Ex_68	Exchange reaction	cpd11592[e] <==>	gly-glu-L[e] <==>
Ex_69	Exchange reaction	cpd15604[e] <==>	gly-leu-L[e] <==>
Ex_70	Exchange reaction	cpd11593[e] <==>	ala-L-asp-L[e] <==>
Ex_71	Exchange reaction	cpd01017[e] <==>	cgly[e] <==>
Ex_72	Exchange reaction	cpd15605[e] <==>	gly-phe-L[e] <==>
Ex_73	Exchange reaction	cpd11582[e] <==>	ala-L-Thr-L[e] <==>
Ex_74	Exchange reaction	cpd11586[e] <==>	ala-L-glu-L[e] <==>
Ex_75	Exchange reaction	cpd11580[e] <==>	gly-gln-L[e] <==>
Ex_76	Exchange reaction	cpd11588[e] <==>	gly-pro-L[e] <==>
Ex_77	Exchange reaction	cpd11581[e] <==>	gly-asn-L[e] <==>
Ex_78	Exchange reaction	cpd11587[e] <==>	ala-L-gln-L[e] <==>
Ex_79	Exchange reaction	cpd03424[e] <==>	Vitamin B12[e] <==>
Ex_80	Exchange reaction	cpd00635[e] <==>	cbl1[e] <==>
Ex_81	Exchange reaction	cpd00423[e] <==>	cbl2[e] <==>
Ex_82	Exchange reaction	cpd00039[e] <==>	lys-L[e] <==>
Ex_83	Exchange reaction	cpd00162[e] <==>	etha[e] <==>
Ex_84	Exchange reaction	cpd00226[e] <==>	hxan[e] <==>
Ex_85	Exchange reaction	cpd00222[e] <==>	glcn[e] <==>
Ex_86	Exchange reaction	cpd00220[e] <==>	ribflv[e] <==>
Ex_87	Exchange reaction	cpd00540[e] <==>	glyb[e] <==>
Ex_88	Exchange reaction	cpd00208[e] <==>	lcts[e] <==>
Ex_89	Exchange reaction	cpd00030[e] <==>	mn2[e] <==>
Ex_90	Exchange reaction	cpd00179[e] <==>	malt[e] <==>
Ex_91	Exchange reaction	cpd00027[e] <==>	glc-D[e] <==>
Ex_92	Exchange reaction	cpd00573[e] <==>	idon-L[e] <==>
Ex_93	Exchange reaction	cpd00065[e] <==>	trp-L[e] <==>
Ex_94	Exchange reaction	cpd00558[e] <==>	sprm[e] <==>
Ex_95	Exchange reaction	cpd00058[e] <==>	cu2[e] <==>
Ex_96	Exchange reaction	cpd00211[e] <==>	but[e] <==>
Ex_97	Exchange reaction	cpd00048[e] <==>	so4[e] <==>
Ex_98	Exchange reaction	cpd00063[e] <==>	ca2[e] <==>
Ex_99	Exchange reaction	cpd00361[e] <==>	actn-R[e] <==>
Ex_100	Exchange reaction	cpd10516[e] <==>	fe3[e] <==>
Ex_101	Exchange reaction	cpd00001[e] <==>	h2o[e] <==>
Ex_102	Exchange reaction	cpd00007[e] <==>	o2[e] <==>
Ex_103	Exchange reaction	cpd00011[e] <==>	co2[e] <==>
Ex_104	Exchange reaction	cpd00029[e] <==>	ac[e] <==>
Ex_105	Exchange reaction	cpd00036[e] <==>	succ[e] <==>
Ex_106	Exchange reaction	cpd00159[e] <==>	lac-L[e] <==>
Ex_107	Exchange reaction	cpd00305[e] <==>	thm[e] <==>
Ex_108	Exchange reaction	cpd00443[e] <==>	4abz[e] <==>
Ex_109	Exchange reaction	cpd00073[e] <==>	urea[e] <==>
Ex_110	Exchange reaction	cpd00178[e] <==>	acetone[e] <==>
Ex_111	Exchange reaction	cpd00363[e] <==>	etoh[e] <==>
Ex_112	Exchange reaction	cpd00528[e] <==>	n2[e] <==>
Ex_113	Exchange reaction	cpd03662[e] <==>	n-Butanol[e] <==>
Ex_114	Exchange reaction	cpd11421[e] <==>	trdrd[e] <==>
Ex_115	Exchange reaction	cpd11620[e] <==>	fdxrd[e] <==>
Ex_116	Exchange reaction	cpd11640[e] <==>	h2[e] <==>

## Sheet: metabolites
ID	Name	Short form	Formula	Charge	Mass	KEGG ID
cpd00001	OH-|HO-|Water|H2O	h2o	H2O	0	18	C00001|C01328
cpd00002	Adenosine 5'-triphosphate|ATP	atp	C10H13N5O13P3	-3	504	C00002
cpd00003	Nicotinamideadeninedinucleotide|Nadide|Diphosphopyridine nucleotide|DPN|Nicotinamide adenine dinucleotide|NAD|NAD+	nad	C21H26N7O14P2	-1	662	C00003
cpd00004	Nicotinamideadeninedinucleotide-reduced|Nicotinamide adenine dinucleotide - reduced|DPNH|NADH	nadh	C21H27N7O14P2	-2	663	C00004
cpd00005	Nicotinamideadeninedinucleotidephosphate-reduced|Nicotinamide adenine dinucleotide phosphate - reduced|TPNH|NADPH	nadph	C21H27N7O17P3	-3	742	C00005
cpd00006	Nicotinamideadeninedinucleotidephosphate|Nicotinamide adenine dinucleotide phosphate -|Triphosphopyridine nucleotide|TPN|beta-Nicotinamide adenine dinucleotide phosphate|Nicotinamide adenine dinucleotide phosphate|NADP|NADP+	nadp	C21H26N7O17P3	-2	741	C00006
cpd00007	dioxygen|O2|Oxygen	o2	O2	0	32	C00007
cpd00008	Adenosine 5'-diphosphate|ADP	adp	C10H13N5O10P2	-2	425	C00008
cpd00009	Orthophosphoric acid|Phosphoric acid|Phosphate|Orthophosphate	pi	HO4P	-2	96	C00009
cpd00010	CoenzymeA|CoA-SH|Coenzyme A|CoA	coa	C21H33N7O16P3S	-3	764	C00010
cpd00011	Carbon dioxide|CO2	co2	CO2	0	44	C00011
cpd00012	PPi|Diphosphate|Pyrophosphoric acid|Pyrophosphate	ppi	H2O7P2	-2	176	C00013
cpd00013	NH4plus|NH4+|Ammonium|Ammonia|NH3	nh4	H4N	1	18	C01342|C00014
cpd00014	Uridine 5'-diphosphate|UDP	udp	C9H12N2O12P2	-2	402	C00015
cpd00015	Flavinadeninedinucleotideoxidized|Flavin adenine dinucleotide oxidized|Flavin adenine dinucleotide|FAD	fad	C27H31N9O15P2	-2	783	C00016
cpd00016	Pyridoxal 5'-phosphate|Pyridoxal 5-phosphate|Pyridoxal phosphate	pydx5p	C8H9NO6P	-1	246	C00018
cpd00017	SAM|AdoMet|Acylcarnitine|S-Adenosylmethionine|S-Adenosyl-L-methionine	amet	C15H23N6O5S	1	399	C00019
cpd00018	Adenosine 5'-phosphate|5'-Adenosine monophosphate|5'-Adenylic acid|5'-AMP|Adenylate|Adenylic acid|Adenosine 5'-monophosphate|AMP	amp	C10H13N5O7P	-1	346	C00020
cpd00019	s-adenosyl-homocysteine|S-Adenosylhomocysteine|S-Adenosyl-L-homocysteine	ahcys	C14H20N6O5S	0	384	C00021
cpd00020	Pyroracemic acid|2-Oxopropanoic acid|2-Oxopropanoate|Pyruvic acid|Pyruvate	pyr	C3H3O3	-1	87	C00022
cpd00022	Acetyl coenzyme A|Acetyl-CoA	accoa	C23H35N7O17P3S	-3	806	C00024
cpd00023	DL-Glutaminic acid|DL-Glutamate|2-Aminoglutaric acid|Glutaminic acid|Glutamate|GLU|L-Glutaminic acid|L-Glutamic acid|L-Glutamate	glu-L	C5H8NO4	-1	146	C00025|C00302
cpd00024	alpha-Ketoglutaric acid|2-Ketoglutaric acid|Oxoglutaric acid|2-Oxoglutarate	akg	C5H4O5	-2	144	C00026
cpd00025	Hydrogenperoxide|Oxydol|Hydrogen peroxide|H2O2	h2o2	H2O2	0	34	C00027
cpd00026	UDP-alpha-D-glucose|Uridine diphosphate glucose|UDP-D-glucose|UDPglucose|UDP-glucose	udpg	C15H22N2O17P2	-2	564	C00029
cpd00027	Glucose|Dextrose|alpha-D-Glucose|Grape sugar|D-Glucose	glc-D	C6H12O6	0	180	C00267|C00293|C00031
cpd00028	Protoheme IX|Heme B|Protoheme|Haem|Heme	pheme	C34H30FeN4O4	-2	614	C00032
cpd00029	ACET|Glacial acetic acid|Ethanoic acid|Acetic acid|Acetate	ac	C2H3O2	-1	59	C00033
cpd00030	Mn(III)|Mn(II)|Mn2+|Manganese	mn2	Mn	2	55	C00034
cpd00031	Guanosine diphosphate|Guanosine 5'-diphosphate|GDP	gdp	C10H13N5O11P2	-2	441	C00035
cpd00032	keto-Oxaloacetate|Oxosuccinic acid|2-Oxobutanedioic acid|Oxaloacetic acid|Oxalacetic acid|Oxaloacetate	oaa	C4H2O5	-2	130	C00036
cpd00033	Gly|Aminoacetic acid|Glycine	gly	C2H5NO2	0	75	C00037
cpd00034	Zn(II)|Zn2+|Zinc	zn2	Zn	2	65	C00038
cpd00035	ALA|L-alpha-Alanine|L-2-Aminopropionic acid|L-Alanine	ala-L	C3H7NO2	0	89	C00041
cpd00036	Ethylenesuccinic acid|Butanedionic acid|Succinic acid|Succinate	succ	C4H4O4	-2	116	C00042
cpd00037	UDP-N-acetylglucosamine|UDP-N-acetyl-D-glucosamine	uacgam	C17H25N3O17P2	-2	605	C00043
cpd00038	Guanosine 5'-triphosphate|GTP	gtp	C10H13N5O14P3	-3	520	C00044
cpd00039	Lysine|2,6-Diaminohexanoic acid|Lysine acid|L-Lysine	lys-L	C6H15N2O2	1	147	C00047|C16440
cpd00040	Glyoxylic acid|Glyoxalate|Glyoxylate	glx	C2HO3	-1	73	C00048
cpd00041	Aspartic acid|Aspartate|2-Aminosuccinic acid|L-Aspartic acid|L-Aspartate	asp-L	C4H6NO4	-1	132	C00049|C16433
cpd00042	Reducedglutathione|GSH|gamma-L-Glutamyl-L-cysteinyl-glycine|N-(N-gamma-L-Glutamyl-L-cysteinyl)glycine|5-L-Glutamyl-L-cysteinylglycine|Reduced glutathione|Glutathione	gthrd	C10H16N3O6S	-1	306	C00051
cpd00043	UDPgalactose|UDP-D-galactopyranose|UDP-galactose|UDP-D-galactose	udpgal	C15H22N2O17P2	-2	564	C00052
cpd00044	3-phosphoadenylyl sulfate|3-phospho-adenylylsulfate|3-Phosphoadenylylsulfate|PAPS|3'-Phospho-5'-adenylyl sulfate|3'-Phosphoadenosine 5'-phosphosulfate|3'-Phosphoadenylyl sulfate	paps	C10H12N5O13P2S	-3	504	C00053
cpd00045	Adenosine3-5-bisphosphate|Phosphoadenosine phosphate|3'-Phosphoadenylate|PAP|Adenosine 3',5'-bisphosphate	pap	C10H13N5O10P2	-2	425	C00054
cpd00046	Cytidylic acid|Cytidine-5'-monophosphate|CMP	cmp	C9H13N3O8P	-1	322	C00055
cpd00047	FORM|Formic acid|Methanoic acid|Formate	for	CHO2	-1	45	C00058
cpd00048	SLF|Sulfuric acid|Sulfate	so4	O4S	-2	96	C00059
cpd00050	Flavin mononucleotide|Riboflavin-5-phosphate|FMN	fmn	C17H20N4O9P	-1	455	C00061
cpd00051	2-Amino-5-guanidinovaleric acid|Arginine|Amino acid(Arg-)|(S)-2-Amino-5-guanidinovaleric acid|L-Arginine	arg-L	C6H15N4O2	1	175	C00062|C02385
cpd00052	Cytidine triphosphate|Cytidine 5'-triphosphate|CTP	ctp	C9H13N3O14P3	-3	480	C00063
cpd00053	L-2-Aminoglutaramic acid|L-Glutamine	gln-L	C5H10N2O3	0	146	C00064
cpd00054	DL-Serine|3-Hydroxyalanine|2-Amino-3-hydroxypropionic acid|Serine|L-3-Hydroxy-alanine|L-2-Amino-3-hydroxypropionic acid|L-Serine	ser-L	C3H7NO3	0	105	C00716|C00065
cpd00055	Formalin|Methylene oxide|Oxomethylene|Oxomethane|Methanal|Formaldehyde	fald	CH2O	0	30	C00067
cpd00056	Thiaminediphosphate|ThPP|TPP|Thiamin pyrophosphate|Thiamine diphosphate|Thiamin diphosphate	thmpp	C12H17N4O7P2S	-1	423	C00068
cpd00058	Copper|Cu+|Cu(I)|Cu1+|Copper1|Cu(II)|Cu2+|Copper2	cu2	Cu	2	63	C00070
cpd00060	2-Amino-4-(methylthio)butyric acid|L-2-Amino-4methylthiobutyric acid|Methionine|L-Methionine	met-L	C5H11NO2S	0	149	C00073|C01733
cpd00061	PEP|Phosphoenolpyruvic acid|Phosphoenolpyruvate	pep	C3H3O6P	-2	166	C00074
cpd00062	Uridine triphosphate|Uridine 5'-triphosphate|UTP	utp	C9H12N2O15P3	-3	481	C00075
cpd00063	Ca(2+)|Ca2+|Calcium	ca2	Ca	2	40	C00076
cpd00064	2,5-Diaminopentanoate|2,5-Diaminopentanoic acid|2,5-Diaminovaleric acid|Ornithine|(S)-2,5-Diaminopentanoate|(S)-2,5-Diaminopentanoic acid|(S)-2,5-Diaminovaleric acid|L-Ornithine	orn	C5H13N2O2	1	133	C00077|C01602
cpd00065	alpha-Amino-beta-(3-indolyl)-propionic acid|(S)-alpha-Amino-beta-(3-indolyl)-propionic acid|Tryptophan|L-Tryptophan	trp-L	C11H12N2O2	0	204	C00078|C00806
cpd00066	(S)-alpha-Amino-beta-phenylpropionic acid|L-Phenylalanine	phe-L	C9H11NO2	0	165	C00079
cpd00067	H+	h	H	1	1	C00080
cpd00068	Inosine tripolyphosphate|Inosine triphosphate|Inosine 5'-triphosphate|ITP	itp	C10H12N4O14P3	-3	505	C00081
cpd00069	DL-Tyrosine|2-Amino-3-(p-hydroxyphenyl)propionic acid|3-(p-Hydroxyphenyl)alanine|Tyrosine|(S)-2-Amino-3-(p-hydroxyphenyl)propionic acid|(S)-3-(p-Hydroxyphenyl)alanine|L-Tyrosine	tyr-L	C9H11NO3	0	181	C00082|C01536
cpd00070	Malonyl coenzyme A|Malonyl-CoA	malcoa	C24H34N7O19P3S	-4	849	C00083
cpd00071	AALD|Ethanal|Acetaldehyde	acald	C2H4O	0	44	C00084
cpd00072	D-fructose-6-phosphate|D-Fructose6-phosphate|beta-D-Fructose 6-phosphate|Neuberg ester|D-Fructose 6-phosphoric acid|D-Fructose 6-phosphate	f6p	C6H12O9P	-1	259	C05345|C00085
cpd00073	Carbamide|Urea	urea	CH4N2O	0	60	C00086
cpd00074	Sulfur, precipitated|S|Sulfur	s	S	0	32	C00087
cpd00075	Nitrite	no2	NO2	-1	46	C00088
cpd00076	SUCR|1-alpha-D-Glucopyranosyl-2-beta-D-fructofuranoside|Saccharose|Cane sugar|Sucrose	sucr	C12H22O11	0	342	C00089
cpd00078	Succinyl coenzyme A|Succinyl-CoA	succoa	C25H36N7O19P3S	-4	863	C00091
cpd00079	glucose-6-phosphate|D-glucose-6-phosphate|alpha-D-glucose-6-phosphate|D-Glucose6-phosphate|alpha-D-Glucose 6-phosphate|Robison ester|Glucose 6-phosphate|D-Glucose 6-phosphate	g6p	C6H12O9P	-1	259	C00668|C00092
cpd00080	L-Glycerol 1-phosphate|sn-Glycerol 1-phosphate|Glycerol 1-phosphate|D-Glycerol 1-phosphate|GLYC-3-P|Glycerol3-phosphate|Glycerol 3-phosphate|Glycerol-3-phosphate|sn-Gro-1-P|Glycerophosphoric acid|sn-Glycerol 3-phosphate	glyc3p	C3H8O6P	-1	171	C00623|C00093
cpd00081	H2SO3|Bisulfite|Sulfite (HSO3)-|HSO3-|Hydrogen sulfite|Sulfite	so3	HO3S	-1	81	C00094|C11481
cpd00082	arabino-Hexulose|Fructose|beta-Levulose|beta-D-arabino-Hexulose|beta-Fruit sugar|beta-D-Fructose|D-arabino-Hexulose|Fruit sugar|Levulose|D-Fructose	fru	C6H12O6	0	180	C10906|C01496|C00095|C02336
cpd00083	GDP-D-mannose|GDP-mannose	gdpmann	C16H23N5O16P2	-2	603	C00096
cpd00084	L-2-Amino-3-mercaptopropionic acid|L-Cysteine	cys-L	C3H7NO2S	0	121	C00097
cpd00085	3-Aminopropanoate|3-Aminopropionic acid|beta-Alanine	ala-B	C3H7NO2	0	89	C00099
cpd00086	Propionyl coenzyme A|Propionyl-CoA|Propanoyl-CoA	ppcoa	C24H37N7O17P3S	-3	820	C00100
cpd00087	5-6-7-8-Tetrahydrofolate|(6S)-THFA|(6S)-Tetrahydrofolic acid|(6S)-Tetrahydrofolate|THF|Tetrahydrofolic acid|5,6,7,8-Tetrahydrofolate|Tetrahydrofolate	thf	C19H21N7O6	-2	443	C00101
cpd00089	D-Glucose1-phosphate|D-glucose-1-phosphate|alpha-D-Glucose-1-phosphate|D-Glucose alpha-1-phosphate|Cori ester|alpha-D-Glucose 1-phosphate|D-Glucose 1-phosphate	g1p	C6H12O9P	-1	259	C00103
cpd00090	Inosine diphosphate|Inosine 5'-diphosphate|IDP	idp	C10H12N4O11P2	-2	426	C00104
cpd00091	5'Uridylic acid|Uridine 5'-monophosphate|Uridine monophosphate|Uridylic acid|UMP	ump	C9H12N2O9P	-1	323	C00105
cpd00092	Uracil	ura	C4H4N2O2	0	112	C00106
cpd00093	2-Aminobenzoate|Vitamin L1|o-Aminobenzoic acid|Anthranilic acid|Anthranilate	anth	C7H6NO2	-1	136	C00108
cpd00094	alpha-Ketobutyrate|alpha-Ketobutyric acid|2-Oxobutanoic acid|2-Oxobutyrate|2-Oxobutyric acid|2-Ketobutyric acid|2-Oxobutanoate	2obut	C4H5O3	-1	101	C00109
cpd00095	dihydroxy-acetone-phosphate|glycerone-phosphate|Dihydroxyacetonephosphate|Dihydroxyacetone phosphate|Glycerone phosphate	dhap	C3H6O6P	-1	169	C00111
cpd00096	Cytidine diphosphate|Cytidine 5'-diphosphate|CDP	cdp	C9H13N3O11P2	-2	401	C00112
cpd00098	Bilineurine|Choline	chol	C5H14NO	1	104	C00114
cpd00099	Hydrochloride|Hydrogen chloride|Hydrochloric acid|Chloride ion|Cl-|HCl|Chloride	cl	Cl	-1	35	C00698|C01327
cpd00100	GLYC|1,2,3-Propanetriol|1,2,3-Trihydroxypropane|Glycerin|Glycerol	glyc	C3H8O3	0	92	C00116
cpd00101	ribose-5-phosphate|D-ribose-5-phosphate|alpha-D-Ribose5-phosphate|alpha-D-Ribose 5-phosphate|Ribose 5-phosphate|D-Ribose 5-phosphate	r5p	C5H10O8P	-1	229	C03736|C00117
cpd00102	DL-Glyceraldehyde 3-phosphate|Glyceraldehyde-3-phosphate|D-glyceraldehyde-3-phosphate|Glyceraldehyde3-phosphate|Glyceraldehyde 3-phosphate|(2R)-2-Hydroxy-3-(phosphonooxy)-propanal|D-Glyceraldehyde 3-phosphate	g3p	C3H6O6P	-1	169	C00118|C00661
cpd00103	5-phosphoribosyl-1-pyrophosphate|5-Phospho-alpha-D-ribose1-diphosphate|PRPP|5-Phosphoribosyl 1-pyrophosphate|5-Phosphoribosyl diphosphate|5-Phospho-alpha-D-ribose 1-diphosphate	prpp	C5H10O14P3	-3	387	C00119
cpd00104	BIOT|Coenzyme R|Vitamin H|D-Biotin|Biotin	btn	C10H15N2O3S	-1	243	C00120
cpd00105	D-Ribose	rib-D	C5H10O5	0	150	C00121
cpd00106	trans-Butenedioic acid|Fumaric acid|Fumarate	fum	C4H2O4	-2	114	C00122
cpd00107	(2S)-alpha-Leucine|(2S)-alpha-2-Amino-4-methylvaleric acid|2-Amino-4-methylvaleric acid|L-Leucine	leu-L	C6H13NO2	0	131	C00123
cpd00108	GALC|D-Galactose	gal	C6H12O6	0	180	C00124
cpd00109	Ferricytochromec-553|Ferricytochrome c-553|Cytochrome c3+|Ferricytochrome c	ficytc	C42H52FeN8O6S2	5	884	C01070|C00125
cpd00110	Ferrocytochromec-553|Ferrocytochrome c-553|Reduced cytochrome c|Cytochrome c2+|Ferrocytochrome c	focytc	C42H52FeN8O6S2	4	884	C01071|C00126
cpd00111	Oxidized glutathione glucose substituted|Oxidized glutathione|Oxiglutatione|GSSG|Glutathione disulfide	gthox	C20H30N6O12S2	-2	610	C00127
cpd00113	Isopentenyldiphosphate|delta3-Methyl-3-butenyl diphosphate|delta3-Isopentenyl diphosphate|Isopentenyl diphosphate	ipdp	C5H10O7P2	-2	244	C00129
cpd00114	5'-IMP|5'-Inosine monophosphate|5'-Inosinic acid|5'-Inosinate|Inosine 5'-phosphate|Inosine 5'-monophosphate|Inosine monophosphate|Inosinic acid|IMP	imp	C10H12N4O8P	-1	347	C00130
cpd00115	Deoxyadenosine triphosphate|Deoxyadenosine 5'-triphosphate|2'-Deoxyadenosine 5'-triphosphate|dATP	datp	C10H13N5O12P3	-3	488	C00131
cpd00116	Methyl alcohol|Methanol	meoh	CH4O	0	32	C00132
cpd00117	D-Ala|D-2-Aminopropionic acid|D-Alanine	ala-D	C3H7NO2	0	89	C00133
cpd00118	PUTR|Tetramethylenediamine|1,4-Diaminobutane|1,4-Butanediamine|Putrescine	ptrc	C4H14N2	2	90	C00134
cpd00119	(S)-alpha-Amino-1H-imidazole-4-propionic acid|L-Histidine	his-L	C6H9N3O2	0	155	C00135
cpd00120	Butyryl-CoA|Butanoyl-CoA	btcoa	C25H39N7O17P3S	-3	834	C00136
cpd00122	GlcNAc|2-Acetamido-2-deoxy-D-glucose|N-Acetylchitosamine|N-Acetyl-D-glucosamine	acgam	C8H15NO6	0	221	C00140
cpd00123	2-keto-isovalerate|3MOB|2-Keto-3-methylbutyric acid|2-Ketovaline|alpha-Ketovaline|2-Oxoisopentanoate|2-Oxoisovalerate|2-Oxo-3-methylbutanoate|3-Methyl-2-oxobutanoate|3-Methyl-2-oxobutyric acid|3-Methyl-2-oxobutanoic acid	3mob	C5H7O3	-1	115	C00141
cpd00125	5-10-Methylenetetrahydrofolate|5,10-Methylene-THF|(6R)-5,10-Methylenetetrahydrofolate|5,10-Methylenetetrahydrofolate	mlthf	C20H21N7O6	-2	455	C00143
cpd00126	Guanylic acid|Guanosine 5'-monophosphate|Guanosine monophosphate|Guanosine 5'-phosphate|GMP	gmp	C10H13N5O8P	-1	362	C00144
cpd00128	6-Aminopurine|Adenine	ade	C5H5N5	0	135	C00147
cpd00129	2-Pyrrolidinecarboxylic acid|L-Proline	pro-L	C5H8NO2	-1	114	C00148
cpd00130	2-Hydroxybutanedioic acid|Malic acid|Malate|MALA|L-2-Hydroxybutanedioic acid|L-Malic acid|L-Apple acid|L-Malate|(S)-Malate	mal-L	C4H4O5	-2	132	C00711|C00149
cpd00132	2-Aminosuccinamic acid|L-Asparagine	asn-L	C4H8N2O3	0	132	C00152
cpd00133	NICO|Vitamin PP|Niacinamide|Nicotinic acid amide|Nicotinamide	ncam	C6H6N2O	0	122	C00153
cpd00134	Palmitoyl-CoA (n-C16:0CoA)|Hexadecanoyl-CoA|Palmitoyl-CoA	pmtcoa	C37H63N7O17P3S	-3	1002	C00154
cpd00135	2-Amino-4-mercaptobutyric acid|Homocysteine|L-2-Amino-4-mercaptobutyric acid|L-Homocysteine	hcys-L	C4H9NO2S	0	135	C05330|C00155
cpd00136	Hydroxybenzenecarboxylic acid|4-Hydroxybenzoic acid|Hydroxybenzoic acid|4-Hydroxybenzoate	4hbz	C7H5O3	-1	137	C00156
cpd00137	2-Hydroxytricarballylic acid|2-Hydroxy-1,2,3-propanetricarboxylic acid|Citric acid|Citrate	cit	C6H5O7	-3	189	C00158
cpd00138	alpha-D-Mannose|MANN|Carubinose|Seminose|Mannose|D-Mannose	man	C6H12O6	0	180	C00936|C00159
cpd00139	Hydroxyacetic acid|Glycolic acid|Glycolate	glyclt	C2H3O3	-1	75	C00160
cpd00141	Propionate (n-C3:0)|Propionic acid|Propanoic acid|Propionate|Propanoate	ppa	C3H5O2	-1	73	C00163
cpd00142	Acetoacetic acid|beta-Ketobutyric acid|3-Oxobutanoic acid|Acetoacetate	acac	C4H5O3	-1	101	C00164
cpd00143	3-Phenyl-2-oxopropanoate|keto-Phenylpyruvate|alpha-Ketohydrocinnamic acid|Phenylpyruvic acid|Phenylpyruvate	phpyr	C9H7O3	-1	163	C00166
cpd00144	UDP-alpha-D-glucuronate|UDP-D-glucuronate|UDPglucuronate|UDP-glucuronate	udpglcur	C15H19N2O18P2	-3	577	C00167
cpd00145	3-Hydroxypyruvic acid|3-Hydroxypyruvate|Hydroxypyruvic acid|Hydroxypyruvate	hpyr	C3H3O4	-1	103	C00168
cpd00146	carbamoyl-phosphate|Carbamoylphosphate|Carbamoyl phosphate	cbp	CH3NO5P	-1	140	C00169
cpd00147	MTA|Thiomethyladenosine|5'-Deoxy-5'-(methylthio)adenosine|5-Methylthioadenosine|S-Methyl-5'-thioadenosine|Methylthioadenosine|5'-Methylthioadenosine	5mta	C11H15N5O3S	0	297	C00170
cpd00149	Co2+|Cobalt	cobalt2	Co	2	59	C00175
cpd00151	5-Methyluracil|Thymine	thym	C5H6N2O2	0	126	C00178
cpd00152	(4-Aminobutyl) guanidine|Agmatine	agm	C5H16N4	2	132	C00179
cpd00154	Xylose|Wood sugar|D-Xylose	xyl-D	C5H10O5	0	150	C01394|C00181
cpd00155	Glycogen	glycogen	C30H52O26	0	828	C00182
cpd00156	2-Amino-3-methylbutyric acid|L-Valine	val-L	C5H11NO2	0	117	C00183
cpd00157	1,3-Dihydroxypropan-2-one|1,3-Dihydroxy-2-propanone|1,3-Dihydroxyacetone|Dihydroxyacetone|Glycerone	dha	C3H6O3	0	90	C00184
cpd00158	CELB|1-beta-D-Glucopyranosyl-4-D-glucopyranose|Cellobiose	cellb	C12H22O11	0	342	C00185
cpd00159	LCTT|L-Lactic acid|L-Lactate|(S)-Lactate	lac-L	C3H5O3	-1	89	C00186
cpd00161	threonine|2-Amino-3-hydroxybutyric acid|L-Threonine	thr-L	C4H9NO3	0	119	C00188
cpd00162	ethanol-amine|2-Hydroxyethylamine|Aminoethanol|Ethanolamine	etha	C2H8NO	1	62	C00189
cpd00164	Glucuronate|D-Glucuronic acid|Glucuronic acid|D-Glucuronate	glcur	C6H9O7	-1	193	C00191|C16245
cpd00166	Funacomide|Dibencozide|DMBC coenzyme|Coenzyme B12|Cobalamin coenzyme|Calomide|5,6-Dimethylbenzimidazolyl-Co-5'-deoxy-5'-adenosylcobamide|5'-Deoxy-5'-adenosyl-5,6-dimethylbenzimidazolylcobamide|5'-Deoxy-5'-adenosyl vitamin B12|5'-Deoxy-5'-adenosylcobalamin|alpha-(5,6-Dimethylbenzimidazolyl)cobamide coenzyme|(5,6-Dimethylbenzimidazolyl)cobamide coenzyme|(5'-Deoxy-5'-adenosyl)cobamide coenzyme|5,6-D…	adocbl	C72H101CoN18O17P	1	1579	C00194
cpd00169	DL-Glycerate 3-phosphate|3-Phospho-DL-glycerate|3-Phosphoglycerate|Glycerate 3-phosphate|3-Phospho-(R)-glycerate|D-Glycerate 3-phosphate|3-Phospho-D-glycerate	3pg	C3H5O7P	-2	184	C00197|C00597
cpd00171	D-Ribulose5-phosphate|D-Ribulose 5-phosphate	ru5p-D	C5H10O8P	-1	229	C00199
cpd00175	UDP-N-acetyl-D-galactosamine	uacgala	C17H25N3O17P2	-2	605	C00203
cpd00176	2-keto-3-deoxygluconate|2-Dehydro-3-deoxy-D-gluconate	2ddglcn	C6H9O6	-1	177	C00204
cpd00177	2'-Deoxyadenosine 5'-diphosphate|dADP	dadp	C10H13N5O9P2	-2	409	C00206
cpd00178	2-Propanone|Dimethyl ketone|Acetone	acetone	C3H6O	0	58	C00207
cpd00179	1-alpha-D-Glucopyranosyl-4-alpha-D-glucopyranose|Malt sugar|Maltose	malt	C12H22O11	0	342	C00208
cpd00182	Adenosine	adn	C10H13N5O4	0	267	C00212
cpd00183	N-Methylglycine|Sarcosine	sarcs	C3H7NO2	0	89	C00213
cpd00184	Deoxythymidine|Thymidine	thymd	C10H14N2O5	0	242	C00214
cpd00186	D-2-Aminoglutaric acid|D-Glutaminic acid|D-Glutamic acid|D-Glutamate	glu-D	C5H8NO4	-1	146	C00217
cpd00190	beta-D-Glucose	glc-D-B	C6H12O6	0	180	C00221
cpd00191	Malonate semialdehyde|3-Oxopropanoate	msa	C3H3O3	-1	87	C00222
cpd00193	Adenosine5-phosphosulfate|adenylylsulfate|5'-Adenylyl sulfate|APS|Adenosine 5'-phosphosulfate|Adenylyl sulfate	aps	C10H12N5O10PS	-2	425	C00224
cpd00196	acetyl-phosphate|Acetylphosphate|Acetyl phosphate	actp	C2H4O5P	-1	139	C00227
cpd00198	D-xylulose-5-phosphate|D-Xylulose5-phosphate|D-Xylulose 5-phosphate	xu5p-D	C5H10O8P	-1	229	C00231
cpd00199	4-Oxobutanoate|Succinic semialdehyde|Succinate semialdehyde	sucsal	C4H5O3	-1	101	C00232
cpd00200	2-ketoisocaproate|4MOP|2-Oxoisocaproate|4-Methyl-2-oxopentanoate	4mop	C6H9O3	-1	129	C00233
cpd00201	10-Formyl-THF|10-Formyltetrahydrofolate	10fthf	C20H21N7O7	-2	471	C00234
cpd00202	Dimethylallyldiphosphate|DMAPP|delta-Prenyl diphosphate|delta2-Isopentenyl diphosphate|2-Isopentenyl diphosphate|Prenyl diphosphate|Dimethylallyl diphosphate	dmpp	C5H10O7P2	-2	244	C00235|C17627
cpd00203	3-phospho-d-glyceroyl-phosphate|3-Phospho-D-glyceroylphosphate|(R)-2-Hydroxy-3-(phosphonooxy)-1-monoanhydride with phosphoric propanoic acid|1,3-Bisphospho-D-glycerate|3-Phospho-D-glyceroyl phosphate	13dpg	C3H6O10P2	-2	264	C00236
cpd00204	Carbon monoxide|CO	co	CHO	1	29	C00237
cpd00205	K+|Potassium	k	K	1	39	C00238
cpd00206	2'-Deoxycytidine 5'-monophosphate|Deoxycytidylate|Deoxycytidine monophosphate|Deoxycytidylic acid|dCMP	dcmp	C9H13N3O7P	-1	306	C00239
cpd00207	GNN|2-Amino-6-hydroxypurine|Guanine	gua	C5H5N5O	0	151	C00242
cpd00208	LACT|Anhydrous lactose|alpha-Lactose|Milk sugar|1-beta-D-Galactopyranosyl-4-alpha-D-glucopyranose|Lactose	lcts	C12H22O11	0	342	C00243
cpd00209	Nitric acid|Nitrate	no3	NO3	-1	62	C00244
cpd00211	M_Butyrate|Butyric acid|Butyrate|Butanoate|Butanoic acid|Butyrate (n-C4:0)	but	C4H7O2	-1	87	C00246
cpd00214	Hexadecanoate (n-C16:0)|Cetylic acid|Palmitate|Palmitic acid|Hexadecylic acid|Hexadecanoate|Hexadecanoic acid	hdca	C16H31O2	-1	255	C00249
cpd00215	Pyridoxal	pydx	C8H9NO3	0	167	C00250
cpd00216	Chorismic acid|Chorismate	chor	C10H8O6	-2	224	C00251
cpd00218	3-Pyridinecarboxylic acid|Niacin|Nicotinic acid|Nicotinate	nac	C6H4NO2	-1	122	C00253
cpd00219	prephenate-tyr|prephenate-phe|Prephenic acid|Prephenate	pphn	C10H8O6	-2	224	C00254
cpd00220	RIBF|Vitamin B2|7,8-Dimethyl-10-ribitylisoalloxazine|Lactoflavin|Riboflavin	ribflv	C17H20N4O6	0	376	C00255
cpd00221	D-2-Hydroxypropionic acid|D-2-Hydroxypropanoic acid|D-Lactic acid|D-Lactate|(R)-Lactate	lac-D	C3H5O3	-1	89	C00256
cpd00222	GLCN|D-gluco-Hexonic acid|D-Gluconate|D-Gluconic acid	glcn	C6H11O7	-1	195	C00257
cpd00223	Glyceric acid|(R)-Glycerate|Glycerate|D-Glycerate	glyc-R	C3H5O4	-1	105	C00258
cpd00224	arabinose|L-Arabinopyranose|L-Arabinose	arab-L	C5H10O5	0	150	C00259|C11476
cpd00226	HYXN|Purine-6-ol|Hypoxanthine	hxan	C5H4N4O	0	136	C00262
cpd00227	2-Amino-4-hydroxybutyric acid|L-Homoserine	hom-L	C4H9NO3	0	119	C00263
cpd00229	Hydroxyacetaldehyde|Glycolaldehyde	gcald	C2H4O2	0	60	C00266
cpd00232	Neu5Ac|5-Acetamido-3,5-dideoxy-D-glycero-D-galacto-2-nonulosonic acid|N-Acetylneuraminic acid|N-Acetylneuraminate	acnam	C11H18NO9	-1	308	C00270
cpd00235	D-mannose-6-phosphate|D-Mannose6-phosphate|D-Mannose 6-phosphate	man6p	C6H12O9P	-1	259	C00275
cpd00236	D-Erythrose4-phosphate|D-Erythrose 4-phosphate	e4p	C4H8O7P	-1	199	C00279
cpd00238	sedoheptulose-7-phosphate|Sedoheptulose7-phosphate|D-altro-Heptulose 7-phosphate|D-Sedoheptulose 7-phosphate|altro-Heptulose 7-phosphate|Sedoheptulose 7-phosphate	s7p	C7H14O10P	-1	289	C05382
cpd00239	Thioether|Hydrogensulfide|Sulfide|H2S|Hydrogen-sulfide|Hydrogen sulfide	h2s	H2S	0	34	C00297|C00283
cpd00241	Deoxyguanosine triphosphate|Deoxyguanosine 5'-triphosphate|2'-Deoxyguanosine 5'-triphosphate|dGTP	dgtp	C10H13N5O13P3	-3	504	C00286
cpd00242	HCO3(-)|carbonicacid|HCO(3-)|H2CO3|Dihydrogen carbonate|Carbonic acid|Acid carbonate|Hydrogencarbonate|Bicarbonate|HCO3-	hco3	CHO3	-1	61	C01353|C00288
cpd00246	Inosine	ins	C10H12N4O5	0	268	C00294
cpd00247	Uracil-6-carboxylic acid|Orotic acid|Orotate	orot	C5H3N2O4	-1	155	C00295
cpd00249	Uridine	uri	C9H12N2O6	0	244	C00299
cpd00251	ADPribose|ADP-ribose	adprib	C15H21N5O14P2	-2	557	C00301
cpd00254	Mg(2+)|Mg|Mg2+|Magnesium	mg2	Mg	2	24	C00305
cpd00258	D-Riboketose|D-Arabinulose|D-Arabinoketose|D-erythro-2-Pentulose|D-Ribulose	rbl-D	C5H10O5	0	150	C00309
cpd00259	D-Lyxulose|D-threo-Pentulose|D-Xylulose	xylu-D	C5H10O5	0	150	C00310
cpd00260	1-Hydroxypropane-1,2,3-tricarboxylic acid|1-Hydroxytricarballylic acid|Isocitric acid|Isocitrate	icit	C6H5O7	-3	189	C00311
cpd00263	Pyridoxol|Pyridoxine	pydxn	C8H11NO3	0	169	C00314
cpd00264	N-(3-Aminopropyl)-1,4-butane-diamine|Spermidine	spmd	C7H22N3	3	148	C00315
cpd00268	H2S2O3|Hyposulfite|Thiosulfate	tsul	O3S2	-2	112	C05529|C00320
cpd00272	GDP-beta-L-fucose|GDP-L-fucose	gdpfuc	C16H23N5O15P2	-2	587	C00325
cpd00274	Citrulline|2-Amino-5-ureidovaleric acid|L-Citrulline	citr-L	C6H13N3O3	0	175	C00327
cpd00276	GLUM|2-Amino-2-deoxy-D-glucose|Chitosamine|D-Glucosamine	gam	C6H14NO5	1	180	C00329
cpd00277	2'-Deoxyguanosine|Deoxyguanosine	dgsn	C10H13N5O4	0	267	C00330
cpd00279	3-Acetoacetyl-CoA|Acetoacetyl coenzyme A|Acetoacetyl-CoA	aacoa	C25H37N7O18P3S	-3	848	C00332
cpd00280	D-Galacturonic acid|D-Galacturonate	galur	C6H9O7	-1	193	C00333
cpd00281	GABA|4-Aminobutylate|gamma-Aminobutyric acid|4-Aminobutyric acid|4-Aminobutyrate|4-Aminobutanoic acid|4-Aminobutanoate	4abut	C4H9NO2	0	103	C00334
cpd00282	S-Dihydroorotate|Dihydro-L-orotic acid|L-Dihydroorotic acid|L-Dihydroorotate|(S)-4,5-Dihydroorotate|(S)-Dihydroorotate	dhor-S	C5H5N2O4	-1	157	C00337
cpd00283	Geranyldiphosphate|Geranyl diphosphate	grdp	C10H18O7P2	-2	312	C00341
cpd00284	6-Phospho-D-gluconate	6pgc	C6H11O10P	-2	274	C00345
cpd00285	O-Phosphoethanolamine|Phosphoethanolamine|O-Phosphorylethanolamine|Ethanolamine phosphate	ethamp	C2H8NO4P	0	141	C00346
cpd00286	Undecaprenylphosphate|Undecaprenyl phosphate	udcpp	C55H90O4P	-1	845	C17556|C00348
cpd00287	methylmalonate-semialdehyde|Methylmalonate semialdehyde|(S)-Methylmalonate semialdehyde|3-Oxo-2-methylpropanoate|2-Methyl-3-oxopropanoate	2mop	C4H5O3	-1	101	C00349|C06002
cpd00288	d-glucosamine-6-phosphate|D-Glucosamine6-phosphate|D-Glucosamine phosphate|D-Glucosamine 6-phosphate	gam6p	C6H14NO8P	0	259	C00352
cpd00289	all-trans-Geranylgeranyl pyrophosphate|all-trans-Geranylgeranyl diphosphate|Geranylgeranyl pyrophosphate|Geranylgeranyl diphosphate	ggdp	C20H34O7P2	-2	448	C00353
cpd00290	D-Fructose1-6-bisphosphate|D-fructose-1,6-bisphosphate|beta-D-Fructose 1,6-bisphosphate|D-Fructose 1,6-bisphosphate	fdp	C6H12O12P2	-2	338	C00354|C05378
cpd00293	N-Acetyl-D-glucosamine 6-phosphate	acgam6p	C8H15NO9P	-1	300	C00357
cpd00294	Deoxyadenosine monophosphate|Deoxyadenylic acid|2'-Deoxyadenosine 5'-monophosphate|2'-Deoxyadenosine 5'-phosphate|dAMP	damp	C10H13N5O6P	-1	330	C00360
cpd00295	2'-Deoxyguanosine 5'-diphosphate|dGDP	dgdp	C10H13N5O10P2	-2	425	C00361
cpd00296	Deoxyguanosine monophosphate|Deoxyguanylic acid|2'-Deoxyguanosine 5'-phosphate|2'-Deoxyguanosine 5'-monophosphate|dGMP	dgmp	C10H13N5O7P	-1	346	C00362
cpd00297	Deoxythymidine 5'-diphosphate|dTDP	dtdp	C10H14N2O11P2	-2	400	C00363
cpd00298	Thymidylate|Deoxythymidylic acid|Thymidine monophosphate|5'-Thymidylic acid|Thymidylic acid|Deoxythymidine 5'-phosphate|Thymidine 5'-phosphate|dTMP	dtmp	C10H14N2O8P	-1	321	C00364
cpd00299	2'-Deoxyuridine 5'-phosphate|Deoxyuridine 5'-phosphate|Deoxyuridine monophosphate|Deoxyuridylic acid|dUMP	dump	C9H12N2O8P	-1	307	C00365
cpd00305	THI|Antiberiberi factor|Aneurin|Vitamin B1|Thiamine|Thiamin	thm	C12H17N4OS	1	265	C00378
cpd00307	Cytosine	csn	C4H5N3O	0	111	C00380
cpd00309	XAN|Xanthine	xan	C5H4N4O2	0	152	C00385
cpd00311	Guanosine	gsn	C10H13N5O5	0	283	C00387
cpd00314	MNTL|D-Mannitol|Mannitol	mnl	C6H14O6	0	182	C00392
cpd00320	D-Aspartic acid|D-Aspartate	cll_345	C4H6NO4	-1	132	C00402
cpd00322	l-iso-leucine|2-Amino-3-methylvaleric acid|L-Isoleucine	ile-L	C6H13NO2	0	131	C00407
cpd00327	Stearoyl-CoA (n-C18:0CoA)|strcoa|Stearyl-CoA (n-C18:0CoA)|Stearyl coenzyme A|Stearyl-CoA|Stearoyl-CoA	stcoa	C39H67N7O17P3S	-3	1030	C00412
cpd00330	7-8-Dihydrofolate|7,8-Dihydropteroylglutamate|7,8-Dihydrofolic acid|7,8-Dihydrofolate|Dihydrofolic acid|Dihydrofolate	dhf	C19H19N7O6	-2	441	C00415
cpd00331	cis-Aconitic acid|cis-Aconitate	acon-C	C6H3O6	-3	171	C00417
cpd00338	5-amino-levulinate|5-Amino-4-oxovaleric acid|5-Amino-4-oxopentanoate|5-Aminolevulinate	5aop	C5H9NO3	0	131	C00430
cpd00342	N-acetyl-L-ornithine|N2-Acetyl-L-ornithine|N-Acetylornithine	acorn	C7H14N2O3	0	174	C00437
cpd00343	N-Carbamoyl-L-aspartate	cbasp	C5H6N2O5	-2	174	C00438
cpd00344	N-Formimidoyl-L-glutamate|N-Formimino-L-glutamate	forglu	C6H9N2O4	-1	173	C00439
cpd00345	5-Methyltetrahydrofolate	5mthf	C20H23N7O6	-2	457	C00440
cpd00346	L-Aspartate4-semialdehyde|L-Aspartic 4-semialdehyde|Aspartate beta-semialdehyde|L-Aspartate 4-semialdehyde	aspsa	C4H7NO3	0	117	C00441
cpd00347	5-10-Methenyltetrahydrofolate|5,10-Methenyltetrahydrofolate	methf	C20H20N7O6	-1	454	C00445
cpd00348	D-Galactose 1-phosphate|alpha-D-galactose-1-phosphate|alpha-D-Galactose1-phosphate|alpha-D-Galactopyranose 1-phosphate|alpha-D-Galactose 1-phosphate	gal1p	C6H12O9P	-1	259	C00446|C03384
cpd00349	Sedoheptulose 1,7-bisphosphate|D-altro-Heptulose 1,7-biphosphate|D-Sedoheptulose 1,7-bisphosphate	s17bp	C7H14O13P2	-2	368	C00447
cpd00350	trans, trans-farnesyl diphosphate|Farnesyldiphosphate|2-trans,6-trans-Farnesyl diphosphate|Farnesyl pyrophosphate|Farnesyl diphosphate|trans,trans-Farnesyl diphosphate	frdp	C15H26O7P2	-2	380	C00448
cpd00352	delta1-Piperideine-6-L-carboxylate|2,3,4,5-Tetrahydropyridine-2-carboxylate	thp2c	C6H8NO2	-1	126	C00450
cpd00355	beta-Nicotinamide mononucleotide|beta-Nicotinamide ribonucleotide|beta-Nicotinamide D-ribonucleotide|Nicotinamide nucleotide|Nicotinamide ribonucleotide|Nicotinamide mononucleotide|NMN|Nicotinamide D-ribonucleotide	nmn	C11H15N2O8P	0	334	C00455
cpd00356	2'-Deoxycytidine 5'-triphosphate|Deoxycytidine triphosphate|Deoxycytidine 5'-triphosphate|dCTP	dctp	C9H13N3O13P3	-3	464	C00458
cpd00357	TTP|Deoxythymidine 5'-triphosphate|Deoxythymidine triphosphate|dTTP	dttp	C10H14N2O14P3	-3	479	C00459
cpd00358	2'-Deoxyuridine 5'-triphosphate|dUTP	dutp	C9H12N2O14P3	-3	465	C00460
cpd00359	indol|2,3-Benzopyrrole|Indole	indole	C8H7N	0	117	C00463
cpd00361	(R)-3-Hydroxybutan-2-one|(R)-Dimethylketol|(R)-3-Hydroxy-2-butanone|(R)-2-Acetoin|(R)-Acetoin|ACTN|Dimethylketol|3-Hydroxy-2-butanone|3-Hydroxybutan-2-one|2-Acetoin|Acetoin	actn-R	C4H8O2	0	88	C00466|C00810
cpd00363	ETOH|Dehydrated ethanol|Methylcarbinol|Ethyl alcohol|Ethanol	etoh	C2H6O	0	46	C00469
cpd00367	Cytidine	Cytidine	C9H13N3O5	0	243	C00475
cpd00378	Methanamide|Formamide	frmd	CH3NO	0	45	C00488
cpd00381	L-alpha-Diamino-beta-dithiolactic acid|L-Dicysteine|L-Cystine	L-Cystine	C6H12N2O4S2	0	240	C00491
cpd00382	6G-alpha-D-galactosylsucrose|Gossypose|Melitriose|Melitose|Raffinose	raffin	C18H32O16	0	504	C00492
cpd00383	3,4,5-Trihydroxy-1-cyclohexenecarboxylic acid|Shikimic acid|Shikimate	skm	C7H9O5	-1	173	C00493
cpd00387	ADPglucose|Adenosine diphosphoglucose|ADP-glucose	adpglc	C16H23N5O15P2	-2	587	C00498
cpd00393	FOL|Folic acid|Pteroylglutamic acid|Folate	fol	C19H17N7O6	-2	439	C00504
cpd00395	2-Amino-3-sulfopropionic acid|3-Sulfoalanine|L-Cysteic acid|L-Cysteate	Lcyst	C3H6NO5S	-1	168	C00506
cpd00397	L-Riboketose|L-Arabinulose|L-Arabinoketose|L-erythro-Pentulose|L-Ribulose	rbl-L	C5H10O5	0	150	C00508
cpd00402	CDPglycerol|CDP-glycerol	cdpglyc	C12H19N3O13P2	-2	475	C00513
cpd00403	D-Mannonate	mana	C6H11O7	-1	195	C00514
cpd00408	R-Pantoate|Pantoic acid|Pantoate|(R)-Pantoate	pant-R	C6H11O4	-1	147	C00522
cpd00412	2'-Deoxyuridine|2-Deoxyuridine|Deoxyuridine	duri	C9H12N2O5	0	228	C00526
cpd00415	p-Benzosemiquinone|Benzosemiquinone|4-Hydroxyphenol|Quinol|Benzene-1,4-diol|1,4-Dihydroxybenzene|1,4-Benzenediol|Hydroquinone|p-Benzenediol	hqn	C6H6O2	0	110	C02389|C15603|C00530
cpd00417	L-Lyxitol|L-Arabinitol|L-Arabinol|L-Arabitol	abt-L	C5H12O5	0	152	C00532
cpd00419	PM|Pyridoxamine	pydam	C8H13N2O2	1	169	C00534
cpd00421	Tripolyphosphate|Inorganic triphosphate|Triphosphate	pppi	HO10P3	-4	254	C00536
cpd00423	Vitamin B12r|Cob(II)alamin	cbl2	C62H89CoN13O14P	1	1329	C00541
cpd00424	L-Cystathionine|Cystathionine	Cystathionine	C7H14N2O4S	0	222	C00542|C02291
cpd00425	(CH3)2NH|Dimethylamine	dma	C2H8N	1	46	C00543
cpd00428	2-Oxopropanal|2-Ketopropionaldehyde|Pyruvic aldehyde|Pyruvaldehyde|Methylglyoxal	mthgxl	C3H4O2	0	72	C00546
cpd00437	D-Tagaturonic acid|D-Tagaturonate	tagur	C6H9O7	-1	193	C00558
cpd00438	2'-Deoxyadenosine|Deoxyadenosine	dad-2	C10H13N5O3	0	251	C00559
cpd00443	p-Aminobenzoate|4-Aminobenzoic acid|ABEE|4-Aminobenzoate	4abz	C7H6NO2	-1	136	C00568
cpd00446	cAMP|Adenosine 3',5'-phosphate|Cyclic AMP|Cyclic adenylic acid|3',5'-Cyclic AMP	camp	C10H11N5O6P	-1	328	C00575
cpd00448	D-Glyceraldehyde	glyald	C3H6O3	0	90	C00577
cpd00457	O-Phosphocholine|Phosphocholine|Phosphorylcholine|Choline phosphate	cholp	C5H14NO4P	0	183	C00588
cpd00467	3-Sulfinoalanine|3-Sulphino-L-alanine|L-Cysteinesulfinic acid|3-Sulfino-L-alanine	3sala	C3H6NO4S	1	152	C00606
cpd00475	D-ribose-1-phosphate|alpha-D-Ribose1-phosphate|D-Ribose 1-phosphate|Ribose 1-phosphate|alpha-D-Ribose 1-phosphate	r1p	C5H10O8P	-1	229	C00620
cpd00477	N-Acetyl-L-glutamic acid|N-Acetyl-L-glutamate	acglu	C7H9NO5	-2	187	C00624
cpd00478	pyridoxine-5'-phosphate|Pyridoxine 5'-phosphate|Pyridoxine 5-phosphate|Pyridoxine phosphate	pdx5p	C8H11NO6P	-1	248	C00627
cpd00481	Isobutyryl-CoA|2-Methylpropionyl-CoA|2-Methylpropanoyl-CoA	ibcoa	C25H39N7O17P3S	-3	834	C00630
cpd00482	D-Glycerate2-phosphate|D-Glycerate 2-phosphate|2-Phospho-D-glycerate	2pg	C3H5O7P	-2	184	C00631
cpd00485	D-Mannose1-phosphate|alpha-D-Mannose 1-phosphate|D-Mannose 1-phosphate	man1p	C6H12O9P	-1	259	C00636
cpd00491	D-mannitol-1-phosphate|D-Mannitol 1-phosphate	mnl1p	C6H14O9P	-1	261	C00644
cpd00492	2-Acetamido-2-deoxy-D-mannose|N-Acetyl-D-mannosamine	acmana	C8H15NO6	0	221	C00645
cpd00493	Pyridoxamine 5'-phosphate|Pyridoxamine 5-phosphate|Pyridoxamine phosphate	pyam5p	C8H13N2O5P	0	248	C00647
cpd00497	xanthosine-5-phosphate|Xanthosine5-phosphate|(9-D-Ribosylxanthine)-5'-phosphate|XMP|Xanthylic acid|Xanthosine 5'-phosphate	xmp	C10H12N4O9P	-1	363	C00655
cpd00498	S-2-Aceto-2-hydroxybutanoate|(S)-2-Hydroxy-2-ethyl-3-oxobutanoate|(S)-2-Aceto-2-hydroxybutanoate|2-Aceto-2-hydroxybutanoate	2ahbut	C6H9O4	-1	145	C00659|C06006
cpd00501	beta-D-Glucose 1-phosphate	g1p-B	C6H12O9P	-1	259	C00663
cpd00502	5-Formimidoyltetrahydrofolate|5-Formiminotetrahydrofolate	5-Formiminotetrahydrofolate	C20H22N8O6	-2	470	C00664
cpd00504	LL-2-6-Diaminoheptanedioate|LL-2,6-Diaminopimelic acid|LL-2,6-Diaminopimelate|LL-2,6-Diaminoheptanedioate	26dap-LL	C7H14N2O4	0	190	C00666
cpd00506	gamma-Glutamylcysteine|5-L-Glutamyl-L-cysteine|L-gamma-Glutamylcysteine|gamma-L-Glutamyl-L-cysteine	glucys	C8H13N2O5S	-1	249	C00669
cpd00507	Glycerophosphocholine|sn-glycero-3-Phosphocholine	g3pc	C8H20NO6P	0	257	C00670
cpd00508	2-keto-3-methyl-valerate|2-keto-3-methylvalerate|2-Oxo-3-methylvalerate|3MOP|S-3-Methyl-2-oxopentanoate|(3S)-3-Methyl-2-oxopentanoate|(3S)-3-Methyl-2-oxopentanoic acid|(S)-3-Methyl-2-oxopentanoate|3-Methyl-2-oxopentanoate|(S)-3-Methyl-2-oxopentanoic acid	3mop	C6H9O3	-1	129	C03465|C00671
cpd00509	deoxyribose-1-phosphate|2-Deoxy-D-ribose1-phosphate|2-Deoxy-alpha-D-ribose 1-phosphate|2-Deoxy-D-ribose 1-phosphate	2dr1p	C5H10O7P	-1	213	C00672
cpd00510	deoxyribose-5-phosphate|2-Deoxy-D-ribose5-phosphate|2-Deoxy-D-ribose 5-phosphate	2dr5p	C5H10O7P	-1	213	C00673
cpd00515	5-Dehydro-4-deoxy-D-glucarate	5d4dglcr	C6H6O7	-2	190	C00679
cpd00516	meso-2-6-Diaminoheptanedioate|meso-Diaminoheptanedioate|meso-2,6-Diaminopimelic acid|meso-2,6-Diaminopimelate|meso-2,6-Diaminoheptanedioate	26dap-M	C7H14N2O4	0	190	C00680
cpd00517	1-Acyl-sn-glycerol 3-phosphate|Acyl-sn-glycerol 3-phosphate	1ag3p	C4H7O7PR	-1	199	C03849|C00681
cpd00521	dTDP-4-dehydro-6-deoxy-D-galactose|dTDP-4-dehydro-6-deoxy-alpha-D-galactose|dTDP-4-dehydro-6-deoxy-D-glucose|dTDP-4-oxo-6-deoxy-D-glucose|4,6-Dideoxy-4-oxo-dTDP-D-glucose|dTDP-4-oxo-6-deoxy-alpha-D-glucose|dTDP-4-dehydro-6-deoxy-alpha-D-glucose	dtdp4d6dg	C16H22N2O15P2	-2	544	C11907
cpd00522	dTDP-4-oxo-L-rhamnose|dTDP-4-oxo-6-deoxy-L-mannose|dTDP-4-dehydro-6-deoxy-L-mannose	dtdp4d6dm	C16H22N2O15P2	-2	544	C00688
cpd00523	D-trehalose-6-phosphate|Trehalose 6-phosphate|alpha,alpha'-Trehalose 6-phosphate	tre6p	C12H22O14P	-1	421	C00689
cpd00525	UDP-N-acetylmuramoyl-L-alanyl-D-glutamate	uamag	C28H39N5O23P2	-4	875	C00692
cpd00528	N2|Nitrogen	n2	N2	0	28	C00697
cpd00530	XTP	xtp	C10H12N4O15P3	-3	521	C00700
cpd00532	Superoxideanion|O2-|Superoxide|Superoxide anion|O2.-	o2s	HO2	0	33	C00704
cpd00533	2'-Deoxycytidine 5'-diphosphate|2'-Deoxycytidine diphosphate|dCDP	dcdp	C9H13N3O10P2	-2	385	C00705
cpd00540	BET|Trimethylammonioacetate|N,N,N-Trimethylglycine|Glycine betaine|Trimethylaminoacetate|Betaine	glyb	C5H11NO2	0	117	C00719
cpd00550	D-Serine	ser-D	C3H7NO3	0	105	C00740
cpd00557	Siroheme	sheme	C42H36FeN4O16	-8	908	C00748
cpd00558	SPRM|N,N'-Bis(3-aminopropyl)-1,4-butanediamine|Spermine	sprm	C10H30N4	4	206	C00750
cpd00573	L-Idonate	idon-L	C6H11O7	-1	195	C00770
cpd00581	Urocanic acid|Urocanate	urcan	C6H5N2O2	-1	137	C00785
cpd00584	CDP 5-ester with D-ribitol|CDP-ribitol	CDP-ribitol	C14H23N3O15P2	-2	535	C00789
cpd00588	Sorbitol|L-Gulitol|D-Glucitol|D-Sorbitol	sbt-D	C6H14O6	0	182	C00794
cpd00599	SALC|Salicylic acid|o-Hydroxybenzoic acid|Salicylate	salc	C7H5O3	-1	137	C00805
cpd00608	D-altronatete|D-Altronate	altrn	C6H11O7	-1	195	C00817
cpd00609	D-Glucosaccharic acid|d-Saccharic acid|L-Gularic acid|D-Glucaric acid|D-Glucarate	glcr	C6H8O8	-2	208	C00818
cpd00616	Pretyrosine|L-Arogenic acid|L-Arogenate	CPD-659	C10H12NO5	-1	226	C00826
cpd00620	(R)-Pantetheine|Pantetheine	ptth	C11H22N2O4S	0	278	C00831
cpd00626	dTDP-alpha-D-glucose|dTDPglucose|dTDP-D-glucose|dTDP-glucose	dtdpglu	C16H24N2O16P2	-2	562	C00842
cpd00635	Vitamin B12s|Cbl|Cob(I)alamin	cbl1	C62H89CoN13O14P	0	1329	C00853
cpd00637	D-2-Amino-4-(methylthio)butyric acid|D-Methionine	met-D	C5H11NO2S	0	149	C00855
cpd00638	Deamido-NAD|Deamido-NAD+|Deamino-NAD+	dnad	C21H24N6O15P2	-2	662	C00857
cpd00641	L-Histidinol	histd	C6H12N3O	1	142	C00860
cpd00644	PAN|R-Pantothenate|(R)-Pantothenate|Pantothenic acid|Pantothenate	pnto-R	C9H16NO5	-1	218	C00864
cpd00650	But-2-enoyl-CoA|trans-But-2-enoyl-CoA|2-Butenoyl-CoA|Crotonyl-CoA|Crotonoyl-CoA	butd2coa	C25H37N7O17P3S	-3	832	C00877
cpd00654	2'-Deoxycytidine|Deoxycytidine	dcyt	C9H13N3O4	0	227	C00881
cpd00655	Dephospho-CoA	dpcoa	C21H33N7O13P2S	-2	685	C00882
cpd00658	Isochorismic acid|Isochorismate	ichor	C10H8O6	-2	224	C00885
cpd00666	L-tartarate|(-)-Tartaric acid|(2S,3S)-Tartaric acid|D-Tartaric acid|D-Tartrate|(S,S)-Tartrate|(S,S)-Tartaric acid|L-tartrate|(+)-Tartaric acid|(2R,3R)-Tartaric acid|2,3-Dihydroxybutanedioic acid|Tartrate|Tartaric acid|L-Tartaric acid|(R,R)-Tartrate|(R,R)-Tartaric acid	tartr-L	C4H4O6	-2	148	C00898|C02107
cpd00668	2-aceto-lactate|ALCTT|S-2-Acetolactate|(S)-2-Hydroxy-2-methyl-3-oxobutanoate|(S)-2-Acetolactate|2-Acetolactate	alac-S	C5H7O4	-1	131	C06010|C00900
cpd00672	D-Fructuronic acid|D-Fructuronate	fruur	C6H9O7	-1	193	C00905
cpd00683	7,8-Dihydropteroate|Dihydropteroate	dhpt	C14H13N6O3	-1	313	C00921
cpd00689	Porphobilinogen	ppbng	C10H13N2O4	-1	225	C00931
cpd00697	cGMP|Cyclic GMP|Guanosine 3',5'-cyclic phosphate|Guanosine 3',5'-cyclic monophosphate|3',5'-Cyclic GMP	35cgmp	C10H11N5O7P	-1	344	C00942
cpd00699	5-Dehydroquinic acid|3-Dehydroquinic acid|5-Dehydroquinate|3-Dehydroquinate	3dhq	C7H9O6	-1	189	C00944
cpd00706	3-Mercaptopyruvate|Mercaptopyruvate	mercppyr	C3H3O3S	-1	119	C00957
cpd00712	2-Dehydropantoate	2dhp	C6H9O4	-1	145	C00966
cpd00722	O3-Acetyl-L-serine|O-Acetyl-L-serine	acser	C5H9NO4	0	147	C00979
cpd00727	Phosphoglycolic acid|2-Phosphoglycolate	2pglyc	C2H3O6P	-2	154	C00988
cpd00728	4-Hydroxybutyric acid|4-Hydroxybutanoate|4-Hydroxybutanoic acid	4hdxbutn	C4H7O3	-1	103	C00989
cpd00731	D-Ala-D-Ala|D-Alanyl-D-alanine|Ala-Ala	alaala	C6H12N2O3	0	160	C00993
cpd00738	3-phospho-serine|Dexfosfoserine|3-Phosphoserine|L-O-Phosphoserine|O-Phospho-L-serine|phosphoserine	pser-L	C3H7NO6P	-1	184	C01005
cpd00755	Hydroxymethylbilane	hmbil	C40H38N4O17	-8	846	C01024
cpd00759	S-Formylglutathione	fglut-S	C11H16N3O7S	-1	334	C01031
cpd00760	M_2_Methyl_butyryl_CoA|(S)-2-Methylbutanoyl-CoA|2-Methylbutyryl-CoA|2-Methylbutanoyl-CoA	2mbcoa	C26H41N7O17P3S	-3	848	C01033|C15980
cpd00764	7-8-Diaminononanoate|7,8-Diaminononanoate	dann	C9H21N2O2	1	189	C01037
cpd00773	UDP-MurNAc|UDP-N-acetylmuramic acid|UDP-N-acetylmuramate	uamr	C20H28N3O19P2	-3	676	C01050
cpd00774	uroporphyrinogen-iii|UroporphyrinogenIII|Uroporphyrinogen III	uppg3	C40H36N4O16	-8	828	C01051
cpd00786	L-Ribitol 1-phosphate|Ribitol 5-phosphate|D-Ribitol 5-phosphate	Ribitol 5-phosphate	C5H12O8P	-1	231	C01068
cpd00790	O-Acetyl-L-homoserine	achms	C6H11NO4	0	161	C01077
cpd00791	ProtoporphyrinogenIX|Protoporphyrinogen IX	pppg9	C34H38N4O4	-2	566	C01079
cpd00793	thiamine-phosphate|Thiaminmonophosphate|TMP|Thiamine phosphate|Thiamin phosphate|Thiamine monophosphate|Thiamin monophosphate	thmmp	C12H17N4O4PS	0	344	C01081
cpd00794	TRHL|Trehalose|alpha,alpha'-Trehalose|alpha,alpha-Trehalose	tre	C12H22O11	0	342	C01083
cpd00800	8-Amino-7-oxononanoic acid|8-Amino-7-oxononanoate	8aonn	C9H17NO3	0	187	C01092
cpd00802	fructose-1-phosphate|Fructose 1-phosphate|D-fructose-1-phosphate|D-Fructose1-phosphate|D-Fructose 1-phosphate	f1p	C6H12O9P	-1	259	C01094|C02976
cpd00804	D-Glucitol 6-phosphate|D-Sorbitol 6-phosphate|Sorbitol 6-phosphate	sbt6p	C6H14O9P	-1	261	C01096
cpd00805	D-Tagatose 6-phosphate	tag6p-D	C6H12O9P	-1	259	C01097
cpd00807	L-histidinol-phosphate|L-Histidinol phosphate	hisp	C6H12N3O4P	0	221	C01100
cpd00808	L-ribulose-5-phosphate|L-Ribulose 5-phosphate	ru5p-L	C5H10O8P	-1	229	C01101
cpd00809	O-Phospho-L-homoserine	phom	C4H9NO6P	-1	198	C01102
cpd00810	orotidine-5'-phosphate|orotidine 5-phosphate|Orotidine5-phosphate|Orotidylic acid|Orotidine 5'-phosphate	orot5p	C10H11N2O11P	-2	366	C01103
cpd00815	2-Oxo-5-aminovalerate|alpha-Keto-delta-aminopentanoate|2-Oxo-5-aminopentanoate|2-Oxo-5-amino-pentanoate|5-Amino-2-oxopentanoate|5-Amino-2-oxopentanoic acid	2-Oxo-5-aminovalerate	C5H9NO3	0	131	C01110
cpd00818	6-Phospho-D-galactose|D-Galactose 6-phosphate	dgal6p	C6H12O9P	-1	259	C01113
cpd00822	O-Succinyl-L-homoserine	suchms	C8H12NO6	-1	218	C01118
cpd00830	D-4-Hydroxy-2-oxoglutarate|4-Hydroxy-2-oxoglutaric acid|4-Hydroxy-2-oxoglutarate	4h2oglt	C5H4O6	-2	160	C05946|C01127
cpd00832	2-Acetamido-2-deoxy-D-galactose|N-Acetyl-D-chondrosamine|N-Acetyl-D-galactosamine	acgal	C8H15NO6	0	221	C01132
cpd00834	Pantetheine4-phosphate|D-Pantetheine 4'-phosphate|Phosphopantetheine|4'-Phosphopantetheine|Pantetheine 4'-phosphate	pan4p	C11H22N2O7PS	-1	357	C01134
cpd00837	S-Adenosyl-(5')-3-methylthiopropylamine|(5-Deoxy-5-adenosyl)(3-aminopropyl)methylsulfonium salt|S-Adenosylmethioninamine	ametam	C14H24N6O3S	2	356	C01137
cpd00842	(S)-3-Hydroxybutyryl-CoA|(S)-3-Hydroxybutanoyl-CoA	3hbycoa	C25H39N7O18P3S	-3	850	C01144
cpd00843	Tartronate semialdehyde|2-Hydroxy-3-oxopropanoate	2h3opp	C3H3O4	-1	103	C01146
cpd00848	N-pros-Methyl-L-histidine|1-Methylhistidine|N(pi)-Methyl-L-histidine|N(pai)-Methyl-L-histidine	NPmehis	C7H11N3O2	0	169	C01152
cpd00851	trans-4-Hydroxy-L-proline	4hpro-LT	C5H8NO3	-1	130	C01157
cpd00858	L-glutamate-gamma-semialdehyde|L-Glutamate5-semialdehyde|L-Glutamate gamma-semialdehyde|L-Glutamate 5-semialdehyde	glu5sa	C5H9NO3	0	131	C01165
cpd00859	Pseudouridine 5'-phosphate	psd5p	C9H12N2O9P	-1	323	C01168
cpd00861	UDP-N-acetyl-D-mannosamine	uacmam	C17H25N3O17P2	-2	605	C01170
cpd00863	beta-D-Glucose 6-phosphate	g6p-B	C6H12O9P	-1	259	C01172
cpd00867	1D-myo-Inositol 1-monophosphate|D-myo-Inositol 1-phosphate|1D-myo-Inositol 1-phosphate|myo-Inositol 1-phosphate|Inositol 1-phosphate	mi1p-D	C6H12O9P	-1	259	C01177
cpd00868	p-hydroxyphenylpyruvate|3--4-Hydroxyphenylpyruvate|p-Hydroxyphenylpyruvic acid|4-Hydroxyphenylpyruvate|3-(4-Hydroxyphenyl)pyruvate	34hpp	C9H7O4	-1	179	C01179
cpd00873	NicotinateD-ribonucleotide|Nicotinic acid ribonucleotide|Nicotinate ribonucleotide|beta-Nicotinate D-ribonucleotide|Nicotinate D-ribonucleotide	nicrnt	C11H13NO9P	-1	334	C01185
cpd00876	3-hydroxy-isobutyrate|(S)-3-Hydroxyisobutyrate|3-Hydroxyisobutyric acid|3-Hydroxyisobutyrate|3-Hydroxy-2-methylpropanoate	3hmp	C4H7O3	-1	103	C06001|C01188
cpd00882	3-(2-Hydroxyphenyl)propionate|Melilotate|3-(2-Hydroxyphenyl)propionic acid|2-Hydroxyphenylpropanoate|3-(2-Hydroxyphenyl)propanoate	Melilotate	C9H9O3	-1	165	C01198
cpd00890	UDP-N-acetylmuramoyl-L-alanine	uama	C23H33N4O20P2	-3	747	C01212
cpd00900	GDP-4-keto-6-deoxy-D-mannose|GDP-4-dehydro-D-rhamnose|GDP-4-oxo-6-deoxy-D-mannose|GDP-4-dehydro-6-deoxy-D-talose|GDP-4-dehydro-6-deoxy-D-mannose	gdpddman	C16H21N5O15P2	-2	585	C01222
cpd00905	Guanosine 5'-diphosphate,3'-diphosphate|Guanosine 3'-diphosphate 5'-diphosphate|Guanosine 3',5'-bis(diphosphate)	gdpdp	C10H13N5O17P4	-4	599	C01228
cpd00906	all-trans-Hexaprenyl diphosphate	hexdp	C30H50O7P2	-2	584	C01230
cpd00908	Glycerophosphoethanolamine|sn-glycero-3-Phosphoethanolamine	g3pe	C5H14NO6P	0	215	C01233
cpd00911	6-phospho-D-glucono-1-5-lactone|6-Phospho-D-glucono-1,5-lactone|D-Glucono-1,5-lactone 6-phosphate	6pgl	C6H10O9P	-1	257	C01236
cpd00918	2-Acetamido-5-oxopentanoate|N-Acetyl-L-glutamate 5-semialdehyde	acg5sa	C7H10NO4	-1	172	C01250
cpd00919	(R)-2-Hydroxybutane-1,2,4-tricarboxylate|(R)-2-Hydroxy-1,2,4-butanetricarboxylic acid|3-Hydroxy-3-carboxyadipic acid|Homocitric acid|Homocitrate|2-Hydroxybutane-1,2,4-tricarboxylate	hcit	C7H7O7	-3	203	C01251
cpd00922	delta1-Piperideine-2-carboxylate|1,2-Didehydropiperidine-2-carboxylate	1pipdn2c	C6H8NO2	-1	126	C04092
cpd00930	imidazole acetol-phosphate|imidazole-acetol-phosphate|imidazole-acetol- phosphate|Imidazole-acetol phosphate|3-(Imidazol-4-yl)-2-oxopropyl phosphate	imacp	C6H8N2O5P	-1	219	C01267
cpd00931	5-Amino-6--5-phosphoribosylaminouracil|5-Amino-6-(5-phosphoribosylamino)uracil|5-Amino-6-(ribosylamino)-2,4-(1H,3H)-pyrimidinedione 5'-phosphate|5-Amino-6-(5'-phosphoribosylamino)uracil	5apru	C9H14N4O9P	-1	353	C01268
cpd00932	5-O--1-Carboxyvinyl-3-phosphoshikimate|O5-(1-Carboxyvinyl)-3-phosphoshikimate|5-O-(1-Carboxyvinyl)-3-phosphoshikimate	3psme	C10H10O10P	-3	321	C01269
cpd00939	4-Amino-2-methyl-5-pyrimidinemethanol|Toxopyrimidine|4-Amino-5-hydroxymethyl-2-methylpyrimidine	4ahmmp	C6H9N3O	0	139	C01279
cpd00946	Undecaprenyl diphospho N-acetyl-glucosamine|N-Acetyl-D-glucosaminyldiphosphoundecaprenol	unaga	C63H103NO12P2	-2	1127	C01289
cpd00954	6-hydroxymethyl dihydropterin|2-Amino-4-hydroxy-6-hydroxymethyl-7-8-dihydropteridine|2-Amino-4-hydroxy-6-hydroxymethyl-7,8-dihydropteridine	6hmhpt	C7H9N5O2	0	195	C01300
cpd00956	1--2-Carboxyphenylamino-1-deoxy-D-ribulose5-phosphate|1-(2-Carboxyphenylamino)-1-deoxy-D-ribulose 5-phosphate|1-(2-carboxyphenylamino)-1-deoxyribulose 5-phosphate|1-(2-Carboxyphenylamino)-1'-deoxy-D-ribulose 5'-phosphate	2cpr5p	C12H14NO9P	-2	347	C01302|C10528
cpd00957	2,5-diamino-6-hydroxy-4-(5-phosphoribosylamino)pyrimidine|2,5-Diamino-6-(ribosylamino)-4-(3H)-pyrimidinone 5'-phosphate|2-5-Diamino-6-hydroxy-4--5-phosphoribosylamino-pyrimidine|2,5-Diamino-6-hydroxy-4-(5'-phosphoribosylamino)-pyrimidine|2,5-Diamino-6-(5'-phosphoribosylamino)-4-pyrimidineone	25drapp	C9H15N5O8P	-1	352	C01304
cpd00971	Na+|Sodium	na1	Na	1	23	C01330
cpd00977	2'-Deoxyinosine 5'-triphosphate|2'-Deoxyinosine-5'-triphosphate|dITP	ditp	C10H12N4O13P3	-3	489	C01345
cpd00978	2'-Deoxyuridine 5'-diphosphate|dUDP	dudp	C9H12N2O11P2	-2	386	C01346
cpd00982	Flavinadeninedinucleotidereduced|Flavin adenine dinucleotide reduced|FADH2	fadh2	C27H33N9O15P2	-2	785	C01352
cpd00988	AMP 3'-phosphate|Adenosine 3'-phosphate|Adenosine-3'-monophosphate|3'-Adenosine monophosphate|3'-Adenylic acid|3'-AMP	3amp	C10H13N5O7P	-1	346	C01367
cpd00989	Uridine 3'-phosphate|Uridine 3'-monophosphate|3'-UMP	3ump	C9H12N2O9P	-1	323	C01368
cpd01011	Butyraldehyde|Butanal	btal	C4H8O	0	72	C01412
cpd01012	Cd2+|Cadmium	cd2	Cd	2	112	C01413
cpd01017	L-Cysteinylglycine|Cys-Gly	cgly	C5H10N2O3S	0	178	C01419
cpd01030	Salicoside|Salicin	salcn	C13H18O7	0	286	C01451
cpd01078	Hydrogen selenide|Selenide	seln	H2Se	0	81	C01528
cpd01080	octadecanoate|Stearic acid|Stearate|Octadecanoic acid|ocdca|octadecanoate (n-C18:0)	ocdca	C18H35O2	-1	283	C01530
cpd01092	Glyoxyldiureide|5-Ureidohydantoin|(S)-Allantoin|Allantoin|(S)(+)-Allantoin	alltn	C4H6N4O3	0	158	C01551|C02350
cpd01101	Aminoformic acid|Carbamic acid|Carbamate	Carbamate	CH2NO2	-1	60	C01563
cpd01133	Stachyose	stchs	C24H42O21	0	666	C01613
cpd01155	Pentamethylenediamine|1,5-Diaminopentane|1,5-Pentanediamine|Cadaverine	15dap	C5H16N2	2	104	C01672
cpd01157	Chitobiose	chitob	C16H28N2O11	0	424	C01674
cpd01171	Dulcose|Dulcitol|Galactitol	galt	C6H14O6	0	182	C01697
cpd01217	Xanthosine	xtsn	C10H12N4O6	0	284	C01762
cpd01224	trans-2-Hydroxycinnamic acid|trans-2-Hydroxycinnamate	trans-2-Hydroxycinnamate	C9H7O3	-1	163
cpd01240	D-Glucoside	D-Glucoside	C6H11O6R	0	180	C01798
cpd01260	Dodecanoyl-CoA (n-C12:0CoA)|ddcoa|Dodecanoyl-CoA|Lauroyl coenzyme A|Lauroyl-CoA	ddcoa	C33H55N7O17P3S	-3	946	C01832
cpd01270	ReducedFMN|FMNH2|Reduced FMN|flavin mononucleotide reduced	fmnh2	C17H22N4O9P	-1	457	C01847
cpd01298	1-Amino-2-propanone|Aminoacetone	aact	C3H8NO	1	74	C01888
cpd01311	Desthiobiotin|Dethiobiotin	dtbt	C10H17N2O3	-1	213	C01909
cpd01324	L-Histidinal	cbs_412	C6H10N3O	1	140	C01929
cpd01335	Octanoyl-CoA (n-C8:0CoA)|Octanoyl-CoA	occoa	C29H47N7O17P3S	-3	890	C01944
cpd01347	Thiocysteine	Thiocysteine	C3H7NO2S2	0	153	C01962
cpd01401	2-Methyl-3-phytyl-1,4-naphthoquinone|Phytonadione|Vitamin K1|Phylloquinone	Vitamin K1	C31H46O2	0	450	C02059
cpd01476	Porphyrinogen IX|Protoporphyrin IX|Protoporphyrin	ppp9	C34H32N4O4	-2	560	C02191
cpd01495	Dehydroalanine|2-Aminoacrylate	Dehydroalanine	C3H5NO2	0	87	C02218
cpd01502	Methylmaleic acid|Citraconic acid|Citraconate|2-Methylmaleate	Citraconate	C5H4O4	-2	128	C02226
cpd01507	3-Oxoadipyl-CoA	oxadpcoa	C27H38N7O20P3S	-4	905	C02232
cpd01524	2-Amino-2-deoxy-D-galactose|D-Chondrosamine|D-Galactosamine	D-Chondrosamine	C6H14NO5	1	180	C02262
cpd01553	2-(Hydroxymethyl)phenol|2-Hydroxybenzyl alcohol|Saligenin|Salicyl alcohol	2hxmp	C7H8O2	0	124	C02323
cpd01567	(R)-Allantoin|(R)(-)-Allantoin	(R)-Allantoin	C4H6N4O3	0	158	C02348
cpd01570	2',3'-Cyclic AMP	23camp	C10H11N5O6P	-1	328	C02353
cpd01571	2',3'-Cyclic CMP	23ccmp	C9H11N3O7P	-1	304	C02354
cpd01572	2',3'-Cyclic UMP	23cump	C9H10N2O8P	-1	305	C02355
cpd01608	L-Selenocysteine	scys-L	C3H7NO2Se	0	168	C02432
cpd01610	N-Methyltyramine	N-Methyltyramine	C9H14NO	1	152	C02442
cpd01620	Dihydrosirohydrochlorin|Precorrin 2	pre2	C42H40N4O16	-8	856	C02463
cpd01646	3-Hydroxy-4-methyl-3-carboxypentanoate|2-Hydroxy-2-isopropylbutanedioate|3-Carboxy-3-hydroxyisocaproate|3-Carboxy-3-hydroxy-isocaproate|3-Carboxy-3-hydroxy-4-methylpentanoate|2-Isopropylmalic acid|2-Isopropylmalate|(2S)-2-Isopropylmalate	3c3hmp	C7H10O5	-2	174	C02504
cpd01662	Butanoyl phosphate|Butanoylphosphate	butpi	C4H8O5P	-1	167	C02527
cpd01693	beta-D-Fructofuranosyl-6-O-phosphono-alpha-D-glucopyranoside|6-O-Phosphonosucrose|6-Phosphosucrose|sucrose-6-phosphate|Sucrose 6F-phosphate|Sucrose 6-phosphate	suc6p	C12H22O14P	-1	421	C16688|C02591
cpd01695	Tetradecanoyl-CoA (n-C14:0CoA)|Myristoyl-CoA|Tetradecanoyl-CoA	tdcoa	C35H59N7O17P3S	-3	974	C02593
cpd01700	(2R)-2-Hydroxy-2-methylbutanedioate|D-alpha-Hydroxypyrotartaric acid|D-Citramalic acid|D-Citramalate|(3R)-alpha-Hydroxypyrotartaric acid|(3R)-Citramalic acid|(3R)-Citramalate|(R)-2-Methylmalic acid|(R)-2-Methylmalate	D-Citramalate	C5H6O5	-2	146	C02612
cpd01710	beta-Isopropylmaleate|2-Isopropylmaleate	2ippm	C7H8O4	-2	156	C02631
cpd01716	3-Dehydroshikimate|3-dehydro-shikimate	3dhsk	C7H7O5	-1	171	C02637
cpd01741	Dodecanoate (n-C12:0)|dodecanoate (C12:0)|ddca|Lauric acid|Dodecylcarboxylate|Dodecanoate|Dodecanoic acid	ddca	C12H23O2	-1	199	C02679
cpd01757	N-Acetylmuramic acid|N-Acetylmuramate	acmum	C11H18NO8	-1	292	C02713
cpd01772	Succinylbenzoate|o-Succinylbenzoate|2-Succinylbenzoate	sucbz	C11H8O5	-2	220	C02730
cpd01775	1-(5-phospho-D-ribosyl)-ATP|1-(5-Phosphoribosyl)-ATP|N1-(5-Phospho-D-ribosyl)-ATP|Phosphoribosyl-ATP	prbatp	C15H21N5O20P4	-4	715	C02739
cpd01777	1-(5-phospho-D-ribosyl)-AMP|1-(5-Phosphoribosyl)-AMP|N1-(5-Phospho-D-ribosyl)-AMP|Phosphoribosyl-AMP	prbamp	C15H21N5O14P2	-2	557	C02741
cpd01809	4-Oxoglutarate semialdehyde|4,5-Dioxopentanoate	4,5-Dioxopentanoate	C5H5O4	-1	129	C02800
cpd01844	Propionyl phosphate|Propanoyl phosphate	ppap	C3H6O5P	-1	153	C02876
cpd01850	L-Sorbose 1-phosphate|L-xylo-Hexulose 1-phosphate|L-Sorbose 1P|Sorbose 1-phosphate	L-Sorbose 1P	C6H12O9P	-1	259	C02888
cpd01882	Isovaleryl-CoA|3-Methylbutanoyl-CoA	ivcoa	C26H41N7O17P3S	-3	848	C02939
cpd01914	L-Methionine S-oxide	metox	C5H11NO3S	0	165	C02989
cpd01919	maltose-6-phosphate|Maltose 6-phosphate|D-maltose-6-phosphate|Maltose 6'-phosphate	malt6p	C12H22O14P	-1	421	C05737|C02995
cpd01937	Thiamine triphosphate|Thiamin triphosphate	thmtp	C12H17N4O10P3S	-2	502	C03028
cpd01974	L-erythro-4-Hydroxyglutamate|4-Hydroxy-L-glutamic acid|4-Hydroxy-L-glutamate	4hglu	C5H8NO5	-1	162	C03079|C05947
cpd01977	L-4-Aspartyl phosphate|4-Phospho-L-aspartate	4pasp	C4H7NO7P	-1	212	C03082
cpd01981	methylthioribose|S-Methyl-5-thio-D-ribose|5-Methylthio-D-ribose	5mtr	C6H12O4S	0	180	C03089
cpd01982	5-Phosphoribosyl-1-amine|5-Phospho-D-ribosylamine|5-Phospho-beta-D-ribosylamine|5-Phosphoribosylamine	pram	C5H12NO7P	0	229	C03090
cpd01997	5,6-Dimethylbenzimidazole|Dimethylbenzimidazole	dmbzid	C9H10N2	0	146	C03114
cpd02016	1-(beta-D-Ribofuranosyl)nicotinamide|N-Ribosylnicotinamide	rnam	C11H15N2O5	1	255	C03150
cpd02021	Succinylbenzoyl-CoA|o-Succinylbenzoyl-CoA|2-Succinylbenzoyl-CoA	sbzcoa	C32H40N7O20P3S	-4	967	C03160
cpd02030	shikimate-3-phosphate|3-phosphoshikimate|Shikimate5-phosphate|Shikimate 5-phosphate|Shikimate 3-phosphate	skm5p	C7H9O8P	-2	252	C03175
cpd02039	1-Aminopropan-2-ol|(R)-1-Amino-2-propanol|(R)-1-Aminopropan-2-ol	appl	C3H10NO	1	76	C03194|C05771
cpd02060	(2E)-Dodecenoyl-CoA|(2E)-Dodec-2-enoyl-CoA|trans-Dodec-2-enoyl-CoA|2-trans-Dodecenoyl-CoA	trans-dd2coa	C33H53N7O17P3S	-3	944	C03221
cpd02069	3-phospho-hydroxypyruvate|3-Phosphohydroxypyruvic acid|3-Phosphohydroxypyruvate|3-Phosphonooxypyruvic acid|3-Phosphonooxypyruvate	3php	C3H3O7P	-2	182	C03232
cpd02074	2-Oxo-6-aminocaproate|6-Amino-2-oxohexanoate	6a2ohxnt	C6H11NO3	0	145	C03239
cpd02083	CoproporphyrinogenIII|Coproporphyrinogen III	cpppg3	C36H40N4O8	-4	656	C03263
cpd02090	Glycerophosphoglycerol	g3pg	C6H14O8P	-1	245	C03274
cpd02097	L-gamma-glutamyl 5-phosphate|L-glutamate-5-phosphate|L-Glutamate 5-phosphate|L-Glutamyl 5-phosphate	glu5p	C5H9NO7P	-1	226	C03287
cpd02113	dTDP-rhamnose|dTDP-L-rhamnose|dTDP-6-deoxy-L-mannose	dtdprmn	C16H24N2O15P2	-2	546	C03319
cpd02120	2-3-Dihydrodipicolinate|2,3-Dihydrodipicolinate|Dihydrodipicolinate|Dihydrodipicolinic acid|L-2,3-Dihydrodipicolinate	23dhdp	C7H5NO4	-2	167	C03340
cpd02124	M_2_Methyl_3_acetoacetyl_CoA|2-methyl-acetoacetyl-CoA|2-Methyl-3-acetoacetyl-CoA|2-Methylacetoacetyl-CoA	2maacoa	C26H39N7O18P3S	-3	862	C03344
cpd02125	2-Methylcrotanoyl-CoA|Tigloyl-CoA|Methylcrotonyl-CoA|Methylcrotonoyl-CoA|(E)-2-Methylcrotonoyl-CoA|Tiglyl-CoA|trans-2-Methylbut-2-enoyl-CoA|2-Methylbut-2-enoyl-CoA	2mb2coa	C26H39N7O17P3S	-3	846	C03345
cpd02140	1-(5-phosphoribosyl)-5-aminoimidazole|5-amino-1--5-phospho-D-ribosylimidazole|5-Amino-1-(5-phospho-D-ribosyl)imidazole|1-(5-Phospho-D-ribosyl)-5-aminoimidazole|5'-Phosphoribosyl-5-aminoimidazole|1-(5'-Phosphoribosyl)-5-aminoimidazole|AIR|Aminoimidazole ribotide	air	C8H14N3O7P	0	295	C03373
cpd02147	4-Phosphoerythronate|4-Phospho-D-erythronate	4per	C4H7O8P	-2	214	C03393
cpd02152	l-arginino-succinate|2-(Nomega-L-Arginino)succinate|N-omega-(L-Arginino)succinate|L-Arginosuccinic acid|L-Argininosuccinic acid|L-Argininosuccinate|N(omega)-(L-Arginino)succinate|N-(L-Arginino)succinate	argsuc	C10H17N4O6	-1	289	C03406
cpd02187	Methylacrylyl-CoA|Methacrylyl-CoA|2-Methylprop-2-enoyl-CoA	2mp2coa	C25H37N7O17P3S	-3	832	C03460
cpd02197	Folinic acid|L(-)-5-Formyl-5,6,7,8-tetrahydrofolic acid|5-Formyltetrahydrofolate	5fthf	C20H21N7O7	-2	471	C03479
cpd02201	D-4-Phosphopantothenate|(R)-4'-Phosphopantothenate|D-4'-Phosphopantothenate|4-phosphopantothenate	4ppan	C9H16NO8P	-2	297	C03492
cpd02210	1-(indol-3-yl)glycerol 3-phosphate|C--3-Indolyl-glycerol3-phosphate|indole-3-glycerol-phosphate|C'-(3-Indolyl)-glycerol 3-phosphate|Indole-3-glycerol phosphate|(1S,2R)-1-C-(Indol-3-yl)glycerol 3-phosphate|C1-(3-Indolyl)-glycerol 3-phosphate|(3-Indolyl)-glycerol phosphate|1-C-(Indol-3-yl)glycerol 3-phosphate|Indoleglycerol phosphate	3ig3p	C11H13NO6P	-1	286	C03506
cpd02211	(S)-2-Amino-3-oxobutanoic acid|L-2-Amino-acetoacetate|L-2-Amino-3-oxobutanoate|L-2-Amino-3-oxobutanoic acid	2aobut	C4H7NO3	0	117	C03508
cpd02227	S-(5-Deoxy-D-ribos-5-yl)-L-homocysteine|S-Ribosylhomocysteine|Ribose-5-S-homocysteine|S-D-Ribosyl-L-homocysteine|S-Ribosyl-L-homocysteine	rhcys	C9H17NO6S	0	267	C03539
cpd02229	Bactoprenyl diphosphate|di-trans,poly-cis-Undecaprenyl diphosphate|Undecaprenyldiphosphate|Undecaprenyl diphosphate	udcpdp	C55H90O7P2	-2	924	C04574
cpd02234	(3R)-3-Hydroxybutanoyl-CoA|(R)-3-Hydroxybutanoyl-CoA	(R)-3-Hydroxybutanoyl-CoA	C25H39N7O18P3S	-3	850	C03561
cpd02279	Nomega,Nomega'-Dimethyl-L-arginine|NG,NG-Dimethyl-L-arginine	NG,NG-Dimethyl-L-arginine	C8H19N4O2	1	203	C03626
cpd02295	1-4-Dihydroxy-2-naphthoate|1,4-Dihydroxy-2-naphthoate	dhna	C11H7O4	-1	203	C03657
cpd02311	4,5-Dihydro-4-oxo-5-imidazolepropanoate|4-Imidazolone-5-propionic acid|4-Imidazolone-5-propanoate	4izp	C6H7N2O3	-1	155	C03680
cpd02315	6-Pyruvoyl-5,6,7,8-tetrahydropterin|6-(1,2-Dioxopropyl)-5,6,7,8-tetrahydropterin|6-Pyruvoyltetrahydropterin	6pthp	C9H11N5O3	0	237	C03684
cpd02333	2,3-Pyridinedicarboxylic acid|Quinolinate|Quinolinic acid|Pyridine-2,3-dicarboxylate	quln	C7H3NO4	-2	165	C03722
cpd02338	UDP-D-galacto-1,4-furanose|UDP-alpha-D-galacto-1,4-furanose	udpgalfur	C15H22N2O17P2	-2	564	C03733
cpd02345	L-Glutamate1-semialdehyde|L-Glutamate 1-semialdehyde|(S)-4-Amino-5-oxopentanoate	glu1sa	C5H9NO3	0	131	C03741
cpd02364	2-Oxo-5-guanidino-pentanoate|2-Oxo-5-guanidinopentanoate|5-Guanidino-2-oxo-pentanoate|5-Guanidino-2-oxopentanoate	2-Oxo-5-guanidinopentanoate	C6H11N3O3	0	173	C03771
cpd02371	D-Tagatose 1,6-biphosphate|D-Tagatose 1,6-bisphosphate	tagdp-D	C6H12O12P2	-2	338	C03785
cpd02375	adenylo-succinate|N6--1-2-Dicarboxyethyl-AMP|Adenylosuccinic acid|Adenylosuccinate|N6-(1,2-Dicarboxyethyl)-AMP	dcamp	C14H15N5O11P	-3	460	C03794
cpd02394	N1--5-Phospho-D-ribosylglycinamide|Glycinamide ribonucleotide|N1-(5-Phospho-D-ribosyl)glycinamide|GAR|5'-Phosphoribosylglycinamide	gar	C7H15N2O8P	0	286	C03838
cpd02414	L-2-Amino-6-oxopimelate|L-2-Amino-6-oxoheptanedioate	L-2-Amino-6-oxopimelate	C7H10NO5	-1	188	C03871
cpd02431	1-Pyrroline-5-carboxylate|L-1-Pyrroline-5-carboxylate|(S)-1-Pyrroline-5-carboxylate	1pyr5c	C5H6NO2	-1	112	C03912
cpd02439	2-Dehydro-3-deoxy-D-glucarate	2-Dehydro-3-deoxy-D-glucarate	C6H6O7	-2	190	C03921
cpd02465	tetrahydrodipicolinate|2-3-4-5-Tetrahydrodipicolinate|(S)-2,3,4,5-Tetrahydropyridine-2,6-dicarboxylate|L-2,3,4,5-Tetrahydrodipicolinate|delta1-Piperidine-2,6-dicarboxylate|2,3,4,5-Tetrahydrodipicolinate	thdp	C7H7NO4	-2	169	C03972
cpd02498	R-2-3-Dihydroxy-3-methylbutanoate|(2R)-2,3-Dihydroxy-3-methylbutanoate|(R)-2,3-Dihydroxy-isovaleric acid|(R)-2,3-Dihydroxy-isovalerate|(R)-2,3-Dihydroxy-3-methylbutanoate|2,3-Dihydroxy-isovaleric acid|2,3-Dihydroxy-isovalerate|2,3-Dihydroxy-3-methylbutanoate	23dhmb	C5H9O4	-1	133	C04039|C04272
cpd02506	5-Amino-4-imidazolecarboxyamide	5-Amino-4-imidazolecarboxyamide	C4H6N4O	0	126	C04051
cpd02522	2-Aminoadipate 6-semialdehyde|L-2-Aminoadipate 6-semialdehyde	L2aadp6sa	C6H11NO3	0	145	C04076
cpd02524	N-Pantothenoylcysteine|D-Pantothenoyl-L-cysteine|N-((R)-Pantothenoyl)-L-cysteine	ptcys	C12H21N2O6S	-1	321	C04079
cpd02535	R-2-3-Dihydroxy-3-methylpentanoate|(2R,3R)-2,3-Dihydroxy-3-methylpentanoate|(R)-2,3-Dihydroxy-3-methylvalerate|(R)-2,3-Dihydroxy-3-methylpentanoate|2,3-Dihydroxy-3-methylvalerate|2,3-Dihydroxy-3-methylpentanoate	23dhmp	C6H11O4	-1	147	C04104|C06007
cpd02547	(R)-1-Aminopropan-2-yl phosphate|D-1-Aminopropan-2-ol O-phosphate	applp	C3H10NO4P	0	155	C04122
cpd02552	n-acetylglutamyl-phosphate|N-acetyl-5-glutamyl phosphate|N-acetyl-glutamyl-phosphate|N-Acetyl-L-glutamyl 5-phosphate|N-Acetyl-L-glutamate 5-phosphate	acg5p	C7H10NO8P	-2	267	C04133
cpd02557	all-trans-Octaprenyldiphosphate|Farnesylfarnesylgeraniol|all-trans-Octaprenyl diphosphate	octdp	C40H66O7P2	-2	720	C04146
cpd02566	2,3-Dihydroxy-2,3-dihydrobenzoate|2,3-Dihydro-2,3-dihydroxybenzoate	23ddhb	C7H7O4	-1	155	C04171
cpd02569	2-Oxo-3-hydroxyisovalerate|3-Hydroxy-3-methyl-2-oxobutanoate|3-Hydroxy-3-methyl-2-oxobutanoic acid	33hmeoxobut	C5H7O4	-1	131	C04181
cpd02590	all-trans-Heptaprenyl diphosphate	hepdp	C35H58O7P2	-2	652	C04216
cpd02591	pendp|all-trans-Pentaprenyl diphosphate	pendp	C25H42O7P2	-2	516	C04217
cpd02601	1-Acylglycerophosphocholine|2-Lysophosphatidylcholine|2-Lysolecithin|alpha-Acylglycerophosphocholine|1-Acyl-sn-glycerol-3-phosphocholine|1-Acyl-sn-glycero-3-phosphocholine	2-Lysolecithin	C9H19NO7PR	0	285	C04230
cpd02603	3-Lysolecithin|1-Lysolecithin|1-Lysophosphatidylcholine|2-Acylglycero-3-phosphocholine|2-Acyl-sn-glycero-3-phosphocholine	3-Lysolecithin	C9H19NO7PR	0	285	C04233
cpd02605	2-isopropyl-3-oxosuccinate|2-Oxo-4-methyl-3-carboxypentanoate|3-Carboxy-4-methyl-2-oxopentanoate|(2S)-2-Isopropyl-3-oxosuccinate	3c4mop	C7H8O5	-2	172	C04236
cpd02611	N-Acetyl-D-glucosamine1-phosphate|N-Acetyl-alpha-D-glucosamine 1-phosphate|N-Acetyl-D-glucosamine 1-phosphate	acgam1p	C8H15NO9P	-1	300	C04501|C04256
cpd02612	N-Acetylmannosamine 6-phosphate|N-Acetyl-D-mannosamine 6-phosphate	acmanap	C8H15NO9P	-1	300	C04257
cpd02625	(3R,5S)-1-Pyrroline-3-hydroxy-5-carboxylate|3-Hydroxy-L-1-pyrroline-5-carboxylate|L-1-Pyrroline-3-hydroxy-5-carboxylate	1p3h5c	C5H6NO3	-1	128	C04281
cpd02636	4-Methyl-5--2-hydroxyethyl-thiazole|4-Methyl-5-(2-hydroxyethyl)-thiazole|4-Methyl-5-(2'-hydroxyethyl)-thiazole|5-(2-Hydroxyethyl)-4-methylthiazole	4mhetz	C6H9NOS	0	143	C04294
cpd02642	N-(5-phospho-beta-D-ribosyl)-anthranilate|N-5-phosphoribosyl-anthranilate|N--5-Phospho-D-ribosylanthranilate|N-(5-Phosphoribosyl)anthranilic acid|N-(5-Phospho-beta-D-ribosyl)anthranilate|N-(5-Phospho-D-ribosyl)anthranilate	pran	C12H14NO9P	-2	347	C04302
cpd02654	4-methyl-5-(2- phosphoethyl)-thiazole|4-Methyl-5--2-phosphoethyl-thiazole|4-Methyl-5-(2-phosphono-oxyethyl)-thiazole|4-Methyl-5-(2-phosphoethyl)-thiazole	4mpetz	C6H9NO4PS	-1	222	C04327
cpd02656	6-7-Dimethyl-8--1-D-ribityllumazine|6,7-Dimethyl-8-(1-D-ribityl)lumazine	dmlz	C13H18N4O6	0	326	C04332
cpd02663	2,5-Diketo-3-deoxy-D-gluconate|3-Deoxy-D-glycero-2,5-hexodiulosonate|(4S)-4,6-Dihydroxy-2,5-dioxohexanoate	46dh25dohxn	C6H7O6	-1	175	C04349
cpd02666	N-(-R-4-Phosphopantothenoyl)-L-cysteine|N-[(R)-4'-Phosphopantothenoyl]-L-cysteine|N-((R)-4-Phosphopantothenoyl)-L-cysteine|(R)-4'-Phosphopantothenoyl-L-cysteine	4ppcys	C12H21N2O9PS	-2	400	C04352
cpd02678	5'-phosphoribosylformylglycinamide|N2-Formyl-N1--5-phospho-D-ribosylglycinamide|N2-Formyl-N1-(5-phospho-D-ribosyl)glycinamide|N-Formylglycinamide ribonucleotide|N-Formyl-GAR|5'-Phosphoribosyl-N-formylglycinamide	fgam	C8H14N2O9P	-1	313	C04376
cpd02685	N-acetyl-LL-2,6-diaminopimelate|N-Acetyl-LL-2,6-diaminoheptanedioate|N6-Acetyl-L-2,6-diaminopimelate|N6-Acetyl-L-2,6-diaminoheptanedioate|N2-Acetyl-LL-2,6-diaminopimelate|N6-Acetyl-LL-2,6-diaminopimelate|N2-Acetyl-LL-2,6-diaminoheptanedioate|N6-Acetyl-LL-2,6-diaminoheptanedioate	26dapime	C9H15N2O5	-1	231	C04390
cpd02691	2-methyl-3-hydroxy-butyryl-CoA|M_3_Hydroxy_2_methyl_butyryl_CoA|(S)-3-Hydroxy-2-methylbutyryl-CoA|(2S,3S)-3-Hydroxy-2-methylbutanoyl-CoA	3hmbcoa	C26H41N7O18P3S	-3	864	C04405
cpd02693	2-D-threo-Hydroxy-3-carboxy-isocaproate|3-Carboxy-2-hydroxy-4-methylpentanoate|3-Isopropylmalate|(2R,3S)-3-Isopropylmalate	3c2hmp	C7H10O5	-2	174	C04411
cpd02698	N-Succinyl-LL-2-6-diaminoheptanedioate|N-Succinyl-L-2,6-diaminopimelate|N-Succinyl-L-2,6-diaminoheptanedioate|N-Succinyl-LL-2,6-diaminopimelate|N-Succinyl-LL-2,6-diaminoheptanedioate	sl26da	C11H16N2O7	-2	288	C04421
cpd02701	S-Adenosyl-4-methylthio-2-oxobutanoate	amob	C15H19N5O6S	0	397	C04425
cpd02711	2-keto-3-deoxy-6-phospho-gluconate|2-Dehydro-3-deoxy-D-gluconate6-phosphate|2-Dehydro-3-deoxy-D-gluconate 6-phosphate|2-Keto-3-deoxy-6-phosphogluconate|6-Phospho-2-dehydro-3-deoxy-D-gluconate|2-Dehydro-3-deoxy-6-phospho-D-gluconate	2ddg6p	C6H9O9P	-2	256	C04442
cpd02720	5-Amino-6--5-phosphoribitylaminouracil|5-Amino-6-(5-phosphoribitylamino)uracil|5-Amino-2,6-dioxy-4-(5'-phosphoribitylamino)pyrimidine|5-Amino-6-(5'-phosphoribitylamino)uracil	5aprbu	C9H16N4O9P	-1	355	C04454
cpd02724	(S)-2-(Succinylamino)-6-oxoheptanedioate|N-Succinyl-epsilon-keto-L-aminopimelic acid|N-Succinyl-2-amino-6-oxo-L-pimelic acid|N-Succinyl-L-2-amino-6-oxopimelate|N-Succinyl-L-2-amino-6-oxoheptanedioate|N-Succinyl-2-L-amino-6-oxoheptanedioate	sl2a6o	C11H12NO8	-3	286	C04462
cpd02740	Guanosine 5'-triphosphate,3'-diphosphate|Guanosine 3'-diphosphate 5'-triphosphate	gdptp	C10H13N5O20P5	-5	678	C04494
cpd02760	cellobiose 6-phoshate|6-phospho-beta-D-glucoside-(1,4)-D-glucose|cellobiose-6-phoshate|6-Phospho-beta-D-glucosyl-(1,4)-D-glucose	6pgg	C12H22O14P	-1	421	C04534
cpd02775	4-Amino-5-phosphomethyl-2-methylpyrimidine|4-Amino-2-methyl-5-phosphomethylpyrimidine	4ampm	C6H9N3O4P	-1	218	C04556
cpd02820	UDP-N-acetyl-3-O--1-carboxyvinyl-D-glucosamine|UDP-N-acetylglucosamine enolpyruvate|UDP-N-acetylglucosamine-3-O-pyruvateether|UDP-N-acetyl-3-O-(1-carboxyvinyl)-D-glucosamine|UDP-N-acetyl-3-(1-carboxyvinyl)-D-glucosamine	uaccg	C20H26N3O19P2	-3	674	C04631
cpd02826	2--Formamido-N1-(5-phospho-D-ribosyl)acetamidine|2-(Formamido)-N1-(5-phospho-D-ribosyl)acetamidine|5'-Phosphoribosylformylglycinamidine|5'-Phosphoribosyl-N-formylglycinamidine|1-(5'-Phosphoribosyl)-N-formylglycinamidine|2-(Formamido)-N1-(5'-phosphoribosyl)acetamidine	fpram	C8H16N3O8P	0	313	C04640
cpd02843	d-erythro-imidazole-glycerol-phosphate|D-erythro-imidazol-glycerol-phosphate|D-erythro-Imidazole-glycerol phosphate|D-erythro-Imidazole-glycerol 3-phosphate|D-erythro-1-(Imidazol-4-yl)glycerol 3-phosphate	eig3p	C6H10N2O6P	-1	237	C04666
cpd02851	5-Amino-1--5-Phospho-D-ribosylimidazole-4-carboxamide|5-Amino-1-(5-phospho-D-ribosyl)imidazole-4-carboxamide|5-Phosphoribosyl-4-carbamoyl-5-aminoimidazole|5-Aminoimidazole-4-carboxamide ribotide|AICAR|5'-Phospho-ribosyl-5-amino-4-imidazole carboxamide|5'-Phosphoribosyl-5-amino-4-imidazolecarboxamide|1-(5'-Phosphoribosyl)-5-amino-4-imidazolecarboxamide	aicar	C9H14N4O8P	-1	337	C04677
cpd02857	3-deoxy-d-arabino-heptulosonate-7-phosphate|2-Dehydro-3-deoxy-D-arabino-heptonate7-phosphate|2-Dahp|DAHP|3-Deoxy-D-arabino-heptulosonic acid 7-phosphate|3-Deoxy-arabino-heptulonate 7-phosphate|3-Deoxy-D-arabino-hept-2-ulosonate 7-phosphate|2-Dehydro-3-deoxy-D-arabino-heptonate 7-phosphate	2dda7p	C7H11O10P	-2	286	C04691
cpd02862	UDP-N-acetylmuramoyl-L-alanyl-gamma-D-glutamyl-L-lysyl-D-alanyl-D-alanine|UDP-N-acetylmuramoyl-L-alanyl-gamma-D-glutamyl-L-lysyl-D-alanyl-D- alanine|UDPMurAc(oyl-L-Ala-D-gamma-Glu-L-Lys-D-Ala-D-Ala)	uGgla	C40H62N9O26P2	-3	1146	C04702
cpd02882	4--1-D-Ribitylamino-5-aminouracil|4-(1-D-Ribitylamino)-5-aminouracil|4-(1-D-Ribitylamino)-5-amino-2,6-dihydroxypyrimidine	4r5au	C9H16N4O6	0	276	C04732
cpd02884	FAICAR|5-Formamido-1--5-phospho-D-ribosylimidazole-4-carboxamide|5-Formamido-1-(5-phospho-D-ribosyl)imidazole-4-carboxamide|5-Formamido-1-(5-phosphoribosyl)imidazole-4-carboxamide|5'-Phosphoribosyl-5-formamido-4-imidazolecarboxamide|1-(5'-Phosphoribosyl)-5-formamido-4-imidazolecarboxamide	fprica	C10H14N4O9P	-1	365	C04734
cpd02890	15(S)-HETE|(5Z,8Z,11Z,13E)-(15S)-15-Hydroxyicosa-5,8,11,13-tetraenoic acid|(15S)-15-Hydroxy-5,8,11-cis-13-trans-icosatetraenoate|(15S)-15-Hydroxy-5,8,11-cis-13-trans-eicosatetraenoate	15(S)-HETE	C20H31O3	-1	319	C04742
cpd02893	1-(5-phosphoribosyl)-5-amino-4-imidazolecarboxylate|5-amino-1--5-phospho-D-ribosylimidazole-4-carboxylate|5-Amino-1-(5-phospho-D-ribosyl)imidazole-4-carboxylate|5'-Phosphoribosyl-4-carboxy-5-aminoimidazole|1-(5'-Phosphoribosyl)-4-carboxy-5-aminoimidazole|5'-Phosphoribosyl-5-amino-4-imidazolecarboxylate|1-(5'-Phosphoribosyl)-5-amino-4-carboxyimidazole|1-(5'-Phosphoribosyl)-5-amino-4-imidazolecarbo…	5aizc	C9H13N3O9P	-1	338	C04751
cpd02894	2-Methyl-4-amino-5-hydroxymethylpyrimidinediphosphate|4-Amino-2-methyl-5-diphosphomethylpyrimidine|2-Methyl-4-amino-5-hydroxymethylpyrimidine diphosphate	2mahmp	C6H9N3O7P2	-2	297	C04752
cpd02904	alpha-Ribazole 5'-phosphate|N1-(5-Phospho-alpha-D-ribosyl)-5,6-dimethylbenzimidazole	5prdmbz	C14H18N2O7P	-1	357	C04778
cpd02918	(6E,8Z,11Z,14Z)-(5S)-5-Hydroxyicosa-6,8,11,14-tetraenoic acid|5-HETE|5-Hydroxyeicosatetraenoate|5(S)-HETE	5-HETE	C20H31O3	-1	319	C04805
cpd02920	6-hydroxymethyl-dihydropterin pyrophosphate|2-Amino-4-hydroxy-6-hydroxymethyl-7-8-dihydropteridinediphosphate|7,8-Dihydropterin pyrophosphate|2-Amino-4-hydroxy-6-hydroxymethyl-7,8-dihydropteridine diphosphate|2-Amino-7,8-dihydro-4-hydroxy-6-(diphosphooxymethyl)pteridine	6hmhptpp	C7H9N5O8P2	-2	353	C04807
cpd02921	5-phosphoribosyl-4-(N-succino-carboxamide)- 5-aminoimidazole|S-2-5-Amino-1-(5-phospho-D-ribosyl)imidazole-4-carboxamido-succinate|(S)-2-[5-Amino-1-(5-phospho-D-ribosyl)imidazole-4-carboxamido]succinate|SAICAR|(S)-2-[5-Amino-1-(5-phospho-D-ribosyl)imidazole-4- carboxamido]succinate|5'-Phosphoribosyl-4-(N-succinocarboxamide)-5-aminoimidazole|1-(5'-Phosphoribosyl)-4-(N-succinocarboxamide)-5-aminoimi…	25aics	C13H16N4O12P	-3	451	C04823|C04811
cpd02948	Undecaprenyl-diphospho-N-acetylmuramoyl-L-alanyl-gamma-D-glutamyl-L-lysyl-D-alanyl-D-alanine|Undecaprenyl-diphospho-N-acetylmuramoyl-L-alanyl-gamma-D-glutamyl-L- lysyl-D-alanyl-D-alanine|MurAc(oyl-L-Ala-D-gamma-Glu-L-Lys-D-Ala-D-Ala)-diphospho- undecaprenol	uaGgla	C86H140N7O21P2	-3	1668	C04851
cpd02961	dihydro-neo-pterin|2-amino-4-hydroxy-6-(erythro-1,2,3-trihydroxypropyl)dihydropteridine|2-Amino-4-hydroxy-6-(D-erythro-1,2,3-trihydroxypropyl)-7,8-dihydropteridine|Dihydroneopterin|2-Amino-4-hydroxy-6-(D-erythro-1,2,3-trihydroxypropyl)-7,8- dihydropteridine|7,8-dihydroneopterin	dhnpt	C9H13N5O4	0	255	C04874
cpd02964	UDP-N-acetylmuramoyl-L-alanyl-D-gamma-glutamyl-meso-2-6-diaminopimelate|UDP-N-acetylmuramoyl-L-alanyl-D-gamma-glutamyl-meso-2,6-diaminopimelate|UDP-N-acetylmuramoyl-L-alanyl-D-gamma-glutamyl-meso-2,6-diamino- heptanedioate|UDP-N-acetylmuramoyl-L-alanyl-D-gamma-glutamyl-meso-2,6- diaminopimelate	ugmd	C35H51N7O26P2	-4	1047	C04877
cpd02967	N-Acetyl-beta-D-mannosaminyl-1,4-N-acetyl-D- glucosaminyldiphosphoundecaprenol	N-Acetyl-beta-D-mannosaminyl-1,4-N-acetyl-D- glucosaminyldiphosphoundecaprenol	C71H116N2O17P2	-2	1330	C04881
cpd02968	UDP-N-acetylmuramoyl-L-alanyl-D-glutamyl-meso-2-6-diaminopimeloyl-D-alanyl-D-alanine|UDP-N-acetylmuramoyl-L-alanyl-D-glutamyl-meso-2,6-diaminopimeloyl-D-alanyl-D-alanine|UDP-N-acetylmuramoyl-L-alanyl-D-glutamyl-meso-2,6-diaminopimeloyl-D- alanyl-D-alanine|UDP-N-acetylmuramoyl-L-alanyl-D-glutamyl-6-carboxy-L-lysyl-D-alanyl- D-alanine	ugmda	C41H61N9O28P2	-4	1189	C04882
cpd02978	7,8-Dihydroneopterin 3'-triphosphate|2-Amino-4-hydroxy-6--erythro-1-2-3-trihydroxypropyldihydropteridinetriphosphate|6-[(1S,2R)-1,2-Dihydroxy-3-triphosphooxypropyl]-7,8-dihydropterin|6-(L-erythro-1,2-Dihydroxypropyl 3-triphosphate)-7,8-dihydropterin|2-Amino-4-hydroxy-6-(erythro-1,2,3-trihydroxypropyl)dihydropteridine triphosphate	ahdt	C9H13N5O13P3	-3	492	C04895
cpd02979	N-(5'-phospho-D-ribosylformimino)-5-amino-1-(5''-phosphoribosyl)-4-imidazolecarboxamide|phosphoribosylformiminoaicar-phosphate|phosphoribosylformimino-AICAR-phosphate|1-(5-Phosphoribosyl)-5-[(5-phosphoribosylamino)methylideneamino]imidazole-4-carboxamide|1-(5-Phosphoribosyl)-5-[(5- phosphoribosylamino)methylideneamino]imidazole-4-carboxamide|Phosphoribosyl-formimino-AICAR-phosphate|N-(5'-Phosphor…	prfp	C15H23N5O15P2	-2	575	C04896
cpd02991	N-(5'-phospho-D-1'-ribulosylformimino)-5-amino-1-(5''-phosphoribosyl)-4-imidazolecarboxamide|phosphoribulosylformimino-AICAR-phosphate|5-[(5-phospho-1-deoxyribulos-1-ylamino)methylideneamino]-1-(5-phosphoribosyl)imidazole-4-carboxamide|Phosphoribulosyl-formimino-AICAR-phosphate|5-[(5-Phospho-1-deoxyribulos-1-ylamino)methylideneamino]-1-(5- phosphoribosyl)imidazole-4-carboxamide|N-(5'-Phospho-D-1'…	prlp	C15H23N5O15P2	-2	575	C04916
cpd03049	2-Hydroxyethyl-ThPP|2-(alpha-Hydroxyethyl)thiamine diphosphate	2-Hydroxyethyl-ThPP	C14H21N4O8P2S	-1	467	C05125
cpd03091	5'-Deoxyadenosine	dad-5	C10H13N5O3	0	251	C05198
cpd03105	Methylketol|Pyruvic alcohol|Pyruvinalcohol|Acetone alcohol|2-Ketopropyl alcohol|1-Hydroxy-2-propanone|Acetol|Hydroxyacetone	acetol	C3H6O2	0	74	C05235
cpd03113	(S)-3-Hydroxyhexadecanoyl-CoA	3hhdcoa	C37H63N7O18P3S	-3	1018	C05258
cpd03114	3-Oxohexadecanoyl-CoA|3-Ketopalmitoyl-CoA|3-Oxopalmitoyl-CoA	3ohdcoa	C37H61N7O18P3S	-3	1016	C05259
cpd03115	(S)-3-Hydroxytetradecanoyl-CoA	3htdcoa	C35H59N7O18P3S	-3	990	C05260
cpd03116	(S)-3-Hydroxydodecanoyl-CoA	3hddcoa	C33H55N7O18P3S	-3	962	C05262
cpd03117	3-Oxododecanoyl-CoA	3oddcoa	C33H53N7O18P3S	-3	960	C05263
cpd03118	(S)-3-Hydroxydecanoyl-CoA|(S)-Hydroxydecanoyl-CoA	3hdccoa	C31H51N7O18P3S	-3	934	C05264
cpd03119	3-Oxodecanoyl-CoA	3odcoa	C31H49N7O18P3S	-3	932	C05265
cpd03120	(S)-3-Hydroxyoctanoyl-CoA|(S)-Hydroxyoctanoyl-CoA	3hocoa	C29H47N7O18P3S	-3	906	C05266
cpd03121	3-Oxooctanoyl-CoA	3oocoa	C29H45N7O18P3S	-3	904	C05267
cpd03122	(S)-3-Hydroxyhexanoyl-CoA|(S)-Hydroxyhexanoyl-CoA	3hhcoa	C27H43N7O18P3S	-3	878	C05268
cpd03123	3-Ketohexanoyl-CoA|3-Oxohexanoyl-CoA	3ohcoa	C27H41N7O18P3S	-3	876	C05269
cpd03124	Hexanoyl-CoA|Hexanoyl-CoA (n-C6:0CoA)	hxcoa	C27H43N7O17P3S	-3	862	C05270
cpd03125	(2E)-Hexenoyl-CoA|trans-Hex-2-enoyl-CoA	hx2coa	C27H41N7O17P3S	-3	860	C05271
cpd03126	(2E)-Hexadecenoyl-CoA|trans-2-Hexadecenoyl-CoA|trans-Hexadec-2-enoyl-CoA	hdd2coa	C37H61N7O17P3S	-3	1000	C05272
cpd03127	trans-Tetradec-2-enoyl-CoA phosphate, n=30)|(2E)-Tetradecenoyl-CoA|trans-Tetradec-2-enoyl-CoA	td2coa	C35H57N7O17P3S	-3	972	C05273
cpd03128	Decanoyl-CoA (n-C10:0CoA)|Decanoyl-CoA	dccoa	C31H51N7O17P3S	-3	918	C05274
cpd03129	(2E)-Decenoyl-CoA|trans-Dec-2-enoyl-CoA	dc2coa	C31H49N7O17P3S	-3	916	C05275
cpd03130	(2E)-Octenoyl-CoA|trans-Oct-2-enoyl-CoA	oc2coa	C29H45N7O17P3S	-3	888	C05276
cpd03163	Selenomethionine	selmeth	C5H11NO2Se	0	196	C05335
cpd03176	(5S,6E,8Z,11Z,14Z)-5-hydroperoxyicosa-6,8,11,14-tetraenoate|(6E,8Z,11Z,14Z)-(5S)-5-Hydroperoxyeicosa-6,8,11,14-tetraenoic acid|(6E,8Z,11Z,14Z)-(5S)-5-Hydroperoxyeicosa-6,8,11,14-tetraenoate|5(S)-Hydroperoxy-6-trans-8,11,14-cis-eicosatetraenoic acid|5(S)-HPETE	5(S)-HPETE	C20H31O4	-1	335	C05356
cpd03194	Lactose-6-phosphate|Lactose 6-phosphate	Lac6p	C12H22O14P	-1	421	C05396
cpd03198	D-Gal-alpha-1->6D-Glucose|D-Gal-alpha1->6D-Glucose|6-O-(alpha-D-Galactopyranosyl)-D-glucopyranose|Melibiose	melib	C12H22O11	0	342	C05402
cpd03200	Manninotriose|D-Gal-alpha1->6D-Gal-alpha1->6D-Glucose|D-Gal alpha 1->6D-Gal alpha 1->6D-Glucose	Manninotriose	C18H32O16	0	504	C05404
cpd03279	Deoxyinosine	din	C10H12N4O4	0	252	C05512
cpd03282	L-allo-Threonine|L-Allothreonine	thr-LA	C4H9NO3	0	119	C05519
cpd03284	3-Sulfinopyruvate|3-Sulfinylpyruvate	3-Sulfinopyruvate	C3H2O5S	0	150	C05527
cpd03285	3-Sulfopyruvic acid|3-Sulfopyruvate	3spyr	C3H2O6S	-2	166	C05528
cpd03289	L-2-Acetamido-6-oxopimelate|L-2-Acetamido-6-oxoheptanedioate|N-Acetyl-L-2-amino-6-oxopimelate	acamoxm	C9H11NO6	-2	229	C05539
cpd03306	3,4-Dihydroxyphenylethyleneglycol	3,4-Dihydroxyphenylethyleneglycol	C8H10O4	0	170	C05576
cpd03307	3,4-Dihydroxymandelaldehyde	3,4-Dihydroxymandelaldehyde	C8H8O4	0	168	C05577
cpd03327	4-Hydroxy-2-oxoheptanedioic acid|4-Hydroxy-2-ketopimelate|4-Hydroxy-2-oxo-heptanedioate	4-Hydroxy-2-ketopimelate	C7H8O6	-2	188	C05601
cpd03387	Selenite	Selenite	H2O3Se	2	129	C05684
cpd03388	Adenosine-5'-phosphoselenate|Adenylylselenate	Adenylylselenate	C10H13N5O10PSe	3	473	C05686
cpd03392	Se-Adenosylselenomethionine	seasmet	C15H23N6O5Se	1	446	C05691
cpd03393	Se-Adenosylselenohomocysteine	Se-Adenosylselenohomocysteine	C14H20N6O5Se	0	431	C05692
cpd03395	3'-Phosphoadenosine-5'-phosphoselanate|3'-Phosphoadenylylselenate	3-Phosphoadenylylselenate	C10H12N5O13P2Se	1	551	C05696
cpd03396	Selenic acid|Selenate	Selenate	H2O4Se	4	145	C05697
cpd03397	Selenohomocysteine	Selenohomocysteine	C4H9NO2Se	0	182	C05698
cpd03420	Precorrin 3 A|Precorrin 3A	pre3a	C43H44N4O16	-6	872	C05772
cpd03421	Cobyrinic acid|Cobyrinate	cobya	C45H53CoN4O14	-5	932	C05773
cpd03422	Cobinamide	cbi	C48H73CoN11O8	3	990	C05774
cpd03423	N1-(alpha-D-ribosyl)-5,6-dimethylbenzimidazole|alpha-Ribazole	rdmbzi	C14H18N2O4	0	278	C05775
cpd03424	Cob(III)alamin|Cobalamin (III)|Vitamin B12	Vitamin B12	C61H86CoN13O14PR	6	1315	C05776
cpd03426	Sirohydrochlorin	scl	C42H38N4O16	-8	854	C05778
cpd03443	3-Octaprenyl-4-hydroxybenzoate	3ophb	C47H69O3	-1	681	C05809
cpd03444	2-Octaprenylphenol	2oph	C46H70O	0	638	C05810
cpd03445	2-Octaprenyl-6-hydroxyphenol	2ohph	C46H70O2	0	654	C05811
cpd03447	2-Octaprenyl-6-methoxy-1,4-benzoquinone	2ombz	C47H70O3	0	682	C05813
cpd03448	2-Octaprenyl-3-methyl-6-methoxy-1,4-benzoquinone	2ommb	C48H72O3	0	696	C05814
cpd03451	SHCHC|(1R,6R)-2-Succinyl-6-hydroxy-2,4-cyclohexadiene-1-carboxylate|(1R,6R)-6-Hydroxy-2-succinylcyclohexa-2,4-diene-1-carboxylate|2-Succinyl-6-hydroxy-2-4-cyclohexadiene-1-carboxylate|(1S,6R)-6-Hydroxy-2-succinylcyclohexa-2,4-diene-1-carboxylate|2-Succinyl-6-hydroxy-2,4-cyclohexadiene-1-carboxylate	2shchc	C11H10O6	-2	238	C05817
cpd03454	Cytidine 3'-phosphate|3'-CMP	3cmp	C9H13N3O8P	-1	322	C05822
cpd03455	(R)-3-Mercaptolactate|L-3-Mercaptolactate|3-Mercaptolactate	3-Mercaptolactate	C3H5O3S	-1	121	C05823
cpd03470	Iminoaspartate	iasp	C4H3NO4	-2	129	C05840
cpd03471	Nicotinate D-ribonucleoside	Nicotinate D-ribonucleoside	C11H13NO6	0	255	C05841
cpd03476	Polyprenyl diphosphate|all-trans-Polyprenyl diphosphate|trans-Polyisopentenyldiphosphate|Polyisopentenyldiphosphate|Polyisopentenylpyrophosphate	Polyprenyl diphosphate	C5H10O7P2	-2	244	C05847
cpd03490	UDP-N-acetylmuramoyl-L-alanyl-gamma-D-glutamyl-L-lysine	uGgl	C34H52N7O24P2	-3	1004	C05892
cpd03491	Undecaprenyl-diphospho-N-acetylmuramoyl-(N-acetylglucosamine)-L-alanyl-gamma-D-glutamyl-L-lysyl-D-alanyl-D-alanine|Undecaprenyl-diphospho-N-acetylmuramoyl-(N-acetylglucosamine)-L- alanyl-gamma-D-glutamyl-L-lysyl-D-alanyl-D-alanine	uaaGgla	C94H153N8O26P2	-3	1871	C05893
cpd03494	Undecaprenyl-diphospho-N-acetylmuramoyl-L-alanyl-D-glutamyl-meso-2-6-diaminopimeloyl-D-alanyl-D-alanine|Undecaprenyl-diphospho-N-acetylmuramoyl-L-alanyl-D-glutamyl-meso-2,6-diaminopimeloyl-D-alanyl-D-alanine|Undecaprenyl-diphospho-N-acetylmuramoyl-L-alanyl-D-glutamyl-meso- 2,6-diaminopimeloyl-D-alanyl-D-alanine	uagmda	C87H139N7O23P2	-4	1711	C05897
cpd03495	Undecaprenyl-diphospho-N-acetylmuramoyl--N-acetylglucosamine-L-ala-D-glu-meso-2-6-diaminopimeloyl-D-ala-D-ala|Undecaprenyl-diphospho-N-acetylmuramoyl-(N-acetylglucosamine)-L-alanyl-D-glutamyl-meso-2,6-diaminopimeloyl-D-alanyl-D-alanine|Undecaprenyl-diphospho-N-acetylmuramoyl-(N-acetylglucosamine)-L-ala-D-glu-meso-2,6-diaminopimeloyl-D-ala-D-ala|Undecaprenyl-diphospho-N-acetylmuramoyl-(N-acetylglu…	uaagmda	C95H152N8O28P2	-4	1914	C05898
cpd03517	Biotinyl-5-AMP|Biotinyl-5'-AMP	btamp	C20H27N7O9PS	-1	572	C05921
cpd03518	Formamidopyrimidine nucleoside triphosphate	Formamidopyrimidine nucleoside triphosphate	C10H15N5O15P3	-3	538	C05922
cpd03519	2,5-Diaminopyrimidine nucleoside triphosphate	2,5-Diaminopyrimidine nucleoside triphosphate	C9H15N5O14P3	-3	510	C05923
cpd03521	Dihydroneopterinmonophosphate|Dihydroneopterin monophosphate|2-Amino-4-hydroxy-6-(erythro-1,2,3-trihydroxypropyl)dihydropteridine phosphate|Dihydroneopterin phosphate	dhpmp	C9H13N5O7P	-1	334	C05925
cpd03524	10-Formyl-THF-L-glutamate|10-Formyltetrahydrofolyl L-glutamate	10-Formyl-THF-L-glutamate	C25H27N8O10	-3	599	C05928
cpd03555	(5Z,8Z,11Z,13E)-(15S)-15-Hydroperoxyicosa-5,8,11,13-tetraenoate|15-Hydroperoxyicosatetraenoic acid|15-Hydroperoxyeicosatetraenoic acid|15-Hydroperoxyicosatetraenoate|15-Hydroperoxyeicosatetraenoate|(5Z,8Z,11Z,13E)-(15S)-15-Hydroperoxyicosa-5,8,11,13-tetraenoic acid|15(S)-HPETE	15(S)-HPETE	C20H31O4	-1	335	C05966
cpd03557	O-(2-Acyl-sn-glycero-3-phospho)-ethanolamine|L-1-Lysophosphatidylethanolamine|2-Acyl-sn-glycero-3-phosphoethanolamine	L-1-Lysophosphatidylethanolamine	C6H12NO7PR	-1	242	C05973
cpd03561	2-Hydroxybutyric acid|2-Hydroxybutyrate|2-Hydroxybutanoic acid	2hbut	C4H7O3	-1	103	C05984
cpd03572	(S)-3-Hydroxyisobutyryl-CoA	hibcoa	C25H39N7O18P3S	-3	850	C06000
cpd03583	D-arabino-6-Phospho-hex-3-ulose|D-arabino-3-Hexulose 6-phosphate	D-arabino-6-Phospho-hex-3-ulose	C6H12O9P	-1	259	C06019
cpd03607	4-(Phosphonooxy)-L-threonine|4-(Phosphonooxy)-threonine|O-Phospho-4-hydroxy-L-threonine	phthr	C4H9NO7P	-1	214	C06055
cpd03608	4-Hydroxy-L-threonine	4hthr	C4H9NO4	0	135	C06056
cpd03662	n-Butanol|1-Butanol	n-Butanol	C4H10O	0	74	C06142
cpd03666	2,5-Diamino-6-(5'-triphosphoryl-3',4'-trihydroxy-2'-oxopentyl)- amino-4-oxopyrimidine	2,5-Diamino-6-(5-triphosphoryl-3,4-trihydroxy-2-oxopentyl)- amino-4-oxopyrimidine	C9H15N5O14P3	-3	510	C06148
cpd03671	D-Glucosamine1-phosphate|D-Glucosamine 1-phosphate|alpha-D-Glucosamine 1-phosphate	gam1p	C6H14NO8P	0	259	C06156
cpd03696	Hydroquinone-O-beta-D-glucopyranoside|Uvasol|Ursin|Arbutin	arbt	C12H16O7	0	272	C06186
cpd03697	Arbutin-6P|Arbutin 6-phosphate	arbt6p	C12H16O10P	-1	351	C06187
cpd03698	Salicin-6P|Salicin 6-phosphate	salc6p	C13H18O10P	-1	365	C06188
cpd03701	Gp|Guo-3'-P|3'-Guanylic acid|3'-GMP|Guanosine 3'-phosphate	3gmp	C10H13N5O8P	-1	362	C06193
cpd03702	2',3'-Cyclic GMP	23cgmp	C10H11N5O7P	-1	344	C06194
cpd03704	dIMP|2'-Deoxyinosine 5'-phosphate	dimp	C10H12N4O7P	-1	331	C06196
cpd03707	4-[2-(Dimethylamino)ethyl]phenol|Hordenine	Hordenine	C10H16NO	1	166	C06199
cpd03724	Ferrichrome	ferrich	C27H45FeN9O12	0	743	C06228
cpd03752	L-Galactitol 6-phosphate|D-Galactitol 1-phosphate|Galactitol 1-phosphate	galt1p	C6H14O9P	-1	261	C06311
cpd03760	Precorrin 6B|Precorrin 6Y	pre6b	C44H49N4O16	-7	889	C06319
cpd03761	Precorrin 6A|Precorrin 6X	pre6a	C44H47N4O16	-7	887	C06320
cpd03812	N-Acetyl-D-galactosamine 6-phosphate	N-Acetyl-D-galactosamine 6-phosphate	C8H15NO9P	-1	300	C06376
cpd03813	D-Galactosamine 6-phosphate	D-Galactosamine 6-phosphate	C6H14NO8P	0	259	C06377
cpd03832	Hydrogenobyrinic acid|Hydrogenobyrinate	hgbyr	C45H54N4O14	-6	874	C06399
cpd03833	Precorrin 3B	pre3b	C43H44N4O17	-6	888	C06406
cpd03834	Precorrin 4	pre4	C44H45N4O17	-7	901	C06407
cpd03835	Precorrin 8|Precorrin 8X	pre8	C45H53N4O14	-7	873	C06408
cpd03839	Precorrin 5	pre5	C45H47N4O17	-7	915	C06416
cpd03847	tetradecanoate (n-C14:0)|tetradecanoate (C14:0)|Myristic acid|Tetradecanoate|Tetradecanoic acid	ttdca	C14H27O2	-1	227	C06424
cpd03913	Hydrogenobyrinic acid a,c-diamide|Hydrogenobyrinate diamide|Hydrogenobyrinate a,c diamide	hgbam	C45H58N6O12	-4	874	C06503
cpd03914	Cob(II)yrinic acid a,c-diamide|Cob(II)yrinate diamide|Cob(II)yrinate a,c diamide	co2dam	C45H57CoN6O12	-3	932	C06504
cpd03915	Cob(I)yrinic acid a,c-diamide|Cob(I)yrinate diamide|Cob(I)yrinate a,c diamide	co1dam	C45H57CoN6O12	-4	932	C06505
cpd03916	Adenosylcobyrinic acid a,c-diamide|Adenosylcob(III)yrinic acid a,c-diamide|Adenosyl cobyrinate diamide|Adenosyl cobyrinate a,c diamide	adcobdam	C55H69CoN11O15	-3	1182	C06506
cpd03917	adenosyl-cobyric acid|Adenosylcobyric acid|Adenosyl cobyrinate hexaamide	adcobhex	C55H77CoN15O11	1	1182	C06507
cpd03918	Adenosyl cobinamide	adocbi	C58H85CoN16O11	2	1240	C06508
cpd03919	Adenosyl cobinamide phosphate	adocbip	C58H84CoN16O14P	0	1318	C06509
cpd03920	Adenosylcobinamide-GDP|Adenosine-GDP-cobinamide	agdpcbi	C68H96CoN21O21P2	0	1663	C06510
cpd04539	(2S)-2-Amino-3-oxo-4-phosphonooxybutanoate|L-2-Amino-3-oxo-4-phosphonooxybutyrate|2-Amino-3-oxo-4-phosphonooxybutyrate	amopbut-L	C4H7NO7P	-1	212	C07335
cpd04918	D-Glycero-D-manno-heptose7-phosphate|D-glycero-D-manno-Heptose 7-phosphate	gmhep7p	C7H14O10P	-1	289	C07836
cpd04920	D-Glycero-D-manno-heptose1-phosphate|D-glycero-D-manno-Heptose 1-phosphate	gmhep1p	C7H14O10P	-1	289	C07838
cpd05212	L-Selenocystathionine	L-Selenocystathionine	C7H14N2O4Se	0	269	C08297
cpd06227	THF-L-glutamate|Tetrahydrofolyl-[Glu](2)|Tetrahydrofolyl-[Glu](n)|Tetrahydrofolyl-[Glu](n+1)|THF-polyglutamate|Tetrahydropteroyl-[gamma-Glu]n|Tetrahydropteroyl-[gamma-Glu]n+1	thfglu	C24H27N8O9	-3	571	C03541|C09332
cpd06774	Pinocarvone	Pinocarvone	C10H14O	0	150	C09884
cpd08210	ADC|4-Amino-4-deoxychorismate	4adcho	C10H10NO5	-1	224	C11355
cpd08211	trans,trans,cis-Geranylgeranyl pyrophosphate|trans,trans,cis-Geranylgeranyl diphosphate	tcggrpp	C20H34O7P2	-2	448	C11356
cpd08286	2-c-methyl-d-erythritol-4-phosphate|2-C-methyl-D-erythritol4-phosphate|2-C-Methyl-D-erythritol 4-phosphate	2me4p	C5H12O7P	-1	215	C11434
cpd08287	4--cytidine5-diphospho-2-C-methyl-D-erythritol|4-(Cytidine 5'-diphospho)-2-C-methyl-D-erythritol	4c2me	C14H23N3O14P2	-2	519	C11435
cpd08288	2-phospho-4--cytidine5-diphospho-2-C-methyl-D-erythritol|2-Phospho-4-(cytidine 5'-diphospho)-2-C-methyl-D-erythritol	2p4c2me	C14H23N3O17P3	-3	598	C11436
cpd08289	1-deoxy-D-xylulose5-phosphate|1-Deoxy-D-xylulose 5-phosphate	dxyl5p	C5H10O7P	-1	213	C11437
cpd08301	2-c-methyl-d-erythritol-2,4-cyclodiphosphate|2-C-methyl-D-erythritol2-4-cyclodiphosphate|3-Methyl-1,2,3,4-tetrahydroxybutane-1,3-cyclic bisphosphate|2-C-Methyl-D-erythritol 2,4-cyclodiphosphate	2mecdp	C5H10O9P2	-2	276	C11453
cpd08316	D-Glycero-D-manno-heptose1-7-bisphosphate|D-glycero-D-manno-Heptose 1,7-bisphosphate	gmhep17bp	C7H14O13P2	-2	368	C11472
cpd08368	Cobalt-sirohydrochlorin|Cobalt-precorrin 2	copre2	C42H40CoN4O16	-6	915	C11538
cpd08369	Cobalt-precorrin 3	copre3	C43H42CoN4O16	-6	929	C11539
cpd08370	Cobalt-precorrin 4	copre4	C44H44CoN4O16	-6	943	C11540
cpd08371	Cobalt-precorrin 5A|Cobalt-precorrin 5	copre5	C45H47CoN4O16	-5	958	C11541|C16242
cpd08372	Cobalt-precorrin 6A|Cobalt-precorrin 6	copre6	C44H46CoN4O16	-6	945	C11542
cpd08373	Cobalt-precorrin 6B|Cobalt-dihydro-precorrin 6	codhpre6	C44H48CoN4O16	-6	947	C11543
cpd08375	Cobalt-precorrin 8	copre8	C45H53CoN4O14	-5	932	C11545
cpd08449	1-Amino-3-(phosphohydroxy)propan-2-one|3-Amino-2-oxopropyl phosphate	1-AMINO-PROPAN-2-ONE-3-PHOSPHATE	C3H8NO5P	0	169	C11638
cpd08615	1-hydroxy-2-methyl-2--E-butenyl4-diphosphate|1-hydroxy-2-methyl-2--butenyl 4-diphosphate|1-hydroxy-2-methyl-2-(E)-butenyl 4-diphosphate|(E)-4-Hydroxy-3-methylbut-2-en-1-yl diphosphate|1-Hydroxy-2-methyl-2-butenyl 4-diphosphate	h2mb4p	C5H10O8P2	-2	260	C11811
cpd08625	5-Hydroxyisourate	5-Hydroxyisourate	C5H4N4O4	0	184	C11821
cpd08636	4-5-dihydroxy-2-3-pentanedione|4,5-dihydroxy-2,3-pentanedione|(S)-4,5-dihydroxypentan-2,3-dione	dhptd	C5H8O4	0	132
cpd08726	Perillyl-CoA	Perillyl-CoA	C31H45N7O17P3S	-3	912	C11929
cpd08731	2-Hydroxy-4-isopropenylcyclohexane-1-carboxyl-CoA	2-Hydroxy-4-isopropenylcyclohexane-1-carboxyl-CoA	C31H47N7O18P3S	-3	930	C11934
cpd08738	Pinocarveol	Pinocarveol	C10H16O	0	152	C11941
cpd08744	3-Hydroxy-2,6-dimethyl-5-methylene-heptanoyl-CoA	3-Hydroxy-2,6-dimethyl-5-methylene-heptanoyl-CoA	C31H49N7O18P3S	-3	932	C11947
cpd08745	2,6-Dimethyl-5-methylene-3-oxo-heptanoyl-CoA	2,6-Dimethyl-5-methylene-3-oxo-heptanoyl-CoA	C31H47N7O18P3S	-3	930	C11948
cpd08928	L-Threonine phosphate|L-Threonine O-3-phosphate	thrp	C4H9NO6P	-1	198	C12147
cpd09027	5-Hydroxy-2-oxo-4-ureido-2,5-dihydro-1H-imidazole-5-carboxylate	5-Hydroxy-2-oxo-4-ureido-2,5-dihydro-1H-imidazole-5-carboxylate	C5H5N4O5	-1	201	C12248
cpd09410	Demethylphylloquinone|2-Phytyl-1,4-naphthoquinone	Demethylphylloquinone	C30H44O2	0	436	C13309
cpd09801	beta-Methylnaphthalene|2-Methylnaphthalene	2-Methylnaphthalene	C11H10	0	142	C14098
cpd09818	Naphthyl-2-methyl-succinic acid	Naphthyl-2-methyl-succinic acid	C15H12O4	-2	256	C14115
cpd09844	(3S)-3-Hydroxyadipyl-CoA	3hadpcoa	C27H40N7O20P3S	-4	907	C14145
cpd09879	S-(Hydroxymethyl)glutathione	hmglut-S	C11H18N3O7S	-1	336	C14180
cpd10162	(R)-3-Hydroxy-3-methyl-2-oxopentanoate	(R)-3-Hydroxy-3-methyl-2-oxopentanoate	C6H9O4	-1	145	C14463
cpd10515	Iron(2+)|Ferrous ion|Fe(II)|Fe2+	fe2	Fe	2	56	C14818
cpd10516	fe3|Iron(3+)|Ferric ion|Fe(III)|Fe3+	fe3	Fe	3	56	C14819
cpd11225	3,4-Dihydroxy-2-butanone 4-phosphate|3-4-dihydroxy-2-butanone4-phosphate	db4p	C4H8O6P	-1	183	C15556
cpd11310	5-carboxyamino-1-(5-phospho-D-ribosyl)imidazole|5-phosphoribosyl-5-carboxyaminoimidazole	5caiz	C9H12N3O9P	-2	337	C15667
cpd11416	Biomass	Biomass		0	0
cpd11420	trdox|Oxidized thioredoxin|Thioredoxin disulfide|Thioredoxin sulfide|Oxidizedthioredoxin	trdox	C6H7NO2R2S2	0	191	C00343
cpd11421	trdrd|Reduced thioredoxin|Thioredoxin|Reducedthioredoxin	trdrd	C6H9NO2R2S2	0	193	C00342
cpd11422	12dag3p_BS|1,2-diacyl-sn-glycerol 3-phosphate|Phosphatidate|Phosphatidic acid|3-sn-Phosphatidate|phosphatidate (E.coli)|diacylglycerol 3-phosphate	12dag3p	C5H6O8PR2	-1	227	C00416
cpd11423	12dgr_BS|diacylglycerol|1,2-diacylglycerol|1,2-Diacyl-sn-glycerol|D-1,2-Diacylglycerol|1,2-Diacylglycerol (E.coli)|Diglyceride|L-1,2-Diacylglycerol	12dgr	C5H6O5R2	0	148	C00165|C00641
cpd11425	2dmmq7|2-Demethylmenaquinone 7|2-demethyl menaquinone|2-Demethylmenaquinone	2dmmq8	C45H62O2	0	634	C05818
cpd11427	cdpdag_BS|CDPdiacylglycerol (B. subtilis)|CDP-1,2-diacylglycerol|CDP-diacylglycerol|1,2-Diacyl-sn-glycero-3-cytidine-5'-diphosphate|CDPdiacylglycerol|CDPdiacylglycerol, yeast-specific	cdpdag	C14H17N3O15P2R2	-2	531	C00269
cpd11432	fa11coa|Iso-C17:0 CoA Isoheptadecanoyl-CoA	fa11coa	C38H65N7O17P3S	-3	1016
cpd11434	fa12coa|Anteiso-C17:0 CoA Anteisoheptadecanoyl-CoA	fa12coa	C38H65N7O17P3S	-3	1016
cpd11435	fa1coa|Iso-C14:0 CoA Isotetradecanoyl-CoA	fa1coa	C35H59N7O17P3S	-3	974
cpd11437	fa3coa|Iso-C15:0 CoA Isopentadecanoyl-CoA	fa3coa	C36H61N7O17P3S	-3	988
cpd11439	fa4coa|Anteiso-C15:0 CoA Anteisopentadecanoyl-CoA	fa4coa	C36H61N7O17P3S	-3	988
cpd11441	fa6coa|Iso-C16:0 CoA Isohexadecanoyl-CoA	fa6coa	C37H63N7O17P3S	-3	1002
cpd11451	mql7|Menaquinol 7|Menaquinone|Menatetrenone	mqn8	C46H66O2	0	650	C00828
cpd11454	pglyp_BS|phosphatidylglycerophosphate (B. subtilis)|Phosphatidylglycerophosphate|Phosphatidylglycerophosphate (Ecoli)|3(3-sn-Phosphatidyl)-sn-glycerol 1-phosphate|3(3-Phosphatidyl-)L-glycerol 1-phosphate|1,2-Diacyl-sn-glycero-3-phospho-sn-glycerol 3'-phosphate|3-phosphatidylglycerol 1-phosphate|Phosphatidylglycerophosphate, yeast-specific	pgp	C8H12O13P2R2	-2	380	C03892
cpd11455	ps_BS|phosphatidylserine (B. subtilis)|Phosphatidyl-L-serine|Phosphatidylserine|1,2-Diacyl-sn-glycerol 3-phospho-L-serine|3-O-sn-Phosphatidyl-L-serine|O3-Phosphatidyl-L-serine|phosphatidylserine, yeast-specific	ps_PA	C8H10NO10PR2	-2	313	C02737
cpd11456	psetha_BS|phosphatidylethanolamine (B. subtilis)|Phosphatidylethanolamine|(3-Phosphatidyl)ethanolamine|(3-Phosphatidyl)-ethanolamine|Cephalin|O-(1-beta-Acyl-2-acyl-sn-glycero-3-phospho)ethanolamine|1-Acyl-2-acyl-sn-glycero-3-phosphoethanolamine|phosphatidylethanolamine, yeast-specific	pe_PA	C7H11NO8PR2	-1	270	C00350
cpd11459	tcam|minor teichoic acid (acetylgalactosamine glucose phosphate, n=30)|minor teichoic acid (acetylgalactosamine glucose	tcam_BS	C420H692N30O391P30	-30	13338
cpd11461	DNA|DNAn|DNAn+1|(Deoxyribonucleotide)n|(Deoxyribonucleotide)m|(Deoxyribonucleotide)n+m|Deoxyribonucleic acid	dna	C15H23O13P2R3	-2	476	C00039
cpd11463	Protein	PROTEIN_W	C4H5N2O3R2	-1	131	C00017
cpd11464	Butyryl-[acp]|Butyryl-[acyl-carrier protein]|Butyryl-ACP|Butyryl-ACP (n-C4:0ACP)	butACP	C15H27N2O8PRS	-1	427	C05745
cpd11465	But-2-enoyl-[acyl-carrier protein]	2beACP	C15H25N2O8PRS	-1	425	C04246
cpd11466	Tetradecanoyl-[acp]|Tetradecanoyl-[acyl-carrier protein]|Myristoyl-[acyl-carrier protein]|Myristoyl-ACP|Myristoyl-ACP (n-C14:0ACP)|Myristoyl-ACP-n-C14-0ACP|tetradecanoyl-acp	myrsACP	C25H47N2O8PRS	-1	567	C05761
cpd11467	trans-Tetradec-2-enoyl-[acp]|trans-Tetradec-2-enoyl-[acyl-carrier protein]|(2E)-Tetradecenoyl-[acp]|trans-tetradec-2-enoyl-acp	tmrs2eACP	C25H45N2O8PRS	-1	565	C05760
cpd11468	Dodecanoyl-[acyl-carrier protein]|Dodecanoyl-[acp]|Lauroyl-[acyl-carrier protein]|Dodecanoyl-ACP|Dodecanoyl-ACP (n-C12:0ACP)	ddcaACP	C23H43N2O8PRS	-1	539	C05223
cpd11469	trans-Dodec-2-enoyl-[acp]|trans-Dodec-2-enoyl-[acyl-carrier protein]|(2E)-Dodecenoyl-[acp]|trans-dodec-2-enoyl-acp	2tddACP	C23H41N2O8PRS	-1	537	C05758
cpd11470	Octanoyl-[acp]|Octanoyl-[acyl-carrier protein]|Octanoyl-ACP|Octanoyl-ACP (n-C8:0ACP)	octACP	C19H35N2O8PRS	-1	483	C05752
cpd11471	trans-Oct-2-enoyl-[acp]|trans-Oct-2-enoyl-[acyl-carrier protein]|2-Octenoyl-[acyl-carrier protein]|(2E)-Octenoyl-[acp]	2toceACP	C19H33N2O8PRS	-1	481	C05751
cpd11472	Hexanoyl-[acp]|Hexanoyl-[acyl-carrier protein]|Hexanoyl-ACP|Hexanoyl-ACP (n-C6:0ACP)	hexACP	C17H31N2O8PRS	-1	455	C05749
cpd11473	trans-Hex-2-enoyl-[acp]|trans-Hex-2-enoyl-[acyl-carrier protein]|(2E)-Hexenoyl-[acp]|trans-hex-2-enoyl-acp	2theACP	C17H29N2O8PRS	-1	453	C05748
cpd11474	Decanoyl-[acp]|Decanoyl-[acyl-carrier protein]|Decanoyl-ACP|Decanoyl-ACP (n-C10:0ACP)	decACP	C21H39N2O8PRS	-1	511	C05755
cpd11475	trans-Dec-2-enoyl-[acp]|trans-Dec-2-enoyl-[acyl-carrier protein]|(2E)-Decenoyl-[acp]|trans-2-Decenoyl-[acyl-carrier protein]|trans-dec-2-enoyl-acp	2tdeACP	C21H37N2O8PRS	-1	509	C05754
cpd11476	Hexadecanoyl-[acp]|Hexadecanoyl-[acyl-carrier protein]|hexadecanoyl-acp	hedacp	C27H51N2O8PRS	-1	595	C05764
cpd11477	trans-Hexadec-2-enoyl-[acp]|trans-Hexadec-2-enoyl-[acyl-carrier protein]|(2E)-Hexadecenoyl-[acp]|trans-hexadec-2-enoyl-acp	tpalm2eACP	C27H49N2O8PRS	-1	593	C05763
cpd11478	(3R)-3-Hydroxybutanoyl-[acyl-carrier protein]|(R)-3-Hydroxybutanoyl-[acyl-carrier protein]	3hbACP	C15H27N2O9PRS	-1	443	C04618
cpd11479	(R)-3-Hydroxyhexanoyl-[acp]|(R)-3-Hydroxyhexanoyl-[acyl-carrier protein]|D-3-Hydroxyhexanoyl-[acp]|D-3-Hydroxyhexanoyl-[acyl-carrier protein]	3hhACP	C17H31N2O9PRS	-1	471	C05747
cpd11480	(R)-3-Hydroxydodecanoyl-[acp]|(R)-3-Hydroxydodecanoyl-[acyl-carrier protein]|D-3-Hydroxydodecanoyl-[acp]|D-3-Hydroxydodecanoyl-[acyl-carrier protein]	3hddACP	C23H43N2O9PRS	-1	555	C05757
cpd11481	(3R)-3-Hydroxypalmitoyl-[acyl-carrier protein]|(R)-3-Hydroxypalmitoyl-[acyl-carrier protein]|(3R)-3-Hydroxyhexadecanoyl-[acyl-carrier protein]|(R)-3-Hydroxyhexadecanoyl-[acyl-carrier protein]|R-3-hydroxypalmitoyl-[acyl-carrier protein]|R-3-hydroxypalmitoyl-acyl-carrierprotein-	3hpaACP	C27H51N2O9PRS	-1	611	C04633
cpd11482	(3R)-3-Hydroxydecanoyl-[acyl-carrier protein]|(R)-3-Hydroxydecanoyl-[acyl-carrier protein]	3hdeACP	C21H39N2O9PRS	-1	527	C04619
cpd11483	(3R)-3-Hydroxyoctanoyl-[acyl-carrier protein]|(R)-3-Hydroxyoctanoyl-[acyl-carrier protein]	3hocACP	C19H35N2O9PRS	-1	499	C04620
cpd11484	(3R)-3-Hydroxytetradecanoyl-[acyl-carrier protein]|(R)-3-Hydroxytetradecanoyl-[acyl-carrier protein]|beta-Hydroxymyristyl-[acyl-carrier protein]|HMA|R-3-hydroxy-myristoyl-ACP	3htdACP	C25H47N2O9PRS	-1	583	C04688
cpd11485	3-Oxohexadecanoyl-[acp]|3-Oxohexadecanoyl-[acyl-carrier protein]|3-oxohexadecanoyl-acp	3oxhdACP	C27H49N2O9PRS	-1	609	C05762
cpd11486	3-Oxohexanoyl-[acp]|3-Oxohexanoyl-[acyl-carrier protein]	3oxhACP	C17H29N2O9PRS	-1	469	C05746
cpd11487	3-Oxodecanoyl-[acp]|3-Oxodecanoyl-[acyl-carrier protein]|3-oxodecanoyl-acp	3oxdeACP	C21H37N2O9PRS	-1	525	C05753
cpd11488	Acetoacetyl-[acp]|Acetoacetyl-[acyl-carrier protein]|Acetoacetyl-ACP	actACP	C15H25N2O9PRS	-1	441	C05744
cpd11489	3-Oxododecanoyl-[acp]|3-Oxododecanoyl-[acyl-carrier protein]|3-oxododecanoyl-acp	3oxddACP	C23H41N2O9PRS	-1	553	C05756
cpd11490	3-Oxooctanoyl-[acp]|3-Oxooctanoyl-[acyl-carrier protein]|3-oxooctanoyl-acp	3oxocACP	C19H33N2O9PRS	-1	497	C05750
cpd11491	3-Oxotetradecanoyl-[acp]|3-Oxotetradecanoyl-[acyl-carrier protein]|3-oxotetradecanoyl-acp	3oxtdACP	C25H45N2O9PRS	-1	581	C05759
cpd11492	Malonyl-[acyl-carrier protein]|Malonyl-acyl-carrierprotein-	malACP	C14H22N2O10PRS	-2	442	C01209
cpd11493	Acyl-carrier protein|ACP|[Acyl-carrier protein]|Holo-[acyl-carrie-protein]|acyl carrier protein|acylcarrierprotein	ACP	C11H21N2O7PRS	-1	357	C00229
cpd11494	Acetyl-[acyl-carrier protein]|Acetyl-ACP	acACP	C13H23N2O8PRS	-1	399	C03939
cpd11495	2-methylbutanoyl-ACP|2-methylbutyryl-ACP	cbs_99	C16H29N2O8PRS	-1	441
cpd11496	4-methyl-3-oxo-hexanoyl-ACP	4-methyl-3-oxo-hexanoyl-ACP	C18H31N2O9PRS	-1	483
cpd11497	4-methyl-3-hydroxy-hexanoyl-ACP	4-methyl-3-hydroxy-hexanoyl-ACP	C18H33N2O9PRS	-1	485
cpd11498	4-methyl-trans-hex-2-enoyl-ACP	4-methyl-trans-hex-2-enoyl-ACP	C18H31N2O8PRS	-1	467
cpd11499	4-methyl-hexanoyl-ACP	4-methyl-hexanoyl-ACP	C18H33N2O8PRS	-1	469
cpd11500	6-methyl-3-oxo-octanoyl-ACP	6-methyl-3-oxo-octanoyl-ACP	C20H35N2O9PRS	-1	511
cpd11501	6-methyl-3-hydroxy-octanoyl-ACP	6-methyl-3-hydroxy-octanoyl-ACP	C20H37N2O9PRS	-1	513
cpd11502	6-methyl-trans-oct-2-enoyl-ACP	6-methyl-trans-oct-2-enoyl-ACP	C20H35N2O8PRS	-1	495
cpd11503	6-methyl-octanoyl-ACP	6-methyl-octanoyl-ACP	C20H37N2O8PRS	-1	497
cpd11504	8-methyl-3-oxo-decanoyl-ACP	8-methyl-3-oxo-decanoyl-ACP	C22H39N2O9PRS	-1	539
cpd11505	8-methyl-3-hydroxy-decanoyl-ACP	8-methyl-3-hydroxy-decanoyl-ACP	C22H41N2O9PRS	-1	541
cpd11506	8-methyl-trans-dec-2-enoyl-ACP	8-methyl-trans-dec-2-enoyl-ACP	C22H39N2O8PRS	-1	523
cpd11507	8-methyl-decanoyl-ACP	8-methyl-decanoyl-ACP	C22H41N2O8PRS	-1	525
cpd11508	10-methyl-3-oxo-dodecanoyl-ACP	10-methyl-3-oxo-dodecanoyl-ACP	C24H43N2O9PRS	-1	567
cpd11509	10-methyl-3-hydroxy-dodecanoyl-ACP	10-methyl-3-hydroxy-dodecanoyl-ACP	C24H45N2O9PRS	-1	569
cpd11510	10-methyl-trans-dodec-2-enoyl-ACP	10-methyl-trans-dodec-2-enoyl-ACP	C24H43N2O8PRS	-1	551
cpd11511	10-methyl-dodecanoyl-ACP	10-methyl-dodecanoyl-ACP	C24H45N2O8PRS	-1	553
cpd11512	12-methyl-3-oxo-tetra-decanoyl-ACP	12-methyl-3-oxo-tetra-decanoyl-ACP	C26H47N2O9PRS	-1	595
cpd11513	12-methyl-3-hydroxy-tetra-decanoyl-ACP	12-methyl-3-hydroxy-tetra-decanoyl-ACP	C26H49N2O9PRS	-1	597
cpd11514	12-methyl-trans-tetra-dec-2-enoyl-ACP	12-methyl-trans-tetra-dec-2-enoyl-ACP	C26H47N2O8PRS	-1	579
cpd11515	12-methyl-tetra-decanoyl-ACP	12-methyl-tetra-decanoyl-ACP	C26H49N2O8PRS	-1	581
cpd11516	14-methyl-3-oxo-hexa-decanoyl-ACP	14-methyl-3-oxo-hexa-decanoyl-ACP	C28H51N2O9PRS	-1	623
cpd11517	14-methyl-3-hydroxy-hexa-decanoyl-ACP	14-methyl-3-hydroxy-hexa-decanoyl-ACP	C28H53N2O9PRS	-1	625
cpd11518	14-methyl-trans-hexa-dec-2-enoyl-ACP	14-methyl-trans-hexa-dec-2-enoyl-ACP	C28H51N2O8PRS	-1	607
cpd11519	14-methyl-hexa-decanoyl-ACP	14-methyl-hexa-decanoyl-ACP	C28H53N2O8PRS	-1	609
cpd11520	3-methylbutanoyl-ACP|isovaleryl-ACP	cbs_378	C16H29N2O8PRS	-1	441
cpd11521	5-methyl-3-oxo-hexanoyl-ACP	5-methyl-3-oxo-hexanoyl-ACP	C18H31N2O9PRS	-1	483
cpd11522	5-methyl-3-hydroxy-hexanoyl-ACP	5-methyl-3-hydroxy-hexanoyl-ACP	C18H33N2O9PRS	-1	485
cpd11523	5-methyl-trans-hex-2-enoyl-ACP	5-methyl-trans-hex-2-enoyl-ACP	C18H31N2O8PRS	-1	467
cpd11524	5-methyl-hexanoyl-ACP	5-methyl-hexanoyl-ACP	C18H33N2O8PRS	-1	469
cpd11525	7-methyl-3-oxo-octanoyl-ACP	7-methyl-3-oxo-octanoyl-ACP	C20H35N2O9PRS	-1	511
cpd11526	7-methyl-3-hydroxy-octanoyl-ACP	7-methyl-3-hydroxy-octanoyl-ACP	C20H37N2O9PRS	-1	513
cpd11527	7-methyl-trans-oct-2-enoyl-ACP	7-methyl-trans-oct-2-enoyl-ACP	C20H35N2O8PRS	-1	495
cpd11528	7-methyl-octanoyl-ACP	7-methyl-octanoyl-ACP	C20H37N2O8PRS	-1	497
cpd11529	9-methyl-3-oxo-decanoyl-ACP	9-methyl-3-oxo-decanoyl-ACP	C22H39N2O9PRS	-1	539
cpd11530	9-methyl-3-hydroxy-decanoyl-ACP	9-methyl-3-hydroxy-decanoyl-ACP	C22H41N2O9PRS	-1	541
cpd11531	9-methyl-trans-dec-2-enoyl-ACP	9-methyl-trans-dec-2-enoyl-ACP	C22H39N2O8PRS	-1	523
cpd11532	9-methyl-decanoyl-ACP	9-methyl-decanoyl-ACP	C22H41N2O8PRS	-1	525
cpd11533	11-methyl-3-oxo-dodecanoyl-ACP	11-methyl-3-oxo-dodecanoyl-ACP	C24H43N2O9PRS	-1	567
cpd11534	11-methyl-3-hydroxy-dodecanoyl-ACP	11-methyl-3-hydroxy-dodecanoyl-ACP	C24H45N2O9PRS	-1	569
cpd11535	11-methyl-trans-dodec-2-enoyl-ACP	11-methyl-trans-dodec-2-enoyl-ACP	C24H43N2O8PRS	-1	551
cpd11536	11-methyl-dodecanoyl-ACP	11-methyl-dodecanoyl-ACP	C24H45N2O8PRS	-1	553
cpd11537	13-methyl-3-oxo-tetra-decanoyl-ACP	13-methyl-3-oxo-tetra-decanoyl-ACP	C26H47N2O9PRS	-1	595
cpd11538	13-methyl-3-hydroxy-tetra-decanoyl-ACP	13-methyl-3-hydroxy-tetra-decanoyl-ACP	C26H49N2O9PRS	-1	597
cpd11539	13-methyl-trans-tetra-dec-2-enoyl-ACP	13-methyl-trans-tetra-dec-2-enoyl-ACP	C26H47N2O8PRS	-1	579
cpd11540	13-methyl-tetra-decanoyl-ACP	13-methyl-tetra-decanoyl-ACP	C26H49N2O8PRS	-1	581
cpd11541	15-methyl-3-oxo-hexa-decanoyl-ACP	15-methyl-3-oxo-hexa-decanoyl-ACP	C28H51N2O9PRS	-1	623
cpd11542	15-methyl-3-hydroxy-hexa-decanoyl-ACP	15-methyl-3-hydroxy-hexa-decanoyl-ACP	C28H53N2O9PRS	-1	625
cpd11543	15-methyl-trans-hexa-dec-2-enoyl-ACP	15-methyl-trans-hexa-dec-2-enoyl-ACP	C28H51N2O8PRS	-1	607
cpd11544	15-methyl-hexa-decanoyl-ACP	15-methyl-hexa-decanoyl-ACP	C28H53N2O8PRS	-1	609
cpd11545	2-methylpropionyl-ACP|isobutyryl-ACP	cbs_374	C15H27N2O8PRS	-1	427
cpd11546	4-methyl-3-oxo-pentanoyl-ACP	4-methyl-3-oxo-pentanoyl-ACP	C17H29N2O9PRS	-1	469
cpd11547	4-methyl-3-hydroxy-pentanoyl-ACP	4-methyl-3-hydroxy-pentanoyl-ACP	C17H31N2O9PRS	-1	471
cpd11548	4-methyl-trans-pent-2-enoyl-ACP	4-methyl-trans-pent-2-enoyl-ACP	C17H29N2O8PRS	-1	453
cpd11549	4-methyl-pentanoyl-ACP	4-methyl-pentanoyl-ACP	C17H31N2O8PRS	-1	455
cpd11550	6-methyl-3-oxo-heptanoyl-ACP	6-methyl-3-oxo-heptanoyl-ACP	C19H33N2O9PRS	-1	497
cpd11551	6-methyl-3-hydroxy-heptanoyl-ACP	6-methyl-3-hydroxy-heptanoyl-ACP	C19H35N2O9PRS	-1	499
cpd11552	6-methyl-trans-hept-2-enoyl-ACP	6-methyl-trans-hept-2-enoyl-ACP	C19H33N2O8PRS	-1	481
cpd11553	6-methyl-heptanoyl-ACP	6-methyl-heptanoyl-ACP	C19H35N2O8PRS	-1	483
cpd11554	8-methyl-3-oxo-nonanoyl-ACP	8-methyl-3-oxo-nonanoyl-ACP	C21H37N2O9PRS	-1	525
cpd11555	8-methyl-3-hydroxy-nonanoyl-ACP	8-methyl-3-hydroxy-nonanoyl-ACP	C21H39N2O9PRS	-1	527
cpd11556	8-methyl-trans-non-2-enoyl-ACP	8-methyl-trans-non-2-enoyl-ACP	C21H37N2O8PRS	-1	509
cpd11557	8-methyl-nonanoyl-ACP	8-methyl-nonanoyl-ACP	C21H39N2O8PRS	-1	511
cpd11558	10-methyl-3-oxo-undecanoyl-ACP	10-methyl-3-oxo-undecanoyl-ACP	C23H41N2O9PRS	-1	553
cpd11559	10-methyl-3-hydroxy-undecanoyl-ACP	10-methyl-3-hydroxy-undecanoyl-ACP	C23H43N2O9PRS	-1	555
cpd11560	10-methyl-trans-undec-2-enoyl-ACP	10-methyl-trans-undec-2-enoyl-ACP	C23H41N2O8PRS	-1	537
cpd11561	10-methyl-undecanoyl-ACP	10-methyl-undecanoyl-ACP	C23H43N2O8PRS	-1	539
cpd11562	12-methyl-3-oxo-tridecanoyl-ACP	12-methyl-3-oxo-tridecanoyl-ACP	C25H45N2O9PRS	-1	581
cpd11563	12-methyl-3-hydroxy-tridecanoyl-ACP	12-methyl-3-hydroxy-tridecanoyl-ACP	C25H47N2O9PRS	-1	583
cpd11564	12-methyl-trans-tridec-2-enoyl-ACP	12-methyl-trans-tridec-2-enoyl-ACP	C25H45N2O8PRS	-1	565
cpd11565	12-methyl-tridecanoyl-ACP	12-methyl-tridecanoyl-ACP	C25H47N2O8PRS	-1	567
cpd11566	14-methyl-3-oxo-pentadecanoyl-ACP	14-methyl-3-oxo-pentadecanoyl-ACP	C27H49N2O9PRS	-1	609
cpd11567	14-methyl-3-hydroxy-pentadecanoyl-ACP	14-methyl-3-hydroxy-pentadecanoyl-ACP	C27H51N2O9PRS	-1	611
cpd11568	14-methyl-trans-pentadec-2-enoyl-ACP	14-methyl-trans-pentadec-2-enoyl-ACP	C27H49N2O8PRS	-1	593
cpd11569	14-methyl-pentadecanoyl-ACP	14-methyl-pentadecanoyl-ACP	C27H51N2O8PRS	-1	595
cpd11570	3-Oxooctodecanoyl-ACP	3-Oxooctodecanoyl-ACP	C29H53N2O9PRS	-1	637
cpd11571	3-Hydroxyoctodecanoyl-ACP	3-Hydroxyoctodecanoyl-ACP	C29H55N2O9PRS	-1	639
cpd11572	trans-Octodec-2-enoyl-ACP	trans-Octodec-2-enoyl-ACP	C29H53N2O8PRS	-1	621
cpd11573	Octodecanoyl-ACP	Octodecanoyl-ACP	C29H55N2O8PRS	-1	623
cpd11574	Molybdate	mobd	H2MoO4	0	162	C06232
cpd11576	L-methionine R-oxide	metox-R	C5H11NO3S	0	165
cpd11580	Gly-Gln|L-Glycylglutamine	gly-gln-L	C7H13N3O4	0	203
cpd11581	gly-asn-L|glycyl-L-asparagine	gly-asn-L	C6H11N3O4	0	189
cpd11582	ala-L-Thr-L|N-L-alanyl-L-threonine	ala-L-Thr-L	C7H14N2O4	0	190
cpd11583	Ala-Leu|N-L-Alanyl-L-leucine	ala-L-leu-L	C9H18N2O3	0	202
cpd11584	Ala-His|Alanylhistidine	ala-L-his-L	C9H14N4O3	0	226
cpd11585	L-alanylglycine	L-alagly	C5H10N2O3	0	146
cpd11586	ala-L-glu-L	ala-L-glu-L	C8H13N2O5	-1	217
cpd11587	Ala-Gln|ala-L-gln-L	ala-L-gln-L	C8H15N3O4	0	217
cpd11588	gly-pro-L|L-Proline, 1-glycyl-	gly-pro-L	C7H12N2O3	0	172
cpd11589	gly-asp-L|N-glycyl-L-aspartic acid	gly-asp-L	C6H9N2O5	-1	189
cpd11590	met-L-ala-L	met-L-ala-L	C8H15N2O3S	-1	219
cpd11591	Gly-Met|N-Glycyl-L-methionine	gly-met-L	C7H14N2O3S	0	206
cpd11592	gly-glu-L|glycyl-L-glutamic acid	gly-glu-L	C7H11N2O5	-1	203
cpd11593	ala-L-asp-L|L-alanyl-L-aspartate	ala-L-asp-L	C7H11N2O5	-1	203
cpd11594	Dextrin	dextrin	C36H62O31	0	990	C00721
cpd11609	Acceptor|A	A	H2NR	0	17	C16722|C00028
cpd11610	Reduced acceptor|AH2	AH2	H2	10000000	2	C00030
cpd11611	Acyl-CoA|Acyl coenzyme A	acoa	C22H32N7O17P3RS	-3	792	C00040
cpd11612	Amino acid	Amino acid	C2H3NO2R	-1	74	C00045
cpd11613	RNA|RNAn|RNAn+1|RNA(linear)|(Ribonucleotide)n|(Ribonucleotide)m|(Ribonucleotide)n+m|Ribonucleic acid	rna	C15H23O19P3R3	-3	603	C00046
cpd11620	Reduced ferredoxin|Reducedferredoxin	fdxrd	Fe2R4S6	4	308	C00138
cpd11621	Oxidized ferredoxin|Oxidizedferredoxin	fdxox	Fe2R4S6	6	308	C00139
cpd11624	Phosphatidylcholine|Lecithin|Phosphatidyl-N-trimethylethanolamine|1,2-Diacyl-sn-glycero-3-phosphocholine|Choline phosphatide|3-sn-Phosphatidylcholine|Phosphatidylcholine, yeast-specific	pc_SC	C10H18NO8PR2	0	313	C00157
cpd11625	2-Oxo acid|2-Oxocarboxylate	2-Oxo acid	C2O3R	-1	73	C00161
cpd11640	Hydrogen|H2	h2	H2	0	2	C00282
cpd11657	Starch	starch	C36H62O31	0	990	C00369
cpd11712	Protein histidine|Protein L-histidine	Protein histidine	C7H8N4O2R2	0	182	C00615
cpd11735	Amylose|Amylose chain|(1,4-alpha-D-Glucosyl)n|(1,4-alpha-D-Glucosyl)n+1|1,4-alpha-D-Glucan|(1,4-alpha-D-glucosyl)(n+1)|(1,4-alpha-D-glucosyl)(n)|(1,4-alpha-D-Glucosyl)n-1|4-{(1,4)-alpha-D-Glucosyl}(n-1)-D-glucose	14glun	C30H52O26	0	828	C00718
cpd11746	Cellulose|(1,4-beta-D-Glucosyl)n|(1,4-beta-D-Glucosyl)n+1|(1,4-beta-D-Glucosyl)n-1|1,4-beta-D-Glucan|Microcrystalline cellulose	Cellulose	C6H10O5*2	0	164	C00760
cpd11763	DNA cytosine|Cytosine (in DNA)	DNA cytosine	C19H27N3O17P3R2	-3	664	C00856
cpd11822	1-Phosphatidyl-D-myo-inositol|1-Phosphatidyl-1D-myo-inositol|1-Phosphatidyl-myo-inositol|Phosphatidyl-1D-myo-inositol|(3-Phosphatidyl)-1-D-inositol|1,2-Diacyl-sn-glycero-3-phosphoinositol|phosphatidyl 1D myo inositol|phosphatidyl-1D-myo-inositol, yeast-specific	ptd1ino160	C11H16O13PR2	-1	389	C01194
cpd11825	Oleoyl-[acyl-carrier protein]|Octadecenoyl-[acyl-carrier protein]|Octadecenoyl-[acp]|Octadecenoyl-ACP|cis-octadec-11-enoyl-[acyl-carrier protein]|Octadecenoyl-ACP (n-C18:1ACP)|cis-octadec-11-enoyl-acyl-carrierprotein--n-C18-1|cis-octadec-11-enoyl-[acyl-carrier protein] (n-C18:1)	octeACP	C29H53N2O8PRS	-1	621	C01203
cpd11848	ROH	ROH	HOR	0	18	C01335
cpd11851	Levan|Fructan	Levan	C6H10O5*2	0	164	C01355
cpd11912	tRNA(Glu)|tRNA (Glu)|tRNA-Glu	trnaglu	C10H12N5O3R	0	251	C01641
cpd11915	tRNA(Ile)	trnaile	C10H12N5O3R	0	251	C01644
cpd11916	tRNA(Leu)	trnaleu	C10H12N5O3R	0	251	C01645
cpd11918	tRNA(Met)	trnamet	C10H12N5O3R	0	251	C01647
cpd11923	tRNA(Trp)	trnatrp	C10H12N5O3R	0	251	C01652
cpd11924	tRNA(Val)	trnaval	C10H12N5O3R	0	251	C01653
cpd12003	L-Leucyl-tRNA|L-Leucyl-tRNA(Leu)	leutrna	C16H24N6O4R	1	365	C02047
cpd12085	1,4-beta-D-Xylan|(1,4-beta-D-Xylan)n|(1,4-beta-D-Xylan)n+1	14bxyl	C5H8O4*2	0	134	C02352
cpd12115	alpha-L-Arabinan|alpha-L-Araban|Arabinan	Larab	C15H26O13	0	414	C02474
cpd12133	L-Valyl-tRNA(Val)	valtrna	C15H22N6O4R	1	351	C02554
cpd12188	Bacterial cell wall	Bacterial cell wall		10000000	0	C02813
cpd12223	DNA 5-methylcytosine|DNA containing 5-methylcytosine|5-Methylcytosine (in DNA)	dna5mtc	C20H29N3O17P3R2	-3	678	C02967
cpd12227	L-Glutamyl-tRNA(Glu)|L-Glutamyl-tRNA-Glu	glutrna	C15H19N6O6R	0	380	C02987
cpd12256	L-Isoleucyl-tRNA(Ile)	iletrna	C16H24N6O4R	1	365	C03127
cpd12322	1-Alkenyl-2-acylglycerol	1-Alkenyl-2-acylglycerol	C6H8O4R2	0	146	C03454
cpd12336	L-Tryptophanyl-tRNA(Trp)	trptrna	C21H23N7O4R	1	438	C03512
cpd12370	Apo-[acyl-carrier-protein]|apo-ACP|apoprotein [acyl carrier protein]	apoACP	HOR	0	18	C03688
cpd12438	1-Alkyl-sn-glycero-3-phosphate|1-Alkyl-sn-glycerol 3-phosphate|1-O-Alkyl-sn-glycerol 3-phosphate	1-Alkyl-sn-glycero-3-phosphate	C3H7O6PR	-1	171	C03968
cpd12452	3-D-Glucosyl-1,2-diacylglycerol|Monoglucosyldiglyceride|Monoglucosyl-diacylglycerol|Glcbeta1->3acyl2Gro|monoglucosyl diacylglycerol|1,2-Diacyl-3-beta-D-glucosyl-sn-glycerol	3g12dgr_SA	C11H16O10R2	0	310	C04046
cpd12508	Protein N(pi)-phospho-L-histidine|Protein N-pros-phospho-L-histidine|Protein N-pros-phosphohistidine	Protein N-pros-phosphohistidine	C7H7N4O5PR2	-2	260	C04261
cpd12543	Carboxybiotin-carboxyl-carrier protein	btn_co2	C18H26N5O6R2S	-1	442	C04419
cpd12547	1-Acyl-sn-glycero-3-phosphoethanolamine|L-2-Lysophosphatidylethanolamine	1agpe180	C23H46NO7P	0	479	C04438
cpd12556	3-Phosphatidyl-1'-(3'-O-L-lysyl)glycerol	3-Phosphatidyl-1-(3-O-L-lysyl)glycerol	C14H24N2O11PR2	-1	429	C04482
cpd12606	O-1-Alk-1-enyl-2-acyl-sn-glycero-3-phosphoethanolamine|Phosphatidalethanolamine|Plasmenylethanolamine|Ethanolamineplasmalogen|2-Acyl-1-(1-alkenyl)-sn-glycero-3-phosphoethanolamine	Plasmenylethanolamine	C8H13NO7PR2	-1	268	C04756
cpd12689	3-Oxotetradecanoyl-CoA	3otdcoa	C35H57N7O18P3S	-3	988	C05261
cpd12704	Selenomethionyl-tRNA(Met)	Selenomethionyl-tRNA(Met)	C25H38N6O17P2R2Se	0	837	C05336
cpd12713	e-|electron	e-	noformula	10000000	0	C05359
cpd12749	R	R	noformula	10000000	0	C05693
cpd12750	CH3-R	CH3-R	noformula	10000000	0	C05694
cpd12751	O-Phosphorylhomoserine	O-Phosphorylhomoserine	C4H9NO6P	-1	198	C05702
cpd12754	Cyanohydrin	Cyanohydrin	C2HNOR2	0	57	C05712
cpd12755	Cyanoglycoside|Cyanoglucoside	Cyanoglycoside	C8H11NO6R2	0	219	C05713
cpd12777	Galactan	Galactan	C12H20O11*2	0	342	C05796
cpd12785	4-Hydroxy-3-polyprenylbenzoate	4-Hydroxy-3-polyprenylbenzoate	C17H21O3	-1	273	C05848
cpd12795	Crosslinked peptideglycan	Crosslinked peptideglycan		10000000	0	C05896
cpd12800	2-Acyl-1-alkyl-sn-glycero-3-phosphate	2-Acyl-1-alkyl-sn-glycero-3-phosphate	C4H6O7PR2	-1	199	C05977
cpd12815	Diglucosyl-diacylglycerol|Glc-beta1->6Glc-beta1->3acyl2Gro|Glcbeta1->6Glcbeta1->3acyl2Gro|1,2-Diacyl-3-O-(beta-D-glucopyranosyl(1->6)-O-beta-D- glucopyranosyl)sn-glycerol|diglucosyl diacylglycerol|1,2-Diacyl-3-O-(beta-D-glucopyranosyl(1->6)-O-beta-D- glucopyranosyl)-sn-glycerol	cll_416	C17H26O15R2	0	472	C06040
cpd12816	Glycerophosphoglycoglycerolipid|(sn-Gro-1-P)->6Glc-beta1->6Glc-alpha1->3acyl2Gro|(sn-Gro-1-P)->6Glcbeta1->6Glcalpha1->3acyl2Gro	Glycerophosphoglycoglycerolipid	C20H32O20PR2	-1	625	C06041
cpd12847	Apo-[carboxylase]	Apo-[carboxylase]	C7H13N3O2R2	0	173	C06249
cpd12848	Holo-[carboxylase]|Biotin-carboxyl-carrier protein	btn_cbxl	C17H27N5O4R2S	0	399	C06250
cpd14545	Iminoglycine|Iminoacetic acid	Iminoglycine	C2H2NO2	-1	72	C15809
cpd14546	C15810|Thiamine biosynthesis intermediate 1	C15810		10000000	0	C15810
cpd14547	C15811|Thiamine biosynthesis intermediate 2	C15811	C4H6N2O2SR2	10000000	0	C15811
cpd14548	C15812|Thiamine biosynthesis intermediate 3	C15812	C4H6N2O2S2R2	10000000	0	C15812
cpd14549	C15813|Thiamine biosynthesis intermediate 4	C15813		10000000	0	C15813
cpd14550	C15814|Thiamine biosynthesis intermediate 5	C15814		10000000	0	C15814
cpd14551	C15815|Thiamine biosynthesis intermediate 6	C15815		10000000	0	C15815
cpd14960	Cobalt-precorrin 5B	Cobalt-precorrin 5B	C43H44CoN4O16	-6	931	C16243
cpd14961	Cobalt-precorrin 7	Cobalt-precorrin 7	C45H50CoN4O16	-6	961	C16244
cpd15237	hexadecenoate|Hexadecenoate (n-C16:1)	hdcea	C16H29O2	-1	253
cpd15239	Hexadecenoyl-ACP|cis-hexadec-9-enoyl-[acyl-carrier protein]|Hexadecenoyl-ACP (n-C16:1ACP)|cis-hexadec-9-enoyl-[acyl-carrier protein] (n-C16:1)	hdeACP	C27H49N2O8PRS	-1	593
cpd15268	Octadecanoyl-ACP|Octadecanoyl-ACP-n-C18-0ACP|Octadecanoyl-ACP (n-C18:0ACP)	ocdACP	C29H55N2O8PRS	-1	623
cpd15269	octadecenoate|octadecenoate (n-C18:1)	ocdcea	C18H33O2	-1	281
cpd15277	Palmitoyl-ACP|Palmitoyl-ACP (n-C16:0ACP)|Palmitoyl-ACP-n-C16-0ACP	palmACP	C27H51N2O8PRS	-1	595
cpd15294	Tetradecenoyl-ACP|cis-tetradec-7-enoyl-[acyl-carrier protein]|Tetradecenoyl-ACP (n-C14:1ACP)|cis-tetradec-7-enoyl-[acyl-carrier protein] (n-C14:1)	tdeACP	C25H45N2O8PRS	-1	565
cpd15298	tetradecenoate|tetradecenoate (n-C14:1)	ttdcea	C14H25O2	-1	225
cpd15302	glycogen(n-1)|glycogenminusone	glycogenb	C24H42O21	0	666
cpd15306	1,2-Diacyl-sn-glycerol didodecanoyl	12dgr120	C27H52O5	0	456
cpd15307	1,2-Diacyl-sn-glycerol ditetradecanoyl	12dgr140	C31H60O5	0	512
cpd15308	1,2-Diacyl-sn-glycerol ditetradec-7-enoyl	12dgr141	C31H56O5	0	508
cpd15309	1,2-Diacyl-sn-glycerol dihexadecanoyl|1,2-Diacyl-sn-glycerol (dihexadecanoyl, n-C16:0)	12dgr160	C35H68O5	0	568
cpd15310	1,2-Diacyl-sn-glycerol dihexadec-9-enoyl	12dgr161	C35H64O5	0	564
cpd15311	1,2-Diacyl-sn-glycerol dioctadecanoyl	12dgr180	C39H76O5	0	624
cpd15312	1,2-Diacyl-sn-glycerol dioctadec-11-enoyl	12dgr181	C39H72O5	0	620
cpd15313	1-Acyl-sn-glycero-3-phosphoethanolamine dodecanoyl	1agpe120	C17H36NO7P	0	397
cpd15314	1-Acyl-sn-glycero-3-phosphoethanolamine tetradecanoyl	1agpe140	C19H40NO7P	0	425
cpd15315	1-Acyl-sn-glycero-3-phosphoethanolamine tetradec-7-enoyl	1agpe141	C19H38NO7P	0	423
cpd15316	1-Acyl-sn-glycero-3-phosphoethanolamine hexadecanoyl	1agpe160	C21H44NO7P	0	453
cpd15317	1-Acyl-sn-glycero-3-phosphoethanolamine hexadec-9-enoyl	1agpe161	C21H42NO7P	0	451
cpd15318	1-Acyl-sn-glycero-3-phosphoglycerol dodecanoyl	1agpg120	C18H36O9P	-1	427
cpd15319	1-Acyl-sn-glycero-3-phosphoglycerol tetradecanoyl	1agpg140	C20H40O9P	-1	455
cpd15320	1-Acyl-sn-glycero-3-phosphoglycerol tetradec-7-enoyl	1agpg141	C20H38O9P	-1	453
cpd15321	1-Acyl-sn-glycero-3-phosphoglycerol hexadecanoyl	1agpg160	C22H44O9P	-1	483
cpd15322	1-Acyl-sn-glycero-3-phosphoglycerol hexadec-9-enoyl	1agpg161	C22H42O9P	-1	481
cpd15323	1-Acyl-sn-glycero-3-phosphoglycerol octadecanoyl	1agpg180	C24H48O9P	-1	511
cpd15324	1-Acyl-sn-glycero-3-phosphoglycerol octadec-11-enoyl	1agpg181	C24H46O9P	-1	509
cpd15325	1-dodecanoyl-sn-glycerol 3-phosphate	1ddecg3p	C15H30O7P	-1	353
cpd15326	1-hexadec-9-enoyl-sn-glycerol 3-phosphate	1hdec9eg3p	C19H36O7P	-1	407
cpd15327	1-hexadecanoyl-sn-glycerol 3-phosphate	1hdecg3p	C19H38O7P	-1	409
cpd15328	1-octadec-11-enoyl-sn-glycerol 3-phosphate	1odec11eg3p	C21H40O7P	-1	435
cpd15329	1-octadecanoyl-sn-glycerol 3-phosphate	1odecg3p	C21H42O7P	-1	437
cpd15330	1-tetradec-7-enoyl-sn-glycerol 3-phosphate	1tdec7eg3p	C17H32O7P	-1	379
cpd15331	1-tetradecanoyl-sn-glycerol 3-phosphate	1tdecg3p	C17H34O7P	-1	381
cpd15336	2-Acyl-sn-glycero-3-phosphoethanolamine dodecanoyl	2agpe120	C17H36NO7P	0	397
cpd15337	2-Acyl-sn-glycero-3-phosphoethanolamine tetradecanoyl	2agpe140	C19H40NO7P	0	425
cpd15338	2-Acyl-sn-glycero-3-phosphoethanolamine tetradec-7-enoyl	2agpe141	C19H38NO7P	0	423
cpd15339	2-Acyl-sn-glycero-3-phosphoethanolamine hexadecanoyl|2-Acyl-sn-glycero-3-phosphoethanolamine (n-C16:0)	2agpe160	C21H44NO7P	0	453
cpd15340	2-Acyl-sn-glycero-3-phosphoethanolamine hexadec-9-enoyl	2agpe161	C21H42NO7P	0	451
cpd15341	2-Acyl-sn-glycero-3-phosphoethanolamine octadecanoyl|2-Acyl-sn-glycero-3-phosphoethanolamine (n-C18:0)	2agpe180	C23H48NO7P	0	481
cpd15342	2-Acyl-sn-glycero-3-phosphoethanolamine octadec-11-enoyl	2agpe181	C23H46NO7P	0	479
cpd15343	2-Acyl-sn-glycero-3-phosphoglycerol dodecanoyl	2agpg120	C18H36O9P	-1	427
cpd15344	2-Acyl-sn-glycero-3-phosphoglycerol tetradecanoyl	2agpg140	C20H40O9P	-1	455
cpd15345	2-Acyl-sn-glycero-3-phosphoglycerol tetradec-7-enoyl	2agpg141	C20H38O9P	-1	453
cpd15346	2-Acyl-sn-glycero-3-phosphoglycerol hexadecanoyl	2agpg160	C22H44O9P	-1	483
cpd15347	2-Acyl-sn-glycero-3-phosphoglycerol hexadec-9-enoyl	2agpg161	C22H42O9P	-1	481
cpd15348	2-Acyl-sn-glycero-3-phosphoglycerol octadecanoyl	2agpg180	C24H48O9P	-1	511
cpd15349	2-Acyl-sn-glycero-3-phosphoglycerol octadec-11-enoyl	2agpg181	C24H46O9P	-1	509
cpd15350	2-dodecanoyl-sn-glycerol 3-phosphate	2ddecg3p	C15H30O7P	-1	353
cpd15352	2-Demethylmenaquinone 8	2dmmq8	C50H70O2	0	702
cpd15354	2-hexadec-9-enoyl-sn-glycerol 3-phosphate	2hdec9eg3p	C19H36O7P	-1	407
cpd15355	2-hexadecanoyl-sn-glycerol 3-phosphate	2hdecg3p	C19H38O7P	-1	409
cpd15357	2-octadec-11-enoyl-sn-glycerol 3-phosphate	2odec11eg3p	C21H40O7P	-1	435
cpd15358	2-octadecanoyl-sn-glycerol 3-phosphate	2odecg3p	C21H42O7P	-1	437
cpd15362	2-tetradec-7-enoyl-sn-glycerol 3-phosphate	2tdec7eg3p	C17H32O7P	-1	379
cpd15363	2-tetradecanoyl-sn-glycerol 3-phosphate	2tdecg3p	C17H34O7P	-1	381
cpd15378	4-Hydroxy-benzyl alcohol|4-Hydroxy-benzylalcohol|4-hydroxybenzyl alcohol	4hba	C7H8O2	0	124
cpd15391	N-acetylmuramate 6-phosphate|N-Acetylmuramic acid 6-phosphate|MurNAc 6-phosphate	acmum6p	C11H18NO11P	-2	371	C16698
cpd15417	CDP-1,2-didodecanoylglycerol	cdpdddecg	C36H63N3O15P2	-2	839
cpd15418	CDP-1,2-dihexadec-9-enoylglycerol	cdpdhdec9eg	C44H75N3O15P2	-2	947
cpd15419	CDP-1,2-dihexadecanoylglycerol	cdpdhdecg	C44H79N3O15P2	-2	951
cpd15420	CDP-1,2-dioctadec-11-enoylglycerol	cdpdodec11eg	C48H83N3O15P2	-2	1003
cpd15421	CDP-1,2-dioctadecanoylglycerol	cdpdodecg	C48H87N3O15P2	-2	1007
cpd15422	CDP-1,2-ditetradec-7-enoylglycerol	cdpdtdec7eg	C40H67N3O15P2	-2	891
cpd15423	CDP-1,2-ditetradecanoylglycerol	cdpdtdecg	C40H71N3O15P2	-2	895
cpd15425	cardiolipin tetradodecanoyl|cardiolipin (tetradodecanoyl, n-C12:0)	clpn120	C57H108O17P2	-2	1126
cpd15499	Menaquinol 8	mql8	C51H74O2	0	718
cpd15500	Menaquinone 8	mqn8	C51H72O2	0	716
cpd15521	1,2-didodecanoyl-sn-glycerol 3-phosphate	pa120	C27H52O8P	-1	535
cpd15522	1,2-ditetradecanoyl-sn-glycerol 3-phosphate	pa140	C31H60O8P	-1	591
cpd15523	1,2-ditetradec-7-enoyl-sn-glycerol 3-phosphate	pa141	C31H56O8P	-1	587
cpd15524	1,2-dihexadecanoyl-sn-glycerol 3-phosphate	pa160	C35H68O8P	-1	647
cpd15525	1,2-dihexadec-9-enoyl-sn-glycerol 3-phosphate	pa161	C35H64O8P	-1	643
cpd15526	1,2-dioctadecanoyl-sn-glycerol 3-phosphate	pa180	C39H76O8P	-1	703
cpd15527	1,2-dioctadec-11-enoyl-sn-glycerol 3-phosphate	pa181	C39H72O8P	-1	699
cpd15535	Phosphatidylglycerol didodecanoyl|Phosphatidylglycerol (didodecanoyl, n-C12:0)	pg120	C30H58O10P	-1	609
cpd15536	Phosphatidylglycerol ditetradecanoyl	pg140	C34H66O10P	-1	665
cpd15537	Phosphatidylglycerol ditetradec-7-enoyl	pg141	C34H62O10P	-1	661
cpd15538	Phosphatidylglycerol dihexadecanoyl|Phosphatidylglycerol (dihexadecanoyl, n-C16:0)	pg160	C38H74O10P	-1	721
cpd15539	Phosphatidylglycerol dihexadec-9-enoyl|Phosphatidylglycerol (dihexadec-9-enoyl, n-C16:1)	pg161	C38H70O10P	-1	717
cpd15540	Phosphatidylglycerol dioctadecanoyl|Phosphatidylglycerol (dioctadecanoyl, n-C18:0)	pg180	C42H82O10P	-1	777
cpd15541	Phosphatidylglycerol dioctadec-11-enoyl|Phosphatidylglycerol (dioctadec-11-enoyl, n-C18:1)	pg181	C42H78O10P	-1	773
cpd15542	Phosphatidylglycerophosphate didodecanoyl|Phosphatidylglycerophosphate (didodecanoyl, n-C12:0)	pgp120	C30H58O13P2	-2	688
cpd15543	Phosphatidylglycerophosphate ditetradecanoyl	pgp140	C34H66O13P2	-2	744
cpd15544	Phosphatidylglycerophosphate ditetradec-7-enoyl	pgp141	C34H62O13P2	-2	740
cpd15545	Phosphatidylglycerophosphate dihexadecanoyl|Phosphatidylglycerophosphate (dihexadecanoyl, n-C16:0)	pgp160	C38H74O13P2	-2	800
cpd15546	Phosphatidylglycerophosphate dihexadec-9-enoyl|Phosphatidylglycerophosphate (dihexadec-9-enoyl, n-C16:1)	pgp161	C38H70O13P2	-2	796
cpd15547	Phosphatidylglycerophosphate dioctadecanoyl|Phosphatidylglycerophosphate (dioctadecanoyl, n-C18:0)	pgp180	C42H82O13P2	-2	856
cpd15548	Phosphatidylglycerophosphate dioctadec-11-enoyl|Phosphatidylglycerophosphate (dioctadec-11-enoyl, n-C18:1)	pgp181	C42H78O13P2	-2	852
cpd15552	phosphatidylserine didodecanoyl|phosphatidylserine (didodecanoyl, n-C12:0)	ps120	C30H56NO10P	-2	621
cpd15553	phosphatidylserine ditetradecanoyl	ps140	C34H64NO10P	-2	677
cpd15554	phosphatidylserine ditetradec-7-enoyl	ps141	C34H60NO10P	-2	673
cpd15555	phosphatidylserine dihexadecanoyl|phosphatidylserine (dihexadecanoyl, n-C16:0)	ps160	C38H72NO10P	-2	733
cpd15556	phosphatidylserine dihexadec-9-enoyl|phosphatidylserine (dihexadec-9-enoyl, n-C16:1)	ps161	C38H68NO10P	-2	729
cpd15557	phosphatidylserine dioctadecanoyl|phosphatidylserine (dioctadecanoyl, n-C18:0)	ps180	C42H80NO10P	-2	789
cpd15558	phosphatidylserine dioctadec-11-enoyl|phosphatidylserine (dioctadec-11-enoyl, n-C18:1)	ps181	C42H76NO10P	-2	785
cpd15560	Ubiquinone-8	q8	C49H74O4	0	726	C17569
cpd15561	Ubiquinol-8	q8h2	C49H76O4	0	728
cpd15584	alpha-Methyl-D-glucoside	madg	C7H14O6	0	194
cpd15585	beta-Methylglucoside	mbdg	C7H14O6	0	194
cpd15603	Gly-Cys	gly-cys-L	C5H10N2O3S	0	178
cpd15604	Gly-Leu	gly-leu-L	C8H16N2O3	0	188
cpd15605	Gly-Phe	gly-phe-L	C11H14N2O3	0	222
cpd15606	Gly-Tyr	Gly-Tyr	C11H14N2O4	0	238
cpd15661	45(Phosphoglyceryl)-N-Acetyl-beta-D-mannosaminyl-1,4-N-acetyl-D-glucosaminyldiphosphoundecaprenol|Prenol-45n teichoic acid	Prenol-45n teichoic acid	C206H386N2O242P47	-47	8215
cpd15662	45(Glucosyl-phosphoglyceryl)-N-Acetyl-beta-D-mannosaminyl-1,4-N-acetyl-D-glucosaminyldiphosphoundecaprenol|Prenol-45n teichoic acid-glucose substituted	Prenol-45n teichoic acid-glucose substituted	C476H836N2O467P47	-47	15505
cpd15663	45(Alanyl-phosphoglyceryl)-N-Acetyl-beta-D-mannosaminyl-1,4-N-acetyl-D-glucosaminyldiphosphoundecaprenol|Prenol-45n teichoic acid-alanine substituted	Prenol-45n teichoic acid-alanine substituted	C341H611N47O287P47	-47	11410
cpd15665	Peptidoglycan polymer (n subunits)	Peptidoglycan polymer (n subunits)	C80H125N16O42R	-4	1982
cpd15666	Peptidoglycan polymer (n-1 subunits)	Peptidoglycan polymer (n-1 subunits)	C40H63N8O21R	-2	992
cpd15667	glycerol teichoic acid (n=45), linked, unsubstituted	glycerol teichoic acid (n=45), linked, unsubstituted	C191H359N10O259P46R	-48	8362
cpd15668	glycerol teichoic acid (n=45), linked, D-ala substituted	glycerol teichoic acid (n=45), linked, D-ala substituted	C326H584N55O304P46R	-48	11557
cpd15669	glycerol teichoic acid (n=45), linked, glucose substituted	glycerol teichoic acid (n=45), linked, glucose substituted	C461H809N10O484P46R	-48	15652
cpd15670	Lipoteichoic acid content	Lipoteichoic acid content		10000000	0
cpd15671	1-isoheptadecanoyl-sn-glycerol 3-phosphate	1-isoheptadecanoyl-sn-glycerol 3-phosphate	C20H40O7P	-1	423
cpd15672	1-anteisoheptadecanoyl-sn-glycerol 3-phosphate	1-anteisoheptadecanoyl-sn-glycerol 3-phosphate	C20H40O7P	-1	423
cpd15673	1-isotetradecanoyl-sn-glycerol 3-phosphate	1-isotetradecanoyl-sn-glycerol 3-phosphate	C17H34O7P	-1	381
cpd15674	1-isopentadecanoyl-sn-glycerol 3-phosphate	1-isopentadecanoyl-sn-glycerol 3-phosphate	C18H36O7P	-1	395
cpd15675	1-anteisopentadecanoyl-sn-glycerol 3-phosphate	1-anteisopentadecanoyl-sn-glycerol 3-phosphate	C18H36O7P	-1	395
cpd15676	1-isohexadecanoyl-sn-glycerol 3-phosphate	1-isohexadecanoyl-sn-glycerol 3-phosphate	C19H38O7P	-1	409
cpd15677	1,2-diisoheptadecanoyl-sn-glycerol 3-phosphate	1,2-diisoheptadecanoyl-sn-glycerol 3-phosphate	C37H72O8P	-1	675
cpd15678	1,2-dianteisoheptadecanoyl-sn-glycerol 3-phosphate	1,2-dianteisoheptadecanoyl-sn-glycerol 3-phosphate	C37H72O8P	-1	675
cpd15679	1,2-diisotetradecanoyl-sn-glycerol 3-phosphate	1,2-diisotetradecanoyl-sn-glycerol 3-phosphate	C31H60O8P	-1	591
cpd15680	1,2-diisopentadecanoyl-sn-glycerol 3-phosphate	1,2-diisopentadecanoyl-sn-glycerol 3-phosphate	C33H64O8P	-1	619
cpd15681	1,2-dianteisopentadecanoyl-sn-glycerol 3-phosphate	1,2-dianteisopentadecanoyl-sn-glycerol 3-phosphate	C33H64O8P	-1	619
cpd15682	1,2-diisohexadecanoyl-sn-glycerol 3-phosphate	1,2-diisohexadecanoyl-sn-glycerol 3-phosphate	C35H68O8P	-1	647
cpd15683	CDP-1,2-diisoheptadecanoylglycerol	CDP-1,2-diisoheptadecanoylglycerol	C46H83N3O15P2	-2	979
cpd15684	CDP-1,2-dianteisoheptadecanoylglycerol	CDP-1,2-dianteisoheptadecanoylglycerol	C46H83N3O15P2	-2	979
cpd15685	CDP-1,2-diisotetradecanoylglycerol	CDP-1,2-diisotetradecanoylglycerol	C40H71N3O15P2	-2	895
cpd15686	CDP-1,2-diisopentadecanoylglycerol	CDP-1,2-diisopentadecanoylglycerol	C42H75N3O15P2	-2	923
cpd15687	CDP-1,2-dianteisopentadecanoylglycerol	CDP-1,2-dianteisopentadecanoylglycerol	C42H75N3O15P2	-2	923
cpd15688	CDP-1,2-diisohexadecanoylglycerol	CDP-1,2-diisohexadecanoylglycerol	C44H79N3O15P2	-2	951
cpd15689	Diisoheptadecanoylphosphatidylserine	Diisoheptadecanoylphosphatidylserine	C40H76NO10P	-2	761
cpd15690	Dianteisoheptadecanoylphosphatidylserine	Dianteisoheptadecanoylphosphatidylserine	C40H76NO10P	-2	761
cpd15691	Diisotetradecanoylphosphatidylserine	Diisotetradecanoylphosphatidylserine	C34H64NO10P	-2	677
cpd15692	Diisopentadecanoylphosphatidylserine	Diisopentadecanoylphosphatidylserine	C36H68NO10P	-2	705
cpd15693	Dianteisopentadecanoylphosphatidylserine	Dianteisopentadecanoylphosphatidylserine	C36H68NO10P	-2	705
cpd15694	Diisohexadecanoylphosphatidylserine	Diisohexadecanoylphosphatidylserine	C38H72NO10P	-2	733
cpd15701	1,2-Diisoheptadecanoyl-sn-glycerol	1,2-Diisoheptadecanoyl-sn-glycerol	C37H72O5	0	596
cpd15702	1,2-Dianteisoheptadecanoyl-sn-glycerol	1,2-Dianteisoheptadecanoyl-sn-glycerol	C37H72O5	0	596
cpd15703	1,2-Diisotetradecanoyl-sn-glycerol	1,2-Diisotetradecanoyl-sn-glycerol	C31H60O5	0	512
cpd15704	1,2-Diisopentadecanoyl-sn-glycerol	1,2-Diisopentadecanoyl-sn-glycerol	C33H64O5	0	540
cpd15705	1,2-Dianteisopentadecanoyl-sn-glycerol	1,2-Dianteisopentadecanoyl-sn-glycerol	C33H64O5	0	540
cpd15706	1,2-Diisohexadecanoyl-sn-glycerol	1,2-Diisohexadecanoyl-sn-glycerol	C35H68O5	0	568
cpd15716	Diisoheptadecanoylphosphatidylglycerophosphate	Diisoheptadecanoylphosphatidylglycerophosphate	C40H78O13P2	-2	828
cpd15717	Dianteisoheptadecanoylphosphatidylglycerophosphate	Dianteisoheptadecanoylphosphatidylglycerophosphate	C40H78O13P2	-2	828
cpd15718	Diisotetradecanoylphosphatidylglycerophosphate	Diisotetradecanoylphosphatidylglycerophosphate	C34H66O13P2	-2	744
cpd15719	Diisopentadecanoylphosphatidylglycerophosphate	Diisopentadecanoylphosphatidylglycerophosphate	C36H70O13P2	-2	772
cpd15720	Dianteisopentadecanoylphosphatidylglycerophosphate	Dianteisopentadecanoylphosphatidylglycerophosphate	C36H70O13P2	-2	772
cpd15721	Diisohexadecanoylphosphatidylglycerophosphate	Diisohexadecanoylphosphatidylglycerophosphate	C38H74O13P2	-2	800
cpd15722	Diisoheptadecanoylphosphatidylglycerol	Diisoheptadecanoylphosphatidylglycerol	C40H78O10P	-1	749
cpd15723	Dianteisoheptadecanoylphosphatidylglycerol	Dianteisoheptadecanoylphosphatidylglycerol	C40H78O10P	-1	749
cpd15724	Diisotetradecanoylphosphatidylglycerol	Diisotetradecanoylphosphatidylglycerol	C34H66O10P	-1	665
cpd15725	Diisopentadecanoylphosphatidylglycerol	Diisopentadecanoylphosphatidylglycerol	C36H70O10P	-1	693
cpd15726	Dianteisopentadecanoylphosphatidylglycerol	Dianteisopentadecanoylphosphatidylglycerol	C36H70O10P	-1	693
cpd15727	Diisohexadecanoylphosphatidylglycerol	Diisohexadecanoylphosphatidylglycerol	C38H74O10P	-1	721
cpd15730	Diglucosyl-1,2 distearoylglycerol	Diglucosyl-1,2 distearoylglycerol	C51H96O15	0	948
cpd15731	Diglucosyl-1,2 diisoheptadecanoylglycerol	Diglucosyl-1,2 diisoheptadecanoylglycerol	C49H92O15	0	920
cpd15732	Diglucosyl-1,2 dianteisoheptadecanoylglycerol	Diglucosyl-1,2 dianteisoheptadecanoylglycerol	C49H92O15	0	920
cpd15739	Monoglucosyl-1,2 distearoylglycerol	Monoglucosyl-1,2 distearoylglycerol	C45H86O10	0	786
cpd15740	Monoglucosyl-1,2 diisoheptadecanoylglycerol	Monoglucosyl-1,2 diisoheptadecanoylglycerol	C43H82O10	0	758
cpd15741	Monoglucosyl-1,2 dianteisoheptadecanoylglycerol	Monoglucosyl-1,2 dianteisoheptadecanoylglycerol	C43H82O10	0	758
cpd15746	Palmitoyllipoteichoic acid (n=24), linked, unsubstituted	Palmitoyllipoteichoic acid (n=24), linked, unsubstituted	C119H232O135P24	-24	4564
cpd15747	Myristoyllipoteichoic acid (n=24), linked, unsubstituted	Myristoyllipoteichoic acid (n=24), linked, unsubstituted	C115H224O135P24	-24	4508
cpd15748	Stearoyllipoteichoic acid (n=24), linked, unsubstituted	Stearoyllipoteichoic acid (n=24), linked, unsubstituted	C123H240O135P24	-24	4620
cpd15749	Isoheptadecanoyllipoteichoic acid (n=24), linked, unsubstituted	Isoheptadecanoyllipoteichoic acid (n=24), linked, unsubstituted	C121H236O135P24	-24	4592
cpd15750	Anteisoheptadecanoyllipoteichoic acid (n=24), linked, unsubstituted	Anteisoheptadecanoyllipoteichoic acid (n=24), linked, unsubstituted	C121H236O135P24	-24	4592
cpd15751	Isotetradecanoyllipoteichoic acid (n=24), linked, unsubstituted	Isotetradecanoyllipoteichoic acid (n=24), linked, unsubstituted	C115H224O135P24	-24	4508
cpd15752	Isopentadecanoyllipoteichoic acid (n=24), linked, unsubstituted	Isopentadecanoyllipoteichoic acid (n=24), linked, unsubstituted	C117H228O135P24	-24	4536
cpd15753	Anteisopentadecanoyllipoteichoic acid (n=24), linked, unsubstituted	Anteisopentadecanoyllipoteichoic acid (n=24), linked, unsubstituted	C117H228O135P24	-24	4536
cpd15754	Isohexadecanoyllipoteichoic acid (n=24), linked, unsubstituted	Isohexadecanoyllipoteichoic acid (n=24), linked, unsubstituted	C119H232O135P24	-24	4564
cpd15757	Stearoyllipoteichoic acid (n=24), linked, glucose substituted	Stearoyllipoteichoic acid (n=24), linked, glucose substituted	C267H480O255P24	-24	8508
cpd15758	Isoheptadecanoyllipoteichoic acid (n=24), linked, glucose substituted	Isoheptadecanoyllipoteichoic acid (n=24), linked, glucose substituted	C265H476O255P24	-24	8480
cpd15759	Anteisoheptadecanoyllipoteichoic acid (n=24), linked, glucose substituted	Anteisoheptadecanoyllipoteichoic acid (n=24), linked, glucose substituted	C265H476O255P24	-24	8480
cpd15764	Palmitoyllipoteichoic acid (n=24), linked, N-acetyl-D-glucosamine	Palmitoyllipoteichoic acid (n=24), linked, N-acetyl-D-glucosamine	C311H544N24O255P24	-24	9436
cpd15765	Myristoyllipoteichoic acid (n=24), linked, N-acetyl-D-glucosamine	Myristoyllipoteichoic acid (n=24), linked, N-acetyl-D-glucosamine	C307H536N24O255P24	-24	9380
cpd15766	Stearoyllipoteichoic acid (n=24), linked, N-acetyl-D-glucosamine	Stearoyllipoteichoic acid (n=24), linked, N-acetyl-D-glucosamine	C315H552N24O255P24	-24	9492
cpd15767	Isoheptadecanoyllipoteichoic acid (n=24), linked, N-acetyl-D-glucosamine	Isoheptadecanoyllipoteichoic acid (n=24), linked, N-acetyl-D-glucosamine	C313H548N24O255P24	-24	9464
cpd15768	Anteisoheptadecanoyllipoteichoic acid (n=24), linked, N-acetyl-D-glucosamine	Anteisoheptadecanoyllipoteichoic acid (n=24), linked, N-acetyl-D-glucosamine	C313H548N24O255P24	-24	9464
cpd15769	Isotetradecanoyllipoteichoic acid (n=24), linked, N-acetyl-D-glucosamine	Isotetradecanoyllipoteichoic acid (n=24), linked, N-acetyl-D-glucosamine	C307H536N24O255P24	-24	9380
cpd15770	Isopentadecanoyllipoteichoic acid (n=24), linked, N-acetyl-D-glucosamine	Isopentadecanoyllipoteichoic acid (n=24), linked, N-acetyl-D-glucosamine	C309H540N24O255P24	-24	9408
cpd15771	Anteisopentadecanoyllipoteichoic acid (n=24), linked, N-acetyl-D-glucosamine	Anteisopentadecanoyllipoteichoic acid (n=24), linked, N-acetyl-D-glucosamine	C309H540N24O255P24	-24	9408
cpd15772	Isohexadecanoyllipoteichoic acid (n=24), linked, N-acetyl-D-glucosamine	Isohexadecanoyllipoteichoic acid (n=24), linked, N-acetyl-D-glucosamine	C311H544N24O255P24	-24	9436
cpd15775	Stearoyllipoteichoic acid (n=24), linked, D-alanine substituted	Stearoyllipoteichoic acid (n=24), linked, D-alanine substituted	C195H360N24O159P24	-24	6324
cpd15776	Isoheptadecanoyllipoteichoic acid (n=24), linked, D-alanine substituted	Isoheptadecanoyllipoteichoic acid (n=24), linked, D-alanine substituted	C193H356N24O159P24	-24	6296
cpd15777	Anteisoheptadecanoyllipoteichoic acid (n=24), linked, D-alanine substituted	Anteisoheptadecanoyllipoteichoic acid (n=24), linked, D-alanine substituted	C193H356N24O159P24	-24	6296
cpd15791	Palmitoylcardiolipin (B. subtilis)	Palmitoylcardiolipin (B. subtilis)	C73H140O17P2	-2	1350
cpd15792	Myristoylcardiolipin (B. subtilis)	Myristoylcardiolipin (B. subtilis)	C65H124O17P2	-2	1238
cpd15793	Stearoylcardiolipin (B. subtilis)	Stearoylcardiolipin (B. subtilis)	C81H156O17P2	-2	1462
cpd15794	Isoheptadecanoylcardiolipin (B. subtilis)	Isoheptadecanoylcardiolipin (B. subtilis)	C77H148O17P2	-2	1406
cpd15795	Anteisoheptadecanoylcardiolipin (B. subtilis)	Anteisoheptadecanoylcardiolipin (B. subtilis)	C77H148O17P2	-2	1406
cpd15796	Isotetradecanoylcardiolipin (B. subtilis)	Isotetradecanoylcardiolipin (B. subtilis)	C65H124O17P2	-2	1238
cpd15797	Isopentadecanoylcardiolipin (B. subtilis)	Isopentadecanoylcardiolipin (B. subtilis)	C69H132O17P2	-2	1294
cpd15798	Anteisopentadecanoylcardiolipin (B. subtilis)	Anteisopentadecanoylcardiolipin (B. subtilis)	C69H132O17P2	-2	1294
cpd15799	Isohexadecanoylcardiolipin (B. subtilis)	Isohexadecanoylcardiolipin (B. subtilis)	C73H140O17P2	-2	1350
cpd16379	Aminopropylcadaverine	Aminopropylcadaverine	C8H24N3	3	162	C16565
cpd16488	Generic lipid content	Generic lipid content	C20H28O	0	284
cpd17041	Protein biosynthesis	proteinsynth		0	0
cpd17042	DNA replication	dnarep		0	0
cpd17043	RNA transcription	rnatrans		0	0
cpde0001	fattyacid component	fattyacid component
cpde0002	glycogen component	glycogen component
cpde0003	solute pool	solute pool
cpde0004	Wall Teichoic acid	Wall Teichoic acid
