# Supplementary material for: Capturing the response of Clostridium acetobutylicum to chemical stressors using a regulated genome-scale metabolic model
Source: Biotechnol Biofuels. 2014 Oct 14;7:144. doi: 10.1186/s13068-014-0144-4 (PMC4207355; doi:10.1186/s13068-014-0144-4)
Supplement: Additional file 3: — i Cac802 model comparisons with other C. acetobutylicum models. [file 13068_2014_144_MOESM3_ESM.xlsx]

## Sheet: Read me
Tab	Content
Gene comparison	Compares the genes present in various clostrium models including icac802
Modified Reactions	Coloumn A represets reactions from Mcanulty model, Coloumn B represents the modifed reaction from Model SEED used in icac802

## Sheet: GENE comparison
icac802	McAnulty 2012	Senger 2008	Lee 2008
CAP0010			CAP0010
CAP0015
CAP0025	CAP0025	CAP0025	CAP0025
CAP0035	CAP0035	CAP0035	CAP0035
CAP0063		CAP0063
CAP0064	CAP0064	CAP0064	CAP0064
CAP0066	CAP0066	CAP0066	CAP0066
CAP0067	CAP0067	CAP0067	CAP0067
CAP0068	CAP0068	CAP0068	CAP0068
CAP0076
CAP0078	CAP0078	CAP0078	CAP0078
	CAP0088	CAP0088	CAP0088
		CAP0104
	CAP0106	CAP0106	CAP0106
CAP0122			CAP0122
CAP0133
	CAP0140	CAP0140
CAP0162	CAP0162	CAP0162	CA_P0162
CAP0163	CAP0163	CAP0163	CA_P0163
CAP0164	CAP0164	CAP0164	CA_P0164
CAP0164	CAP0165	CAP0165	CA_P0165
CAC0001
CAC0002
CAC0006
CAC0007
CAC0012
CAC0014
CAC0015	CAC0015	CAC0015	CAC0015
CAC0017
CAC0021
CAC0022	CAC0022	CAC0022	CAC0022
CAC0025	CAC0025	CAC0025	CAC0025
CAC0027	CAC0027	CAC0027	CAC0027
			CAC0028
			CAC0031
CAC0033
CAC0087
CAC0088
CAC0089	CAC0089	CAC0089	CAC0089
CAC0091	CAC0091	CAC0091	CAC0091
CAC0094	CAC0094	CAC0094	CAC0094
CAC0095			CAC0095
CAC0096			CAC0096
CAC0097			CAC0097
CAC0098			CAC0098
CAC0099			CAC0099
CAC0100			CAC0100
CAC0102			CAC0102
CAC0103	CAC0103	CAC0103	CAC0103
CAC0104	CAC0104		CAC0104
CAC0105
CAC0109	CAC0109	CAC0109	CAC0109
CAC0110	CAC0110	CAC0110	CAC0110
CAC0111	CAC0111	CAC0111
CAC0112	CAC0112	CAC0112
			CAC0116
CAC0125
CAC0154	CAC0154	CAC0154	CAC0154
CAC0156	CAC0156	CAC0156	CAC0156
CAC0157	CAC0157	CAC0157	CAC0157
CAC0158	CAC0158	CAC0158	CAC0158
		CAC0161
	CAC0167	CAC0167
CAC0175	CAC0175
CAC0176
CAC0178
CAC0179
CAC0180
CAC0182	CAC0182
CAC0187	CAC0187	CAC0187	CAC0187
CAC0188	CAC0188	CAC0188	CAC0188
CAC0210
CAC0211
CAC0212
CAC0217	CAC0217	CAC0217	CAC0217
CAC0232	CAC0232	CAC0232	CAC0232
CAC0233	CAC0233	CAC0233
CAC0234	CAC0234	CAC0234
CAC0252
CAC0253	CAC0253	CAC0253	CAC0253
CAC0256	CAC0256	CAC0256	CAC0256
CAC0257	CAC0257	CAC0257	CAC0257
CAC0261	CAC0261
CAC0263			CAC0263
CAC0267	CAC0267	CAC0267	CAC0267
CAC0273	CAC0273	CAC0273	CAC0273
CAC0274	CAC0274	CAC0274	CAC0274
CAC0278	CAC0278	CAC0278	CAC0278
CAC0280
CAC0281
CAC0282	CAC0282	CAC0282	CAC0282
CAC0291
		CAC0294
CAC0297
CAC0300
CAC0316	CAC0316	CAC0316	CAC0316
			CAC0329
CAC0353	CAC0353
CAC0361	CAC0361
	CAC0366	CAC0366
CAC0368	CAC0368	CAC0368	CAC0368
CAC0376
CAC0377	CAC0377	CAC0377
CAC0378	CAC0378	CAC0378
CAC0380	CAC0380	CAC0380
CAC0383	CAC0383	CAC0383
CAC0384	CAC0384	CAC0384
CAC0385			CAC0385
CAC0386	CAC0386	CAC0386
CAC0390	CAC0390	CAC0390	CAC0390
CAC0391	CAC0391	CAC0391	CAC0391
CAC0394	CAC0394	CAC0394	CAC0394
CAC0395	CAC0395	CAC0395	CAC0395
CAC0396	CAC0396
CAC0397	CAC0397
CAC0418	CAC0418
CAC0423	CAC0423	CAC0423	CAC0423
CAC0424	CAC0424	CAC0424	CAC0424
CAC0425	CAC0425	CAC0425	CAC0425
CAC0427	CAC0427	CAC0427
CAC0428	CAC0428	CAC0428
CAC0429	CAC0429	CAC0429
CAC0430
CAC0434	CAC0434	CAC0434	CAC0434
CAC0442		CAC0442
		CAC0444
CAC0448
CAC0480	CAC0480	CAC0480	CAC0480
CAC0484	CAC0484	CAC0484	CAC0484
CAC0489	CAC0489	CAC0489	CAC0492
CAC0492	CAC0492	CAC0492
CAC0495	CAC0495	CAC0495
CAC0501			CAC0501
CAC0510	CAC0510	CAC0510	CAC0510
CAC0516
CAC0517	CAC0517	CAC0517	CAC0517
CAC0518	CAC0518	CAC0518	CAC0518
CAC0519	CAC0519	CAC0519	CAC0519
CAC0523	CAC0523	CAC0523	CAC0523
CAC0532	CAC0532	CAC0532	CAC0532
CAC0533	CAC0533	CAC0533	CAC0533
CAC0534	CAC0534	CAC0534	CAC0534
CAC0566	CAC0566	CAC0566	CAC0566
CAC0568	CAC0568	CAC0568	CAC0568
CAC0570	CAC0570	CAC0570	CAC0570
CAC0578	CAC0578	CAC0578	CAC0578
CAC0582	CAC0582		CAC0582
CAC0583
CAC0584			CAC0584
CAC0589
CAC0590	CAC0590	CAC0590	CAC0590
CAC0591	CAC0591	CAC0591	CAC0591
CAC0592	CAC0592	CAC0592	CAC0592
CAC0593	CAC0593	CAC0593	CAC0593
CAC0594
CAC0595
	CAC0604	CAC0604
CAC0608	CAC0608	CAC0608	CAC0608
CAC0618	CAC0618	CAC0618
CAC0619	CAC0619	CAC0619
CAC0620	CAC0620	CAC0620
CAC0626
CAC0628		CAC0628
CAC0637
CAC0646	CAC0646
CAC0650
CAC0672	CAC0672	CAC0672
CAC0673	CAC0673	CAC0673	CAC0673
CAC0674	CAC0674	CAC0674	CAC0674
CAC0676			CAC0676
CAC0682		CAC0682	CAC0682
		CAC0684
CAC0685		CAC0685
			CAC0686
CAC0687	CAC0687	CAC0687	CAC0687
CAC0692	CAC0692
CAC0694
CAC0695	CAC0695
CAC0696	CAC0696
CAC0699
CAC0700	CAC0700	CAC0700
CAC0709	CAC0709	CAC0709	CAC0709
CAC0710	CAC0710	CAC0710	CAC0710
CAC0711	CAC0711	CAC0711	CAC0711
CAC0712	CAC0712	CAC0712	CAC0712
CAC0713	CAC0713	CAC0713	CAC0713
CAC0726	CAC0726	CAC0726	CAC0726
CAC0727			CAC0737
CAC0731
CAC0737	CAC0737	CAC0737
CAC0743	CAC0743
CAC0744	CAC0744	CAC0744
	CAC0764	CAC0764	CAC0764
CAC0770	CAC0770	CAC0770	CAC0770
		CAC0772
		CAC0773
		CAC0788
CAC0789		CAC0789
CAC0790		CAC0790
CAC0791		CAC0791
CAC0792	CAC0792	CAC0792	CAC0792
CAC0794	CAC0794	CAC0794	CAC0794
CAC0798			CAC0798
			CAC0799
CAC0800	CAC0800
	CAC0814	CAC0814	CAC0814
CAC0819	CAC0819	CAC0819	CAC0819
CAC0824
CAC0827	CAC0827	CAC0827	CAC0827
CAC0837	CAC0837	CAC0837
CAC0838	CAC0838	CAC0838
CAC0839	CAC0839	CAC0839
CAC0840	CAC0840	CAC0840
			CAC0857
CAC0869	CAC0869	CAC0869	CAC0869
CAC0872	CAC0872	CAC0872
CAC0873
CAC0880
CAC0887	CAC0887	CAC0887	CAC0887
CAC0892	CAC0892	CAC0892	CAC0892
CAC0893	CAC0893	CAC0893	CAC0893
CAC0894	CAC0894	CAC0894	CAC0894
CAC0895	CAC0895	CAC0895	CAC0895
CAC0896	CAC0896	CAC0896	CAC0896
CAC0897	CAC0897	CAC0897	CAC0897
CAC0898	CAC0898	CAC0898	CAC0898
CAC0899	CAC0899	CAC0899	CAC0899
CAC0905
CAC0929
CAC0930	CAC0930	CAC0930	CAC0930
CAC0931	CAC0931	CAC0931	CAC0931
CAC0935
CAC0936	CAC0936	CAC0936	CAC0936
CAC0937	CAC0937	CAC0937	CAC0937
CAC0938	CAC0938	CAC0938	CAC0938
CAC0939			CAC0939
CAC0940	CAC0940	CAC0940	CAC0940
CAC0941			CAC0941
CAC0942	CAC0942	CAC0942	CAC0942
CAC0943	CAC0943	CAC0943	CAC0943
CAC0944	CAC0944	CAC0944	CAC0944
CAC0945
CAC0963			CAC0963
CAC0965	CAC0965	CAC0965	CAC0965
CAC0971	CAC0971	CAC0971	CAC0971
CAC0972	CAC0972	CAC0972	CAC0972
CAC0973	CAC0973	CAC0973	CAC0973
CAC0974	CAC0974	CAC0974	CAC0974
CAC0980	CAC0980		CAC0980
CAC0981
CAC0984	CAC0984	CAC0984
CAC0985	CAC0985	CAC0985
CAC0986	CAC0986	CAC0986
CAC0990			CAC0990
CAC0998	CAC0998	CAC0998	CAC0998
CAC0999	CAC0999	CAC0999	CAC0999
CAC1001	CAC1001	CAC1001	CAC1001
CAC1002			CAC1002
CAC1003	CAC1003	CAC1003	CAC1003
			CAC1009
CAC1015
CAC1023	CAC1023	CAC1023	CAC1023
CAC1024			CAC1024
CAC1025			CAC1025
CAC1031
CAC1036	CAC1036	CAC1036	CAC1036
CAC1041
CAC1047	CAC1047	CAC1047	CAC1047
CAC1050	CAC1050	CAC1050	CAC1050
CAC1054	CAC1054	CAC1054	CAC1054
			CAC1075
CAC1084			CAC1084
CAC1086
CAC1088	CAC1088	CAC1088	CAC1088
CAC1090	CAC1090	CAC1090	CAC1090
CAC1099	CAC1099	CAC1099
CAC1195
CAC1209	CAC1209	CAC1209	CAC1209
CAC1210	CAC1210	CAC1210	CAC1210
CAC1223
CAC1234	CAC1234	CAC1234	CAC1234
	CAC1235	CAC1235	CAC1235
CAC1257
CAC1259
CAC1262	CAC1262	CAC1262	CAC1262
		CAC1269
CAC1273
CAC1274
CAC1279
CAC1284	CAC1284	CAC1284
CAC1288
CAC1294	CAC1294	CAC1294	CAC1294
CAC1299
CAC1300
		CAC1317
CAC1319	CAC1319	CAC1319	CAC1319
	CAC1321	CAC1321	CAC1321
CAC1322	CAC1322	CAC1322
CAC1331
CAC1332	CAC1332
CAC1339
CAC1341	CAC1341	CAC1341	CAC1341
CAC1342	CAC1342	CAC1342	CAC1342
CAC1343	CAC1343
CAC1344			CAC1344
CAC1345
CAC1346	CAC1346	CAC1346	CAC1346
CAC1347	CAC1347	CAC1347	CAC1347
CAC1348	CAC1348	CAC1348	CAC1348
CAC1349	CAC1349	CAC1349	CAC1349
CAC1353	CAC1353	CAC1353	CAC1353
CAC1354	CAC1354	CAC1354	CAC1354
CAC1360
CAC1361	CAC1361
CAC1362	CAC1362
		CAC1368
CAC1369	CAC1369	CAC1369	CAC1369
CAC1370			CAC1370
CAC1371
CAC1372	CAC1372		CAC1372
CAC1373			CAC1373
CAC1374			CAC1374
CAC1375			CAC1375
CAC1376			CAC1376
CAC1377			CAC1377
CAC1378			CAC1378
CAC1379			CAC1379
CAC1380			CAC1380
CAC1381			CAC1381
CAC1382			CAC1382
CAC1383			CAC1383
CAC1384			CAC1384
CAC1385			CAC1385
CAC1390	CAC1390	CAC1390	CAC1390
CAC1391	CAC1391	CAC1391	CAC1391
CAC1392	CAC1392	CAC1392	CAC1392
CAC1393	CAC1393	CAC1393	CAC1393
CAC1394	CAC1394	CAC1394	CAC1394
CAC1395	CAC1395	CAC1395	CAC1395
CAC1396	CAC1396	CAC1396	CAC1396
CAC1399	CAC1399	CAC1399
CAC1400	CAC1400	CAC1400
CAC1401	CAC1401	CAC1401
CAC1405			CAC1405
CAC1407		CAC1407
CAC1408	CAC1408
CAC1425	CAC1425	CAC1425
CAC1427	CAC1427	CAC1427	CAC1427
CAC1429	CAC1429	CAC1429	CAC1429
CAC1431	CAC1431	CAC1431	CAC1431
CAC1432			CAC1432
CAC1435	CAC1435	CAC1435	CAC1435
CAC1453	CAC1453	CAC1453
CAC1457	CAC1457	CAC1457	CAC1457
CAC1458	CAC1458	CAC1458	CAC1458
	CAC1459	CAC1459	CAC1459
	CAC1460	CAC1460	CAC1460
CAC1472
CAC1473	CAC1473	CAC1473
CAC1474	CAC1474	CAC1474
CAC1475	CAC1475	CAC1475
CAC1476	CAC1476	CAC1476
CAC1478
CAC1479	CAC1479	CAC1479	CAC1479
CAC1512	CAC1512	CAC1512	CAC1513
			CAC1514
			CAC1515
CAC1523	CAC1523	CAC1523	CAC1523
CAC1539	CAC1539
		CAC1530
CAC1540
CAC1543		CAC1543
CAC1544	CAC1544	CAC1544
CAC1545	CAC1545	CAC1545
CAC1546	CAC1546	CAC1546
CAC1547
CAC1548
			CAC1549
			CAC1570
			CAC1571
CAC1572	CAC1572	CAC1572	CAC1572
CAC1574
CAC1589		CAC1589	CAC1589
CAC1590	CAC1590	CAC1590
CAC1593
CAC1594
		CAC1596	CAC1596
CAC1604	CAC1604	CAC1604
CAC1605
CAC1610	CAC1610	CAC1610
CAC1622	CAC1622
			CAC1625
CAC1627
CAC1628
CAC1652	CAC1652	CAC1652	CAC1652
CAC1655	CAC1655	CAC1655	CAC1655
		CAC1660
CAC1664			CAC1664
CAC1673	CAC1673	CAC1673	CAC1673
CAC1674	CAC1674	CAC1674	CAC1674
CAC1678
CAC1705			CAC1705
CAC1706	CAC1706	CAC1706	CAC1706
CAC1707			CAC1707
CAC1708			CAC1708
CAC1712	CAC1712	CAC1712	CAC1712
CAC1714	CAC1714	CAC1714	CAC1714
CAC1718	CAC1718	CAC1718	CAC1718
CAC1720	CAC1720	CAC1720	CAC1720
CAC1721
CAC1723
CAC1729	CAC1729	CAC1729
CAC1730	CAC1730	CAC1730	CAC1730
CAC1731
CAC1733
CAC1736	CAC1736	CAC1736
CAC1738	CAC1738	CAC1738	CAC1738
CAC1742	CAC1742	CAC1742	CAC1742
CAC1743	CAC1743	CAC1743	CAC1743
CAC1745
CAC1746
CAC1748
CAC1751
CAC1755
CAC1758
CAC1759
CAC1772	CAC1772
CAC1778
CAC1780			CAC1780
CAC1781
CAC1782	CAC1782	CAC1782	CAC1782
CAC1783	CAC1783	CAC1783
CAC1785
CAC1787
CAC1789			CAC1789
CAC1791			CAC1791
CAC1792	CAC1792	CAC1792	CAC1792
CAC1795	CAC1795	CAC1795	CAC1795
CAC1797	CAC1797		CAC1797
CAC1799
CAC1805
CAC1806	CAC1806	CAC1806	CAC1806
CAC1807
CAC1810	CAC1810	CAC1810	CAC1810
CAC1814	CAC1814	CAC1814	CAC1814
CAC1819	CAC1819	CAC1819	CAC1819
CAC1820			CAC1820
CAC1821	CAC1821	CAC1821	CAC1821
CAC1825	CAC1825	CAC1825	CAC1825
CAC1847	CAC1847
CAC1848	CAC1848	CAC1848	CAC1848
CAC1851
CAC1852		CAC1852
CAC1958			CAC1958
CAC1919
CAC1933
CAC1958
CAC1963
		CAC1988
		CAC1989
		CAC1990
CAC2008	CAC2008	CAC2008	CAC2008
CAC2012
CAC2016
CAC2018	CAC2018
CAC2060
CAC2061
CAC2064	CAC2064	CAC2064	CAC2064
CAC2065	CAC2065	CAC2065	CAC2065
CAC2075	CAC2075	CAC2075	CAC2075
	CAC2077	CAC2077	CAC2077
CAC2080	CAC2080	CAC2080	CAC2080
CAC2083	CAC2083	CAC2083	CAC2083
CAC2095
CAC2112	CAC2112	CAC2112
CAC2113	CAC2113	CAC2113
CAC2114
CAC2117	CAC2117	CAC2117	CAC2117
CAC2127	CAC2127		CAC2127
CAC2128	CAC2128		CAC2128
CAC2129			CAC2129
CAC2132	CAC2132	CAC2132
CAC2137	CAC2137	CAC2137	CAC2137
CAC2138			CAC2138
CAC2169
CAC2179	CAC2179
CAC2180	CAC2180
CAC2187
CAC2226
CAC2227			CAC2227
CAC2229	CAC2229		CAC2229
CAC2231	CAC2231		CAC2231
CAC2233
CAC2235	CAC2235	CAC2235	CAC2235
CAC2237	CAC2237		CAC2237
CAC2238	CAC2238		CAC2238
CAC2239	CAC2239		CAC2239
CAC2243	CAC2243	CAC2243	CAC2243
CAC2246	CAC2246
CAC2250	CAC2250	CAC2250	CAC2250
CAC2264	CAC2264	CAC2264	CAC2264
CAC2265	CAC2265	CAC2265
CAC2274
CAC2275	CAC2275	CAC2275	CAC2275
CAC2289
CAC2297
CAC2301
CAC2310
CAC2315			CAC2315
CAC2317
CAC2331	CAC2331		CAC2331
CAC2332	CAC2332		CAC2332
CAC2333	CAC2333		CAC2333
CAC2334	CAC2334	CAC2334	CAC2334
CAC2335	CAC2335	CAC2335	CAC2335
CAC2337	CAC2337	CAC2337
CAC2338			CAC2338
CAC2356
CAC2357
CAC2359
CAC2360
CAC2362
CAC2374
CAC2375
CAC2377
CAC2378	CAC2378	CAC2378	CAC2378
CAC2379	CAC2379	CAC2379	CAC2379
CAC2380	CAC2380	CAC2380	CAC2380
CAC2381	CAC2381	CAC2381	CAC2381
CAC2388	CAC2388	CAC2388	CAC2388
CAC2389	CAC2389	CAC2389	CAC2389
CAC2390	CAC2390	CAC2390	CAC2390
CAC2391	CAC2391	CAC2391	CAC2391
CAC2398	CAC2398	CAC2398	CAC2398
CAC2399	CAC2399
CAC2438
CAC2441		CAC2441
CAC2442		CAC2442
CAC2443		CAC2443
CAC2451
CAC2458	CAC2458	CAC2458	CAC2458
CAC2459	CAC2459	CAC2459	CAC2459
			CAC2498
CAC2499			CAC2499
CAC2500
CAC2514	CAC2514
CAC2540
CAC2567
CAC2593	CAC2593	CAC2593
CAC2601	CAC2601		CAC2601
CAC2602	CAC2602		CAC2602
CAC2609	CAC2609	CAC2609
CAC2612	CAC2612	CAC2612	CAC2612
CAC2613	CAC2613	CAC2613	CAC2613
CAC2614	CAC2614	CAC2614	CAC2614
CAC2624	CAC2624	CAC2624	CAC2624
CAC2626			CAC2626
CAC2644	CAC2644	CAC2644	CAC2644
CAC2645	CAC2645	CAC2645	CAC2645
CAC2650			CAC2650
CAC2651
CAC2652	CAC2652	CAC2652	CAC2652
CAC2653	CAC2653	CAC2653	CAC2653
CAC2654	CAC2654	CAC2654	CAC2654
CAC2658	CAC2658	CAC2658	CAC2658
CAC2660	CAC2660	CAC2660	CAC2660
CAC2665	CAC2665
CAC2673
CAC2674	CAC2674	CAC2674
CAC2676
CAC2680	CAC2680	CAC2680	CAC2680
		CAC2681
CAC2684	CAC2684	CAC2684	CAC2684
CAC2685	CAC2685	CAC2685	CAC2685
CAC2687	CAC2687	CAC2687
CAC2691		CAC2691
	CAC2697	CAC2697
CAC2700	CAC2700	CAC2700	CAC2700
CAC2701	CAC2701	CAC2701	CAC2701
CAC2708	CAC2708		CAC2708
			CAC2709
			CAC2710
CAC2711	CAC2711	CAC2711	CAC2711
CAC2712		CAC2712	CAC2712
CAC2717
CAC2718
CAC2719	CAC2719	CAC2719
CAC2723	CAC2723	CAC2723	CAC2723
CAC2727	CAC2727	CAC2727	CAC2727
CAC2740
CAC2741	CAC2741	CAC2741
CAC2772	CAC2772	CAC2772
CAC2783			CAC2783
CAC2784	CAC2784	CAC2784
CAC2819			CAC2819
CAC2820	CAC2820	CAC2820	CAC2830
CAC2828	CAC2828	CAC2828
CAC2830	CAC2830	CAC2830
CAC2832	CAC2832	CAC2832	CAC2832
CAC2834	CAC2834	CAC2834	CAC2834
	CAC2835	CAC2835
		CAC2836
CAC2841
CAC2844	CAC2844	CAC2844	CAC2844
CAC2849		CAC2856	CAC2856
CAC2856	CAC2856
CAC2862	CAC2862	CAC2862
CAC2864	CAC2864	CAC2864	CAC2862
CAC2865	CAC2865	CAC2865
CAC2866	CAC2866	CAC2866
CAC2867	CAC2867	CAC2867
CAC2868	CAC2868	CAC2868
CAC2869	CAC2869	CAC2869
CAC2870	CAC2870	CAC2870
CAC2871	CAC2871	CAC2871
CAC2873	CAC2873	CAC2873	CAC2873
CAC2874
CAC2875	CAC2875	CAC2875
CAC2876	CAC2876	CAC2876	CAC2876
CAC2877		CAC2877
CAC2878		CAC2878
	CAC2879	CAC2879
CAC2880	CAC2880	CAC2880	CAC2880
CAC2885	CAC2885	CAC2885
CAC2887	CAC2887	CAC2887
CAC2888
	CAC2891		CAC2891
CAC2892	CAC2892	CAC2892	CAC2892
CAC2895	CAC2895	CAC2895	CAC2895
CAC2900
CAC2902	CAC2902	CAC2902	CAC2902
CAC2914	CAC2914	CAC2914	CAC2914
CAC2915	CAC2915	CAC2915	CAC2915
CAC2916	CAC2916	CAC2916	CAC2916
CAC2918	CAC2918	CAC2918	CAC2918
CAC2920	CAC2920	CAC2920
CAC2921
CAC2922
CAC2923
CAC2924
CAC2925
CAC2926	CAC2926	CAC2926	CAC2926
CAC2927	CAC2927	CAC2927	CAC2927
CAC2937	CAC2937	CAC2937	CAC2937
CAC2942	CAC2942	CAC2942	CAC2942
CAC2945	CAC2945	CAC2945	CAC2945
	CAC2949	CAC2949
CAC2951	CAC2951	CAC2951	CAC2951
CAC2952
CAC2953	CAC2953	CAC2953	CAC2953
CAC2954	CAC2954	CAC2954	CAC2954
CAC2956	CAC2956	CAC2956	CAC2956
CAC2957	CAC2957	CAC2957	CAC2957
CAC2958	CAC2958	CAC2958	CAC2958
CAC2959	CAC2959	CAC2959	CAC2959
CAC2960	CAC2960	CAC2960	CAC2960
CAC2961	CAC2961	CAC2961
CAC2963	CAC2963	CAC2963	CAC2963
CAC2964	CAC2964	CAC2964	CAC2964
CAC2965	CAC2965	CAC2965	CAC2965
			CAC2967
CAC2968	CAC2968	CAC2968
CAC2970
CAC2973	CAC2973	CAC2973	CAC2973
CAC2981	CAC2981	CAC2981
CAC2986	CAC2986	CAC2986
CAC2991	CAC2991
CAC2995	CAC2995	CAC2995	CAC2995
CAC3003	CAC3003	CAC3003	CAC3003
CAC3004	CAC3004	CAC3004	CAC3004
CAC3005	CAC3005	CAC3005	CAC3005
CAC3014
CAC3020	CAC3020	CAC3020	CAC3020
	CAC3021	CAC3021	CAC3031
CAC3031	CAC3031	CAC3031
CAC3038	CAC3038
CAC3053	CAC3053
	CAC3056	CAC3056
CAC3058	CAC3058	CAC3058
CAC3064
CAC3072	CAC3072	CAC3072
CAC3075	CAC3075	CAC3075	CAC3075
CAC3076	CAC3076	CAC3076	CAC3076
CAC3082
CAC3083
CAC3087			CAC3087
CAC3090	CAC3090	CAC3090	CAC3090
CAC3091	CAC3091	CAC3091	CAC3091
			CAC3092
CAC3093	CAC3093	CAC3093
CAC3095	CAC3095	CAC3095
CAC3096	CAC3096
CAC3097
CAC3098
CAC3099
		CAC3100
		CAC3101
		CAC3102
CAC3103
CAC3104
CAC3105
CAC3106
CAC3107
CAC3108
CAC3112	CAC3112	CAC3112	CAC3112
CAC3114
CAC3115
CAC3116
CAC3117
CAC3118
CAC3119
CAC3120
CAC3121
CAC3122
CAC3123
CAC3124
CAC3125
CAC3126
CAC3127
CAC3128
CAC3129
CAC3130
CAC3131
CAC3132
CAC3133
CAC3134
CAC3139
CAC3140
CAC3142
CAC3143
CAC3145
CAC3146
CAC3147
CAC3151
CAC3154	CAC3154	CAC3154
CAC3157	CAC3157	CAC3157	CAC3157
CAC3158	CAC3158	CAC3158	CAC3158
CAC3159	CAC3159	CAC3159	CAC3159
CAC3160	CAC3160	CAC3160	CAC3160
CAC3161	CAC3161	CAC3161	CAC3161
CAC3162	CAC3162	CAC3162	CAC3162
CAC3163	CAC3163	CAC3163	CAC3163
CAC3164	CAC3164	CAC3164
CAC3169	CAC3169	CAC3169	CAC3169
CAC3170	CAC3170	CAC3170	CAC3170
CAC3171	CAC3171	CAC3171	CAC3171
CAC3172	CAC3172	CAC3172	CAC3172
CAC3173	CAC3173	CAC3173	CAC3173
CAC3174	CAC3174	CAC3174	CAC3174
CAC3176	CAC3176	CAC3176	CAC3176
CAC3177
CAC3178
CAC3179
CAC3182
CAC3184	CAC3184	CAC3184	CAC3184
CAC3194	CAC3194	CAC3194	CAC3194
CAC3197
CAC3200	CAC3200		CAC3200
CAC3201	CAC3201	CAC3201	CAC3201
CAC3203	CAC3203	CAC3203	CAC3203
CAC3204
CAC3211
CAC3212
CAC3221	CAC3221	CAC3221	CAC3221
CAC3222	CAC3222	CAC3222	CAC3222
CAC3225	CAC3225	CAC3225	CAC3225
CAC3237
CAC3250	CAC3250	CAC3250	CAC3250
CAC3252	CAC3252	CAC3252	CAC3252
CAC3253	CAC3253	CAC3253	CAC3253
CAC3254	CAC3254	CAC3254	CAC3254
CAC3260
CAC3276	CAC3276	CAC3276	CAC3276
CAC3277	CAC3277	CAC3277	CAC3277
CAC3291	CAC3291
CAC3298	CAC3298	CAC3298	CAC3298
CAC3299	CAC3299	CAC3299	CAC3299
CAC3310
CAC3316	CAC3316	CAC3316	CAC3316
CAC3329		CAC3329
CAC3331	CAC3331	CAC3331	CAC3331
CAC3342
CAC3347	CAC3347	CAC3347
CAC3348	CAC3348	CAC3348	CAC3348
CAC3371	CAC3371
CAC3375	CAC3375	CAC3375	CAC3375
CAC3392	CAC3392		CAC3392
CAC3396	CAC3396	CAC3396
CAC3420	CAC3420	CAC3420	CAC3420
	CAC3421	CAC3421
CAC3422
CAC3425	CAC3425	CAC3425	CAC3425
CAC3426	CAC3426		CAC3426
CAC3427	CAC3427	CAC3427	CAC3427
CAC3436
CAC3442
CAC3451
CAC3452	CAC3452
CAC3456
CAC3462			CAC3462
CAC3465
CAC3471	CAC3471	CAC3471	CAC3471
CAC3539	CAC3539	CAC3539	CAC3539
CAC3550	CAC3550	CAC3550
CAC3551	CAC3551	CAC3551
CAC3552	CAC3552	CAC3552	CAC3552
CAC3564
CAC3568	CAC3568	CAC3568	CAC3568
CAC3569	CAC3569	CAC3569	CAC3569
CAC3570	CAC3570	CAC3570	CAC3570
CAC3571	CAC3571	CAC3571	CAC3571
CAC3572			CAC3572
CAC3573	CAC3573	CAC3573	CAC3573
CAC3574			CAC3574
CAC3575	CAC3575	CAC3575	CAC3575
			CAC3576
CAC3578	CAC3578	CAC3578	CAC3578
CAC3593	CAC3593	CAC3593	CAC3593
CAC3596	CAC3596	CAC3596	CAC3596
CAC3600	CAC3600	CAC3600	CAC3600
CAC3604	CAC3604	CAC3604	CAC3604
CAC3605	CAC3605	CAC3605
CAC3617
CAC3618	CAC3618	CAC3618
CAC3619	CAC3619	CAC3619
CAC3620	CAC3620	CAC3620
CAC3626	CAC3626	CAC3626	CAC3626
CAC3628
CAC3629
CAC3630
CAC3631
CAC3632
CAC3634
CAC3635
CAC3636
CAC3637
CAC3638
CAC3641
CAC3642
CAC3643
CAC3644
CAC3651
CAC3652	CAC3652	CAC3652	CAC3652
CAC3654	CAC3654	CAC3654
CAC3655
CAC3657	CAC3657
CAC3670
CAC3671
CAC3672
CAC3674
CAC3680		CAC3680
CAC3681
CAC3682		CAC3682
CAC3715	CAC3715	CAC3715
CAC3717
CAC3722
CAC3723
CAC3724
CAC3726
CAC3738
CAP0141
CAC2585
CAC0780
CAP0140
CAC3111
CAC1631
CAP0142
CAC3624

## Sheet: Modified reactions
Mcanulty model reactions	Reactions from Model SEED
cpd00024 + cpd00041 <=> cpd00023 + cpd00032 + (0.01) cpd00067	cpd00024 + cpd00041 <=> cpd00023 + cpd00032
cpd00041 + (2.41) cpd00067 <=> cpd00011 + cpd00085	cpd00041 + cpd00067 <=> cpd00011 + cpd00085
cpd00013 + cpd00106 <=> cpd00041 + (0.98) cpd00067	cpd00041 <=> cpd00013 + cpd00106
cpd00001 + cpd00002 + cpd00041 + cpd00053 <=> cpd00012 + cpd00018 + cpd00023 + (1.23) cpd00067 + cpd00132	cpd00001 + cpd00002 + cpd00041 + cpd00053 <=> cpd00012 + cpd00018 + cpd00023 + cpd00132
cpd00024 + cpd00085 <=> cpd00023 + (1.42) cpd00067 + cpd00191	cpd00024 + cpd00085 <=> cpd00023 + cpd00191
cpd02375 <=> cpd00018 + (0.01) cpd00067 + cpd00106	cpd02375 <=> cpd00018 + cpd00106
(2.97) cpd00067 + cpd02152 <=> cpd00051 + cpd00106	cpd02152 <=> cpd00051 + cpd00106
cpd00038 + cpd00041 + cpd00114 <=> cpd00009 + cpd00031 + (0.51) cpd00067 + cpd02375	cpd00038 + cpd00041 + cpd00114 <=> cpd00009 + cpd00031 + (2) cpd00067 + cpd02375
cpd00041 + (0.36) cpd00067 + cpd00146 <=> cpd00009 + cpd00343	cpd00041 + cpd00146 <=> cpd00009 + (2) cpd00067 + cpd00343
cpd00002 + cpd00041 + cpd00274 <=> cpd00012 + cpd00018 + (1.21) cpd00067 + cpd02152	cpd00002 + cpd00041 + cpd00274 <=> cpd00012 + cpd00018 + cpd02152
cpd00002 + cpd00011 + cpd00013 <=> cpd00008 + (1.86) cpd00067 + cpd00146	cpd00002 + cpd00011 + cpd00013 <=> cpd00008 + (1) cpd00067 + cpd00146
cpd00001 + cpd00051 <=> cpd00064 + (0.11) cpd00067 + cpd00073	cpd00001 + cpd00051 <=> cpd00064 + cpd00073
cpd00064 + cpd00146 <=> cpd00009 + (2.52) cpd00067 + cpd00274	cpd00064 + cpd00146 <=> cpd00009 + (2) cpd00067 + cpd00274
cpd00264 + cpd00837 <=> (1.03) cpd00067 + cpd00147 + cpd00264	cpd00264 + cpd00837 <=> (1) cpd00067 + cpd00147 + cpd00558
cpd00002 + cpd00085 + cpd00408 <=> cpd00012 + cpd00018 + (1.63) cpd00067 + cpd00644	cpd00002 + cpd00085 + cpd00408 <=> cpd00012 + cpd00018 + cpd00644
cpd00002 + cpd00013 + cpd00041 <=> cpd00012 + cpd00018 + (1.21) cpd00067 + cpd00132	cpd00002 + cpd00013 + cpd00041 <=> cpd00012 + cpd00018 + cpd00132
cpd00001 + cpd00033 + cpd00125 <=> cpd00054 + (0.01) cpd00067 + cpd00087	cpd00001 + cpd00033 + cpd00125 <=> cpd00054 + cpd00087
cpd00001 + (0.3) cpd00067 + cpd00084 <=> cpd00013 + cpd00020 + cpd00239	cpd00001 + cpd00084 <=> cpd00013 + cpd00020 + cpd00239
cpd00024 + cpd00117 <=> cpd00020 + (0.02) cpd00067 + cpd00186	cpd00024 + cpd00117 <=> cpd00020 + cpd00186
cpd00002 + (0.47) cpd00067 + (2) cpd00117 <=> cpd00008 + cpd00009 + cpd00731	cpd00002 + (2) cpd00117 <=> cpd00008 + cpd00009 + cpd00067 + cpd00731
cpd00064 + cpd11625 <=> cpd11612 + cpd00815	cpd00064 + cpd11625 <=> cpd11612 + cpd00815 + cpd00067
cpd00051 + cpd11625 <=> cpd11612 + cpd02364	cpd00051 + cpd11625 <=> cpd11612 + cpd02364 + cpd00067
cpd00002 + (0.48) cpd00067 + cpd00186 + cpd00890 <=> cpd00008 + cpd00009 + cpd00525	cpd00002 + cpd00186 + cpd00890 <=> cpd00008 + cpd00009 + cpd00067 + cpd00525
cpd00002 + cpd00035 + (0.46) cpd00067 + cpd00773 <=> cpd00008 + cpd00009 + cpd00890	cpd00002 + cpd00035 + cpd00773 <=> cpd00008 + cpd00009 + cpd00067 + cpd00890
cpd00006 + (2) cpd00023 <=> cpd00005 + cpd00024 + cpd00053	cpd00006 + (2) cpd00023 <=> cpd00005 + cpd00024 + cpd00053 + cpd00067
cpd00001 + cpd00002 + cpd00053 + cpd00638 <=> cpd00003 + cpd00012 + cpd00018 + cpd00023 + (1.22) cpd00067	cpd00001 + cpd00002 + cpd00053 + cpd00638 <=> cpd00003 + cpd00012 + cpd00018 + cpd00023
cpd00001 + (2) cpd00002 + cpd00053 + cpd00242 <=> (2) cpd00008 + cpd00009 + cpd00023 + (1.51) cpd00067 + cpd00146	cpd00001 + (2) cpd00002 + cpd00053 + cpd00242 <=> (2) cpd00008 + cpd00009 + cpd00023 + cpd00067 + cpd00146
cpd00012 + cpd00023 + (1.38) cpd00067 + cpd01982 <=> cpd00001 + cpd00053 + cpd00103	cpd00001 + cpd00053 + cpd00103 <=> cpd00012 + cpd00023 + cpd01982
cpd00001 + cpd00002 + cpd00053 + cpd00497 <=> cpd00012 + cpd00018 + cpd00023 + (2.21) cpd00067 + cpd00126	cpd00001 + cpd00002 + cpd00053 + cpd00497 <=> cpd00012 + cpd00018 + cpd00023 + cpd00067 + cpd00126
cpd00054 + (0.98) cpd00067 <=> cpd00013 + cpd00020	cpd00054 <=> cpd00013 + cpd00020
cpd00001 + (0.27) cpd00067 + cpd00738 <=> cpd00009 + cpd00054	cpd00001 + cpd00738 <=> cpd00009 + cpd00054 + cpd00067
cpd00003 + cpd00223 <=> cpd00004 + cpd00067 + cpd00145	cpd00004 + cpd00067 + cpd00145 <=> cpd00003 + cpd00223
cpd00001 + (0.04) cpd00067 + cpd00809 <=> cpd00009 + cpd00161	cpd00001 + cpd00809 <=> cpd00009 + cpd00067 + cpd00161
cpd00003 + cpd00169 <=> cpd00004 + (1.1) cpd00067 + cpd02069	cpd00003 + cpd00169 <=> cpd00004 + (1) cpd00067 + cpd02069
cpd00002 + cpd00227 <=> cpd00008 + (0.56) cpd00067 + cpd00809	cpd00002 + cpd00227 <=> cpd00008 + cpd00809
cpd00006 + cpd00009 + cpd00346 <=> cpd00005 + (1.28) cpd00067 + cpd01977	cpd00005 + cpd01977 <=> cpd00006 + cpd00009 + cpd00346
cpd00012 + (0.37) cpd00067 + cpd01775 <=> cpd00002 + cpd00103	cpd00002 + cpd00103 <=> cpd00012 + cpd01775
cpd00001 + (2) cpd00003 + cpd01324 <=> (2) cpd00004 + (3.86) cpd00067 + cpd00119	cpd00001 + (2) cpd00003 + cpd01324 <=> (2) cpd00004 + (1) cpd00067 + cpd00119
(0.98) cpd00067 + cpd00119 <=> cpd00013 + cpd00581	cpd00119 <=> cpd00013 + cpd00581
cpd00001 + cpd00344 <=> cpd00023 + cpd00378	cpd00023 + cpd00378 <=> cpd00001 + cpd00344
cpd00001 + cpd02311 <=> (0.2) cpd00067 + cpd00344	cpd00001 + cpd02311 <=> cpd00344
(0.8) cpd00067 + cpd02311 <=> cpd00001 + cpd00581	cpd02311 <=> cpd00001 + cpd00581
cpd00001 + (1.31) cpd00067 + cpd00807 <=> cpd00009 + cpd00641	cpd00001 + cpd00807 <=> cpd00009 + cpd00067 + cpd00641
cpd00024 + cpd00807 <=> cpd00023 + (0.22) cpd00067 + cpd00930	cpd00024 + cpd00807 <=> cpd00023 + cpd00930
cpd02843 <=> cpd00001 + (0.19) cpd00067 + cpd00930	cpd02843 <=> cpd00001 + cpd00930
cpd00001 + cpd01775 <=> cpd00012 + (1.26) cpd00067 + cpd01777	cpd00001 + cpd01775 <=> cpd00012 + cpd01777
cpd00001 + cpd01777 <=> (0.09) cpd00067 + cpd02979	cpd00001 + cpd01777 <=> cpd02979
cpd00023 + (0.9) cpd00067 + cpd02843 + cpd02851 <=> cpd00053 + cpd02991	cpd00053 + cpd02991 <=> cpd00023 + cpd00067 + cpd02843 + cpd02851
(0.17) cpd00067 + cpd02979 <=> cpd02991	cpd02979 <=> cpd02991
(3.9) cpd00067 + cpd00516 <=> cpd00011 + cpd00039	cpd00067 + cpd00516 <=> cpd00011 + cpd00039
cpd00020 + cpd00346 <=> (2) cpd00001 + cpd02120	cpd00020 + cpd00346 <=> (2) cpd00001 + cpd00067 + cpd02120
cpd00001 + cpd02698 <=> cpd00036 + (0.96) cpd00067 + cpd00504	cpd00001 + cpd02698 <=> cpd00036 + cpd00504
cpd00009 + cpd00012 + cpd00017 <=> cpd00001 + cpd00002 + cpd00060 + (1.09) cpd00067	cpd00001 + cpd00002 + cpd00060 <=> cpd00009 + cpd00012 + cpd00017
cpd00001 + cpd00019 + (0.02) cpd00067 <=> cpd00135 + cpd00182	cpd00001 + cpd00019 <=> cpd00135 + cpd00182
cpd00001 + cpd00019 + (0.03) cpd00067 <=> cpd00128 + cpd02227	cpd00001 + cpd00019 <=> cpd00128 + cpd02227
cpd00017 + cpd00135 <=> cpd00019 + cpd00060 + (2) cpd00067	cpd00017 + cpd00135 <=> cpd00019 + cpd00060 + cpd00067
(0.01) cpd00067 + cpd00135 + cpd00345 <=> cpd00060 + cpd00087	cpd00135 + cpd00345 <=> cpd00060 + cpd00087
cpd00001 + (0.03) cpd00067 + cpd00822 <=> cpd00013 + cpd00036 + cpd00094	cpd00001 + cpd00822 <=> cpd00013 + cpd00036 + cpd00067 + cpd00094
cpd00001 + cpd00067 + cpd00424 <=> cpd00013 + cpd00020 + cpd00135	cpd00001 + cpd00424 <=> cpd00013 + cpd00020 + cpd00135
cpd00001 + (0.01) cpd00067 + cpd02227 <=> cpd00105 + cpd00135	cpd00001 + cpd02227 <=> cpd00105 + cpd00135
cpd00078 + cpd00227 <=> cpd00010 + (0.01) cpd00067 + cpd00822	cpd00078 + cpd00227 <=> cpd00010 + cpd00822
cpd00084 + cpd00822 <=> cpd00036 + (0.96) cpd00067 + cpd00424	cpd00067 + cpd00036 + cpd00424 <=> cpd00084 + cpd00822
cpd00054 + (0.02) cpd00067 + cpd00359 <=> cpd00001 + cpd00065	cpd00054 + cpd00359 <=> cpd00001 + cpd00065
cpd00023 + (0.02) cpd00067 + cpd00143 <=> cpd00024 + cpd00066	cpd00024 + cpd00066 <=> cpd00023 + cpd00143
cpd00023 + cpd00868 <=> cpd00024 + cpd00069	cpd00024 + cpd00069 <=> cpd00023 + cpd00868
cpd00093 + cpd00103 <=> cpd00012 + (0.38) cpd00067 + cpd02642	cpd00093 + cpd00103 <=> cpd00012 + cpd02642
(0.23) cpd00067 + cpd00932 <=> cpd00009 + cpd00216	cpd00932 <=> cpd00009 + cpd00067 + cpd00216
cpd00001 + cpd00061 + (0.45) cpd00067 + cpd00236 <=> cpd00009 + cpd02857	cpd00001 + cpd00061 + cpd00236 <=> cpd00009 + cpd00067 + cpd02857
(0.04) cpd00067 + cpd00102 + cpd00359 <=> cpd02210	cpd02210 <=> cpd00102 + cpd00359
cpd00002 + cpd00383 <=> cpd00008 + (0.78) cpd00067 + cpd02030	cpd00002 + cpd00383 <=> cpd00008 + cpd02030
(0.16) cpd00067 + cpd02857 <=> cpd00009 + cpd00699	cpd02857 <=> cpd00009 + cpd00067 + cpd00699
cpd00061 + (0.4) cpd00067 + cpd02030 <=> cpd00009 + cpd00932	cpd00061 + cpd02030 <=> cpd00009 + cpd00067 + cpd00932
(0.09) cpd00067 + cpd02642 <=> cpd00956	cpd02642 <=> cpd00956
cpd00023 + (0.04) cpd00067 + cpd00200 <=> cpd00024 + cpd00107	cpd00024 + cpd00107 <=> cpd00023 + cpd00200
cpd00024 + cpd00322 <=> cpd00023 + (0.05) cpd00067 + cpd00508	cpd00024 + cpd00322 <=> cpd00023 + cpd00508
(0.07) cpd00067 + cpd01646 <=> cpd00001 + cpd01710	cpd01646 <=> cpd00001 + cpd01710
(0.07) cpd00067 + cpd02693 <=> cpd00001 + cpd01710	cpd02693 <=> cpd00001 + cpd01710
cpd00006 + cpd02498 + cpd02498 <=> cpd00005 + cpd02569	cpd00006 + cpd02498 <=> cpd00005 + cpd00067 + cpd02569
cpd00067 + cpd02498 + cpd02498 <=> cpd00001 + cpd00123	cpd02498 <=> cpd00001 + cpd00123
cpd00001 + cpd00020 + cpd00022 <=> cpd00010 + (0.98) cpd00067 + cpd01700	cpd00001 + cpd00020 + cpd00022 <=> cpd00010 + (1) cpd00067 + cpd01700
cpd00024 + cpd00281 <=> cpd00023 + (1.7) cpd00067 + cpd00199	cpd00024 + cpd00281 <=> cpd00023 + cpd00199
cpd00003 + cpd00851 <=> cpd00004 + (1.04) cpd00067 + cpd02625	cpd00004 + (1) cpd00067 + cpd02625 <=> cpd00003 + cpd00851
cpd00006 + cpd00851 <=> cpd00005 + (1.04) cpd00067 + cpd02625	cpd00005 + (1) cpd00067 + cpd02625 <=> cpd00006 + cpd00851
cpd00320 + cpd00830 <=> cpd00032 + (0.01) cpd00067 + cpd01974	cpd00320 + cpd00830 <=> cpd00032 + cpd01974
cpd00024 + cpd00084 <=> cpd00023 + (0.01) cpd00067 + cpd00706	cpd00024 + cpd00084 <=> cpd00023 + cpd00706
cpd00001 + (0.01) cpd00067 + cpd00147 <=> cpd00128 + cpd01981	cpd00001 + cpd00147 <=> cpd00128 + cpd01981
cpd00067 + cpd00268 + cpd11421 + cpd00790 <=> cpd00029 + cpd00081 + cpd00135 + cpd11420	cpd00268 + cpd11421 + cpd00790 <=> cpd00029 + cpd00081 + cpd00135 + cpd11420
cpd00001 + (0.99) cpd00067 + cpd00381 <=> cpd00013 + cpd00020 + cpd01347	cpd00001 + cpd00381 <=> cpd00013 + cpd00020 + cpd01347
cpd00084 + cpd00790 <=> cpd00029 + (1.01) cpd00067 + cpd00424	cpd00084 + cpd00790 <=> cpd00029 + cpd00424 + cpd00067
cpd00017 + cpd11763 <=> cpd00019 + cpd12223	cpd00017 + cpd11763 <=> cpd00019 + cpd00067 + cpd12223
cpd00067 + cpd00268 + cpd11421 + cpd00722 <=> cpd00029 + cpd00081 + cpd00084 + cpd11420	cpd00268 + cpd11421 + cpd00722 <=> cpd00029 + cpd00081 + cpd00084 + cpd11420
cpd00002 + cpd00023 + (0.47) cpd00067 + cpd00084 <=> cpd00008 + cpd00009 + cpd00506	cpd00002 + cpd00023 + cpd00084 <=> cpd00008 + cpd00009 + cpd00067 + cpd00506
cpd00837 + cpd01155 <=> (1.03) cpd00067 + cpd00147 + cpd16379	cpd00837 + cpd01155 <=> (1) cpd00067 + cpd00147 + cpd16379
cpd00054 + cpd02210 <=> cpd00001 + cpd00065 + (0.02) cpd00067 + cpd00102	cpd00054 + cpd02210 <=> cpd00001 + cpd00065 + cpd00102
cpd00003 + cpd00033 + (0.98) cpd00067 + cpd00087 <=> cpd00004 + cpd00011 + cpd00013 + cpd00125	cpd00003 + cpd00033 + cpd00087 <=> cpd00004 + cpd00011 + cpd00013 + cpd00125
cpd00017 + cpd00119 <=> cpd00019 + (2) cpd00067 + cpd00848	cpd00017 + cpd00119 <=> cpd00019 + (1) cpd00067 + cpd00848
cpd00002 + (0.48) cpd00067 + cpd00516 + cpd00525 <=> cpd00008 + cpd00009 + cpd02964	cpd00002 + cpd00516 + cpd00525 <=> cpd00008 + cpd00009 + cpd00067 + cpd02964
cpd00002 + (0.45) cpd00067 + cpd00731 + cpd02964 <=> cpd00008 + cpd00009 + cpd02968	cpd00002 + cpd00731 + cpd02964 <=> cpd00008 + cpd00009 + cpd00067 + cpd02968
cpd00001 + cpd00022 + cpd00024 <=> cpd00010 + (0.98) cpd00067 + cpd00919	cpd00001 + cpd00022 + cpd00024 <=> cpd00010 + (1) cpd00067 + cpd00919
(1.02) cpd00067 + cpd00616 <=> cpd00001 + cpd00011 + cpd00066	(1) cpd00067 + cpd00616 <=> cpd00001 + cpd00011 + cpd00066
cpd00024 + cpd00066 <=> (0.02) cpd00067 + cpd00143 + cpd00186	cpd00024 + cpd00066 <=> cpd00143 + cpd00186
cpd00003 + cpd00882 <=> cpd00004 + cpd00067 + cpd00333	cpd00003 + cpd00882 <=> cpd00004 + cpd01224 + cpd00067
cpd00001 + cpd00002 + (0.1) cpd00067 + cpd03163 <=> cpd00009 + cpd00012 + cpd03392	cpd00001 + cpd00002 + cpd03163 <=> cpd00009 + cpd00012 + cpd03392
cpd00002 + cpd11918 + cpd03163 <=> cpd00012 + cpd00018 + cpd12704	cpd00002 + cpd11918 + cpd03163 + (2) cpd00067 <=> cpd00012 + cpd00018 + cpd12704
cpd00018 + (2) cpd00109 + cpd03387 <=> (2) cpd00110 + cpd03388	cpd00018 + (2) cpd00109 + cpd03387 <=> (2) cpd00110 + cpd03388 + (2) cpd00067
cpd00002 + cpd03388 <=> cpd00008 + (0.91) cpd00067 + cpd03395	cpd00002 + cpd03388 <=> cpd00008 + (1) cpd00067 + cpd03395
cpd00002 + cpd03396 <=> cpd00012 + (0.37) cpd00067 + cpd03388	cpd00002 + cpd03396 <=> cpd00012 + cpd03388
cpd00001 + (0.99) cpd00067 + cpd05212 <=> cpd00013 + cpd00020 + cpd03397	cpd00001 + cpd05212 <=> cpd00013 + cpd00020 + cpd03397
(0.03) cpd00067 + cpd01608 + cpd12751 <=> cpd00009 + cpd05212	cpd01608 + cpd12751 <=> cpd00009 + cpd05212 + (1) cpd00067
cpd00822 + cpd01608 <=> cpd00036 + (0.95) cpd00067 + cpd05212	cpd00822 + cpd01608 <=> cpd00036 + (1) cpd00067 + cpd05212
cpd00001 + cpd00056 <=> cpd00009 + (0.91) cpd00067 + cpd00793	cpd00001 + cpd00056 <=> cpd00009 + (1) cpd00067 + cpd00793
cpd00002 + cpd02636 <=> cpd00008 + (0.67) cpd00067 + cpd02654	cpd00002 + cpd02636 <=> cpd00008 + cpd02654
cpd00084 + cpd14548 <=> cpd00035 + cpd14547	cpd00035 + cpd14548 <=> cpd00084 + cpd14547
cpd00002 + cpd00065 + (0.77) cpd00067 + cpd11923 <=> cpd00012 + cpd00018 + cpd12336	cpd00002 + cpd00065 + (1) cpd00067 + cpd11923 <=> cpd00012 + cpd00018 + cpd12336
cpd00017 + cpd01610 <=> cpd00019 + (2.01) cpd00067 + cpd03707	cpd00017 + cpd01610 <=> cpd00019 + (1) cpd00067 + cpd03707
cpd00002 + (0.74) cpd00067 + cpd00322 + cpd11915 <=> cpd00012 + cpd00018 + cpd12256	cpd00002 + (1) cpd00067 + cpd00322 + cpd11915 <=> cpd00012 + cpd00018 + cpd12256
cpd00002 + (0.75) cpd00067 + cpd00107 + cpd11916 <=> cpd00012 + cpd00018 + cpd12003	cpd00002 + (1) cpd00067 + cpd00107 + cpd11916 <=> cpd00012 + cpd00018 + cpd12003
cpd00002 + (0.75) cpd00067 + cpd00156 + cpd11924 <=> cpd00012 + cpd00018 + cpd12133	cpd00002 + (1) cpd00067 + cpd00156 + cpd11924 <=> cpd00012 + cpd00018 + cpd12133
cpd00001 + cpd00045 + (0.4) cpd00067 <=> cpd00009 + cpd00018	cpd00001 + cpd00045 <=> cpd00009 + cpd00018 + (1) cpd00067
cpd00062 + (0.48) cpd00067 + cpd02611 <=> cpd00012 + cpd00037	cpd00062 + cpd02611 <=> cpd00012 + cpd00037
cpd00037 + cpd00061 + (0.38) cpd00067 <=> cpd00009 + cpd02820	cpd00037 + cpd00061 <=> cpd00009 + cpd00067 + cpd02820
cpd00001 + (0.99) cpd00067 + cpd00288 <=> cpd00013 + cpd00072	cpd00001 + cpd00288 <=> cpd00013 + cpd00072
cpd00053 + cpd00072 <=> cpd00023 + (1.01) cpd00067 + cpd00288	cpd00053 + cpd00072 <=> cpd00023 + cpd00288
cpd00001 + cpd00293 <=> cpd00029 + cpd00067 + cpd00288	cpd00001 + cpd00293 <=> cpd00029 + cpd00288
(0.05) cpd00067 + cpd03671 <=> cpd00288	cpd03671 <=> cpd00288
cpd00006 + cpd00773 <=> cpd00005 + cpd00067 + cpd02820	cpd00005 + cpd00067 + cpd02820 <=> cpd00006 + cpd00773
cpd00022 + (0.05) cpd00067 + cpd03671 <=> cpd00010 + cpd02611	cpd00022 + cpd03671 <=> cpd00010 + cpd00067 + cpd02611
cpd00020 + cpd00843 <=> cpd02439	cpd02439 <=> cpd00020 + cpd00843
cpd00001 + cpd02439 <=> cpd00609	cpd00609 <=> cpd00001 + cpd02439
cpd00003 + cpd00120 <=> cpd00004 + cpd00067 + cpd00650	cpd00004 + cpd00067 + cpd00650 <=> cpd00003 + cpd00120
cpd00003 + cpd00010 + cpd01011 <=> cpd00004 + cpd00067 + cpd00120	cpd00004 + cpd00067 + cpd00120 <=> cpd00003 + cpd00010 + cpd01011
cpd00009 + cpd00120 <=> cpd00010 + (0.32) cpd00067 + cpd01662	cpd00009 + cpd00067 + cpd00120 <=> cpd00010 + cpd01662
cpd00011 + cpd00668 <=> (2) cpd00020 + cpd00067	(2) cpd00020 + cpd00067 <=> cpd00011 + cpd00668
(0.04) cpd00067 + cpd01700 <=> cpd00001 + cpd01502	cpd01700 <=> cpd00001 + cpd01502
cpd00003 + cpd00130 <=> cpd00004 + cpd00032 + (1.01) cpd00067	cpd00004 + cpd00032 + (1) cpd00067 <=> cpd00003 + cpd00130
cpd00003 + cpd00260 <=> cpd00004 + cpd00011 + cpd00024 + (0.02) cpd00067	cpd00003 + cpd00260 <=> cpd00004 + cpd00011 + cpd00024
cpd00130 <=> cpd00001 + (0.01) cpd00067 + cpd00106	cpd00130 <=> cpd00001 + cpd00106
cpd00010 + cpd00024 + cpd11621 <=> cpd00011 + cpd00067 + cpd00078 + cpd11620	cpd00011 + cpd00067 + cpd00078 + cpd11620 <=> cpd00010 + cpd00024 + cpd11621
cpd00001 + cpd00331 <=> (0.01) cpd00067 + cpd00137	cpd00137 <=> cpd00001 + cpd00331
(0.01) cpd00067 + cpd00260 <=> cpd00001 + cpd00331	cpd00260 <=> cpd00001 + cpd00331
cpd00010 + cpd00036 + (2.96) cpd00067 + cpd11620 <=> cpd00078 + cpd11621	cpd00067 + cpd00078 + cpd11621 <=> cpd00010 + cpd00036 + cpd11620
cpd00002 + cpd00010 + cpd00036 + (0.43) cpd00067 <=> cpd00008 + cpd00009 + cpd00078	cpd00008 + cpd00009 + cpd00078 <=> cpd00002 + cpd00010 + cpd00036
cpd00010 + (0.98) cpd00067 + cpd00137 <=> cpd00001 + cpd00022 + cpd00032	cpd00001 + cpd00022 + cpd00032 <=> cpd00010 + (1) cpd00067 + cpd00137
cpd00015 + cpd00036 + (0.44) cpd00067 <=> cpd00106 + cpd00982	cpd00106 + cpd00982 <=> cpd00015 + cpd00036
cpd00009 + cpd00083 <=> cpd00031 + (0.61) cpd00067 + cpd00485	cpd00067 + cpd00009 + cpd00083 <=> cpd00031 + cpd00485
cpd00038 + (0.49) cpd00067 + cpd00485 <=> cpd00012 + cpd00083	cpd00038 + cpd00485 <=> cpd00012 + cpd00083
cpd00102 <=> (0.07) cpd00067 + cpd00095	cpd00102 <=> cpd00095
(0.07) cpd00067 + cpd00290 <=> cpd00095 + cpd00102	cpd00290 <=> cpd00095 + cpd00102
cpd00235 <=> (0.01) cpd00067 + cpd00485	cpd00235 <=> cpd00485
cpd00002 + cpd00802 <=> cpd00008 + (0.85) cpd00067 + cpd00290	cpd00002 + cpd00802 <=> cpd00008 + cpd00290
cpd00002 + cpd00072 <=> cpd00008 + (0.86) cpd00067 + cpd00290	cpd00002 + cpd00072 <=> cpd00008 + cpd00290
cpd00001 + (0.34) cpd00067 + cpd00290 <=> cpd00009 + cpd00072	cpd00001 + cpd00290 <=> cpd00009 + cpd00067 + cpd00072
cpd00138 + cpd12508 <=> cpd00235 + cpd11712	cpd00067 + cpd00138 + cpd12508 <=> cpd00235 + cpd11712
cpd00002 + cpd00082 <=> cpd00008 + (0.84) cpd00067 + cpd00072	cpd00002 + cpd00082 <=> cpd00008 + cpd00072
cpd00314 + cpd12508 <=> cpd00491 + cpd11712	cpd00067 + cpd00314 + cpd12508 <=> cpd00491 + cpd11712
cpd00082 + cpd12508 <=> cpd00802 + cpd11712	cpd00067 + cpd00082 + cpd12508 <=> cpd00802 + cpd11712
cpd00006 + cpd00804 <=> cpd00005 + (1.11) cpd00067 + cpd01850	cpd00006 + cpd00804 <=> cpd00005 + (1) cpd00067 + cpd01850
cpd00062 + (0.49) cpd00067 + cpd00089 <=> cpd00012 + cpd00026	cpd00062 + cpd00089 <=> cpd00012 + cpd00026
cpd00043 <=> cpd00026	cpd00026 <=> cpd00043
cpd00062 + (0.49) cpd00067 + cpd00348 <=> cpd00012 + cpd00043	cpd00062 + cpd00348 <=> cpd00012 + cpd00043
(0.01) cpd00067 + cpd00089 <=> cpd00079	cpd00089 <=> cpd00079
(0.07) cpd00067 + cpd02371 <=> cpd00095 + cpd00102	cpd02371 <=> cpd00095 + cpd00102
cpd00002 + cpd00108 <=> cpd00008 + (0.85) cpd00067 + cpd00348	cpd00002 + cpd00108 <=> cpd00008 + cpd00348
cpd00002 + cpd00027 <=> cpd00008 + (0.84) cpd00067 + cpd00079	cpd00002 + cpd00027 <=> cpd00008 + cpd00079
cpd00002 + cpd00805 <=> cpd00008 + (0.86) cpd00067 + cpd02371	cpd00002 + cpd00805 <=> cpd00008 + cpd02371
cpd00052 + cpd00805 <=> (0.87) cpd00067 + cpd00096 + cpd02371	cpd00052 + cpd00805 <=> cpd00096 + cpd02371
cpd00062 + cpd00805 <=> cpd00014 + (0.87) cpd00067 + cpd02371	cpd00062 + cpd00805 <=> cpd00014 + cpd02371
cpd00068 + cpd00805 <=> (0.87) cpd00067 + cpd00090 + cpd02371	cpd00068 + cpd00805 <=> cpd00090 + cpd02371
cpd00208 + cpd12508 <=> cpd03194 + cpd11712	cpd00067 + cpd00208 + cpd12508 <=> cpd03194 + cpd11712
cpd01171 + cpd12508 <=> cpd03752 + cpd11712	cpd00067 + cpd01171 + cpd12508 <=> cpd03752 + cpd11712
cpd00832 + cpd12508 <=> cpd11712 + cpd03812	cpd00067 + cpd00832 + cpd12508 <=> cpd11712 + cpd03812
cpd01524 + cpd12508 <=> cpd11712 + cpd03813	cpd00067 + cpd01524 + cpd12508 <=> cpd11712 + cpd03813
cpd00011 + cpd03049 <=> cpd00020 + cpd00056 + cpd00067	cpd00020 + cpd00056 + cpd00067 <=> cpd00011 + cpd03049
cpd00002 + cpd00020 <=> cpd00008 + cpd00061 + (0.9) cpd00067	cpd00002 + cpd00020 <=> cpd00008 + cpd00061
cpd00003 + cpd00009 + cpd00102 <=> cpd00004 + (1.32) cpd00067 + cpd00203	cpd00003 + cpd00009 + cpd00102 <=> cpd00004 + cpd00203
cpd00001 + cpd00203 <=> cpd00009 + (0.66) cpd00067 + cpd00169	cpd00001 + cpd00203 <=> cpd00009 + (2) cpd00067 + cpd00169
(0.14) cpd00067 + cpd00482 <=> cpd00169	cpd00482 <=> cpd00169
cpd00002 + cpd00190 <=> cpd00008 + (0.84) cpd00067 + cpd00863	cpd00002 + cpd00190 <=> cpd00008 + cpd00863
cpd01030 + cpd12508 <=> cpd03698 + cpd11712	cpd00067 + cpd01030 + cpd12508 <=> cpd03698 + cpd11712
cpd03696 + cpd12508 <=> cpd03697 + cpd11712	cpd00067 + cpd03696 + cpd12508 <=> cpd03697 + cpd11712
cpd00027 + cpd12508 <=> cpd00079 + cpd11712	cpd00067 + cpd00027 + cpd12508 <=> cpd00079 + cpd11712
cpd00010 + (0.99) cpd00067 + cpd00130 <=> cpd00001 + cpd00022 + cpd00040	cpd00001 + cpd00022 + cpd00040 <=> cpd00010 + (1) cpd00067 + cpd00130
cpd00002 + cpd00047 + (0.47) cpd00067 + cpd00087 <=> cpd00008 + cpd00009 + cpd00201	cpd00002 + cpd00047 + cpd00087 <=> cpd00008 + cpd00009 + cpd00201
cpd00005 + cpd00347 <=> cpd00006 + cpd00125	cpd00006 + cpd00125 <=> cpd00005 + cpd00347
cpd00002 + (0.57) cpd00067 + cpd00206 <=> cpd00008 + cpd00533	cpd00002 + cpd00206 <=> cpd00008 + cpd00533
cpd00006 + cpd00786 <=> cpd00005 + (1.01) cpd00067 + cpd00171	cpd00006 + cpd00786 <=> cpd00005 + (1) cpd00067 + cpd00171
cpd00002 + cpd00176 <=> cpd00008 + (0.7) cpd00067 + cpd02711	cpd00002 + cpd00176 <=> cpd00008 + cpd02711
cpd00002 + cpd00259 <=> cpd00008 + (0.75) cpd00067 + cpd00198	cpd00002 + cpd00259 <=> cpd00008 + cpd00198
cpd00002 + cpd00397 <=> cpd00008 + (0.75) cpd00067 + cpd00808	cpd00002 + cpd00397 <=> cpd00008 + cpd00808
cpd00052 + (0.38) cpd00067 + cpd00786 <=> cpd00012 + cpd00584	cpd00052 + cpd00786 <=> cpd00012 + cpd00584
cpd02711 <=> cpd00020 + (0.09) cpd00067 + cpd00102	cpd02711 <=> cpd00020 + cpd00102
cpd03583 <=> (0.09) cpd00067 + cpd00072	cpd03583 <=> cpd00072
cpd00002 + cpd00101 <=> cpd00018 + (0.84) cpd00067 + cpd00103	cpd00002 + cpd00101 <=> cpd00018 + cpd00103
cpd00002 + cpd00105 <=> cpd00008 + (0.84) cpd00067 + cpd00101	cpd00002 + cpd00105 <=> cpd00008 + cpd00101
(0.09) cpd00067 + cpd00101 <=> cpd00171	cpd00101 <=> cpd00171
(0.05) cpd00067 + cpd00510 <=> cpd00071 + cpd00102	cpd00510 <=> cpd00071 + cpd00102
(0.06) cpd00067 + cpd00101 + cpd00198 <=> cpd00102 + cpd00238	cpd00102 + cpd00238 <=> cpd00101 + cpd00198
cpd00002 + cpd00222 <=> cpd00008 + (0.71) cpd00067 + cpd00284	cpd00002 + cpd00222 <=> cpd00008 + cpd00284
cpd00102 + cpd00238 <=> (0.06) cpd00067 + cpd00072 + cpd00236	cpd00102 + cpd00238 <=> cpd00072 + cpd00236
(0.13) cpd00067 + cpd00072 + cpd00102 <=> cpd00198 + cpd00236	cpd00072 + cpd00102 <=> cpd00198 + cpd00236
cpd00006 + cpd00863 <=> cpd00005 + (0.97) cpd00067 + cpd00911	cpd00006 + cpd00863 <=> cpd00005 + (1) cpd00067 + cpd00911
cpd00509 <=> (0.06) cpd00067 + cpd00510	cpd00509 <=> cpd00510
(0.01) cpd00067 + cpd00475 <=> cpd00101	cpd00475 <=> cpd00101
cpd00008 + cpd00009 + (0.62) cpd00067 + cpd00070 <=> cpd00002 + cpd00022 + cpd00242	cpd00002 + cpd00022 + cpd00242 <=> cpd00008 + cpd00009 + cpd00067 + cpd00070
cpd00001 + cpd00002 + cpd00020 <=> cpd00009 + cpd00018 + cpd00061 + (1.99) cpd00067	cpd00001 + cpd00002 + cpd00020 <=> cpd00009 + cpd00018 + cpd00061 + cpd00067
cpd00009 + cpd00022 <=> cpd00010 + (0.31) cpd00067 + cpd00196	cpd00009 + cpd00022 + cpd00067 <=> cpd00010 + cpd00196
(0.33) cpd00067 + cpd00095 <=> cpd00009 + cpd00428	cpd00095 <=> cpd00009 + cpd00067 + cpd00428
cpd00010 + (0.97) cpd00067 + cpd01646 <=> cpd00001 + cpd00022 + cpd00123	cpd00001 + cpd00022 + cpd00123 <=> cpd00010 + cpd00067 + cpd01646
cpd00001 + (0.32) cpd00067 + cpd01693 <=> cpd00009 + cpd00076	cpd00001 + cpd01693 <=> cpd00009 + cpd00076 + cpd00067
cpd00002 + (0.49) cpd00067 + cpd00089 <=> cpd00012 + cpd00387	cpd00002 + cpd00089 <=> cpd00012 + cpd00387
cpd00009 + cpd00179 <=> cpd00027 + (0.33) cpd00067 + cpd00501	cpd00009 + cpd00067 + cpd00179 <=> cpd00027 + cpd00501
cpd00009 + cpd00794 <=> cpd00027 + (0.33) cpd00067 + cpd00501	cpd00009 + cpd00067 + cpd00794 <=> cpd00027 + cpd00501
(0.01) cpd00067 + cpd00501 <=> cpd00863	cpd00501 <=> cpd00863
cpd00001 + (0.32) cpd00067 + cpd00523 <=> cpd00009 + cpd00794	cpd00001 + cpd00523 <=> cpd00009 + cpd00794 + cpd00067
cpd00001 + cpd00037 <=> cpd00014 + (0.28) cpd00067 + cpd00492	cpd00001 + cpd00037 <=> cpd00014 + cpd00492
cpd00122 + cpd12508 <=> cpd00293 + cpd11712	cpd00067 + cpd00122 + cpd12508 <=> cpd00293 + cpd11712
cpd00001 + cpd15391 <=> (0.03) cpd00067 + cpd00221 + cpd00293	cpd00001 + cpd15391 <=> cpd00221 + cpd00293
cpd01757 + cpd12508 <=> cpd11712 + cpd15391	cpd00067 + cpd01757 + cpd12508 <=> cpd11712 + cpd15391
cpd00154 <=> cpd00001 + cpd12085	(2) cpd00154 <=> (2) cpd00001 + cpd12085
(2) cpd00001 + cpd12777 <=> (2) cpd00108	(2) cpd00001 + cpd12777 <=> (4) cpd00108
cpd00001 + (0.28) cpd00067 + cpd00727 <=> cpd00009 + cpd00139	cpd00001 + cpd00727 <=> cpd00009 + cpd00067 + cpd00139
cpd00001 + cpd11822 <=> cpd11422 + cpd00867	cpd00001 + cpd11822 <=> cpd11423 + cpd00867
cpd00009 + cpd00086 <=> cpd00010 + (0.32) cpd00067 + cpd01844	cpd00009 + cpd00067 + cpd00086 <=> cpd00010 + cpd01844
cpd00001 + cpd11657 <=> cpd11594	cpd11657 <=> cpd11594
cpd00009 + cpd11657 <=> cpd00089 + cpd11735	cpd00067 + cpd00009 + cpd11657 <=> cpd00089 + cpd11735
cpd00794 + cpd12508 <=> cpd00523 + cpd11712	cpd00067 + cpd00794 + cpd12508 <=> cpd00523 + cpd11712
cpd00001 + (2) cpd11746 <=> cpd00158	(2) cpd00001 + cpd11746 <=> cpd00158
cpd00001 + cpd11746 <=> cpd00190	(2) cpd00001 + cpd11746 <=> (2) cpd00190
cpd00179 + cpd12508 <=> cpd01919 + cpd11712	cpd00067 + cpd00179 + cpd12508 <=> cpd01919 + cpd11712
cpd00027 + cpd11851 <=> (2) cpd00076	(2) cpd00027 + cpd11851 <=> (2) cpd00076
cpd00001 + cpd00378 <=> cpd00013 + cpd00047 + (0.01) cpd00067	cpd00001 + cpd00378 <=> cpd00013 + cpd00047
(2) cpd00001 + cpd00013 + (3) cpd11621 <=> (7.99) cpd00067 + cpd00075 + (3) cpd11620	(8) cpd00067 + cpd00075 + (3) cpd11620 <=> (2) cpd00001 + cpd00013 + (3) cpd11621
cpd00001 + cpd00075 + cpd11621 <=> (2) cpd00067 + cpd11620 + cpd00209	(2) cpd00067 + cpd11620 + cpd00209 <=> cpd00001 + cpd00075 + cpd11621
(16) cpd00001 + (16) cpd00002 + (1.59) cpd00067 + (4) cpd11620 + cpd00528 <=> (16) cpd00008 + (16) cpd00009 + (2) cpd00013 + (4) cpd11621 + cpd11640	(16) cpd00001 + (16) cpd00002 + cpd00528 + (8) cpd11620 <=> (16) cpd00008 + (16) cpd00009 + (2) cpd00013 + (6) cpd00067 + (8) cpd11621 + cpd11640
cpd00002 + cpd00193 <=> cpd00008 + cpd00044 + (0.91) cpd00067	cpd00002 + cpd00193 <=> cpd00008 + cpd00044
(3) cpd00001 + (3) cpd00006 + cpd00239 <=> (3) cpd00005 + (3.33) cpd00067 + cpd00081	(3) cpd00005 + (4) cpd00067 + cpd00081 <=> (3) cpd00001 + (3) cpd00006 + cpd00239
cpd00044 + cpd11421 <=> cpd00045 + cpd00067 + cpd00081 + cpd11420	cpd00044 + cpd11421 <=> cpd00045 + cpd00081 + cpd11420
(0.9) cpd00067 + cpd00242 <=> cpd00001 + cpd00011	(1) cpd00067 + cpd00242 <=> cpd00001 + cpd00011
cpd00015 + cpd00018 + (1.33) cpd00067 + cpd00081 <=> cpd00193 + cpd00982	cpd00015 + cpd00018 + cpd00081 <=> cpd00193 + cpd00982
cpd00002 + (0.45) cpd00067 + cpd00731 + cpd03490 <=> cpd00008 + cpd00009 + cpd02862	cpd00002 + cpd00731 + cpd03490 <=> cpd00008 + cpd00009 + cpd02862 + cpd00067
cpd00037 + cpd03494 <=> cpd00014 + (0.28) cpd00067 + cpd03495	cpd00037 + cpd03494 <=> cpd00014 + cpd03495
cpd02862 + cpd00286 <=> (0.24) cpd00067 + cpd00091 + cpd02948	cpd02862 + cpd00286 <=> cpd00091 + cpd02948
cpd02968 + cpd00286 <=> (0.24) cpd00067 + cpd00091 + cpd03494	cpd02968 + cpd00286 <=> cpd00091 + cpd03494
cpd00037 + cpd02948 <=> cpd00014 + (0.28) cpd00067 + cpd03495	cpd00037 + cpd02948 <=> cpd00014 + cpd03491
cpd00113 + cpd00202 <=> cpd00012 + (0.37) cpd00067 + cpd00283	cpd00113 + cpd00202 <=> cpd00012 + cpd00283
cpd00113 + cpd00283 <=> cpd00012 + (0.37) cpd00067 + cpd00350	cpd00113 + cpd00283 <=> cpd00012 + cpd00350
cpd00113 + cpd00350 <=> cpd00012 + (0.37) cpd00067 + cpd00289	cpd00113 + cpd00350 <=> cpd00012 + cpd00289
cpd00113 + cpd00906 <=> cpd00012 + (0.37) cpd00067 + cpd02590	cpd00113 + cpd00906 <=> cpd00012 + cpd02590
cpd00113 + cpd02591 <=> cpd00012 + (0.37) cpd00067 + cpd00906	cpd00113 + cpd02591 <=> cpd00012 + cpd00906
cpd00052 + (0.38) cpd00067 + cpd08286 <=> cpd00012 + cpd08287	cpd00052 + cpd08286 <=> cpd00012 + cpd08287
cpd00002 + cpd08287 <=> cpd00008 + (0.86) cpd00067 + cpd08288	cpd00002 + cpd08287 <=> cpd00008 + cpd08288
cpd00020 + (1.03) cpd00067 + cpd00102 <=> cpd00011 + cpd08289	cpd00020 + (1) cpd00067 + cpd00102 <=> cpd00011 + cpd08289
(0.02) cpd00067 + cpd08288 <=> cpd00046 + cpd08301	cpd08288 <=> cpd00046 + cpd08301
cpd00113 + cpd00289 <=> cpd00012 + (0.37) cpd00067 + cpd02591	cpd00113 + cpd00289 <=> cpd00012 + cpd02591
cpd00113 + cpd02590 <=> cpd00012 + (0.37) cpd00067 + cpd02557	cpd00113 + cpd02590 <=> cpd00012 + cpd02557
cpd00001 + cpd11476 <=> (0.99) cpd00067 + cpd11493 + cpd00214	cpd00001 + cpd11476 <=> (1) cpd00067 + cpd11493 + cpd00214
cpd00002 + cpd00242 + cpd12848 <=> cpd00008 + cpd00009 + cpd12543	cpd00002 + cpd00242 + cpd12848 <=> cpd00008 + cpd00009 + cpd00067 + cpd12543
cpd00002 + cpd00010 + cpd00214 <=> cpd00012 + cpd00018 + (0.22) cpd00067 + cpd00134	cpd00067 + cpd00002 + cpd00010 + cpd00214 <=> cpd00012 + cpd00018 + cpd00134
cpd00002 + cpd00223 <=> cpd00008 + (0.76) cpd00067 + cpd00169	cpd00002 + cpd00223 <=> cpd00008 + cpd00169
cpd00002 + cpd11422 <=> cpd00008 + cpd15521	cpd00002 + cpd11423 <=> cpd00008 + cpd11422
cpd00026 + cpd11422 <=> cpd00014 + cpd12452	cpd00026 + cpd11423 <=> cpd00014 + cpd12452
cpd15535 + cpd12815 <=> cpd11422 + cpd12816	cpd15535 + cpd12815 <=> cpd11423 + cpd12816
cpd00015 + (0.37) cpd00067 + cpd00080 <=> cpd00095 + cpd00982	cpd00015 + cpd00080 <=> cpd00095 + cpd00982
cpd00001 + cpd00402 <=> cpd00046 + (1.6) cpd00067 + cpd00080	cpd00001 + cpd00402 <=> cpd00046 + cpd00080
cpd00052 + (0.38) cpd00067 + cpd00080 <=> cpd00012 + cpd00402	cpd00052 + cpd00080 <=> cpd00012 + cpd00402
cpd00052 + cpd15521 <=> cpd00012 + cpd11427	cpd00052 + cpd11422 <=> cpd00012 + cpd11427
cpd00080 + cpd11427 <=> cpd00046 + cpd15542	cpd00080 + cpd11427 <=> cpd00046 + cpd11454
cpd00001 + (0.47) cpd00067 + cpd15542 <=> cpd00009 + cpd15535	cpd00001 + cpd15542 <=> cpd00009 + cpd00067 + cpd15535
cpd00001 + cpd12606 <=> cpd00285 + cpd12322	cpd00067 + cpd00001 + cpd12606 <=> cpd00285 + cpd12322
cpd00162 <=> cpd00013 + (0.01) cpd00067 + cpd00071	cpd00162 <=> cpd00013 + cpd00071
cpd00001 + cpd00507 <=> (0.75) cpd00067 + cpd00080 + cpd00098	cpd00001 + cpd00507 <=> cpd00080 + cpd00098
cpd00001 + cpd11624 <=> cpd00457 + cpd11422	cpd00001 + cpd11624 <=> cpd00457 + cpd11423
cpd00001 + (0.25) cpd00067 + cpd00908 <=> cpd00080 + cpd00162	cpd00001 + cpd00908 <=> cpd00080 + cpd00162
cpd00001 + cpd11456 <=> cpd00285 + cpd11422	cpd00067 + cpd00001 + cpd11456 <=> cpd00285 + cpd11423
cpd11455 <=> cpd00011 + cpd11456	cpd00067 + cpd11455 <=> cpd00011 + cpd11456
cpd00054 + cpd11427 <=> cpd00046 + cpd11455	cpd00054 + cpd11427 <=> cpd00046 + cpd11455 + cpd00067
cpd00001 + (0.23) cpd00067 + cpd08316 <=> cpd00009 + cpd04920	cpd00001 + cpd08316 <=> cpd00009 + cpd04920 + cpd00067
cpd00002 + cpd00018 + (0.56) cpd00067 <=> (2) cpd00008	cpd00002 + cpd00018 <=> (2) cpd00008
cpd00012 + cpd00018 + (0.39) cpd00067 <=> cpd00103 + cpd00128	cpd00103 + cpd00128 <=> cpd00012 + cpd00018
cpd00002 + (0.57) cpd00067 + cpd00126 <=> cpd00008 + cpd00031	cpd00002 + cpd00126 <=> cpd00008 + cpd00031
cpd00020 + cpd00038 <=> cpd00031 + cpd00061 + (0.91) cpd00067	cpd00031 + cpd00061 <=> cpd00020 + cpd00038
(0.14) cpd00067 + cpd02884 <=> cpd00001 + cpd00114	cpd00001 + cpd00114 <=> cpd02884
cpd00012 + (0.37) cpd00067 + cpd00114 <=> cpd00103 + cpd00226	cpd00103 + cpd00226 <=> cpd00012 + cpd00114
cpd00006 + cpd00013 + cpd00114 <=> cpd00005 + (1.98) cpd00067 + cpd00126	cpd00005 + (2) cpd00067 + cpd00126 <=> cpd00006 + cpd00013 + cpd00114
cpd00061 + (0.9) cpd00067 + cpd00177 <=> cpd00020 + cpd00115	cpd00061 + cpd00177 <=> cpd00020 + cpd00115
cpd00012 + (0.37) cpd00067 + cpd00126 <=> cpd00103 + cpd00207	cpd00103 + cpd00207 <=> cpd00012 + cpd00126
cpd00001 + (0.95) cpd00067 + cpd00128 <=> cpd00013 + cpd00226	cpd00001 + (1) cpd00067 + cpd00128 <=> cpd00013 + cpd00226
cpd00002 + (0.56) cpd00067 + cpd00294 <=> cpd00008 + cpd00177	cpd00002 + cpd00294 <=> cpd00008 + cpd00177
(0.32) cpd00067 + cpd00128 + cpd00475 <=> cpd00009 + cpd00182	cpd00009 + cpd00067 + cpd00182 <=> cpd00128 + cpd00475
cpd00020 + cpd00241 <=> cpd00061 + (0.91) cpd00067 + cpd00295	cpd00061 + cpd00295 <=> cpd00020 + cpd00241
cpd00009 + cpd00246 <=> (0.33) cpd00067 + cpd00226 + cpd00475	cpd00009 + cpd00067 + cpd00246 <=> cpd00226 + cpd00475
cpd00002 + cpd00277 <=> cpd00008 + (0.84) cpd00067 + cpd00296	cpd00002 + cpd00277 <=> cpd00008 + cpd00296
cpd00001 + (0.32) cpd00067 + cpd00296 <=> cpd00009 + cpd00277	cpd00001 + cpd00296 <=> cpd00009 + cpd00067 + cpd00277
cpd00009 + cpd00277 <=> (0.26) cpd00067 + cpd00207 + cpd00509	cpd00009 + cpd00067 + cpd00277 <=> cpd00207 + cpd00509
cpd00001 + cpd00177 + cpd11420 <=> cpd00008 + cpd11421	cpd00008 + cpd11421 <=> cpd00001 + cpd00177 + cpd11420
cpd00001 + cpd11420 + cpd00295 <=> cpd00031 + cpd11421	cpd00031 + cpd11421 <=> cpd00001 + cpd11420 + cpd00295
cpd00001 + (0.32) cpd00067 + cpd00294 <=> cpd00009 + cpd00438	cpd00002 + cpd00438 <=> cpd00008 + cpd00294
cpd00002 + cpd00438 <=> cpd00008 + (0.85) cpd00067 + cpd00294	cpd00002 + cpd00438 <=> cpd00008 + cpd00294
cpd00002 + (0.57) cpd00067 + cpd00296 <=> cpd00008 + cpd00295	cpd00002 + cpd00296 <=> cpd00008 + cpd00295
cpd00012 + (0.28) cpd00067 + cpd00497 <=> cpd00103 + cpd00309	cpd00103 + cpd00309 <=> cpd00012 + cpd00497
cpd00009 + cpd00438 <=> (0.25) cpd00067 + cpd00128 + cpd00509	cpd00009 + cpd00067 + cpd00438 <=> cpd00128 + cpd00509
cpd00009 + cpd03279 <=> (0.26) cpd00067 + cpd00226 + cpd00509	cpd00009 + cpd00067 + cpd03279 <=> cpd00226 + cpd00509
cpd00002 + cpd00033 + (0.47) cpd00067 + cpd01982 <=> cpd00008 + cpd00009 + cpd02394	cpd00002 + cpd00033 + cpd01982 <=> cpd00008 + cpd00009 + cpd00067 + cpd02394
cpd00001 + cpd00002 + cpd00053 + cpd02678 <=> cpd00008 + cpd00009 + cpd00023 + (1.54) cpd00067 + cpd02826	cpd00001 + cpd00002 + cpd00053 + cpd02678 <=> cpd00008 + cpd00009 + cpd00023 + cpd00067 + cpd02826
(1.84) cpd00067 + cpd02921 + cpd02921 <=> cpd00106 + cpd02851	cpd02921 <=> cpd00106 + cpd02851
cpd00002 + cpd00041 + cpd02893 <=> cpd00008 + cpd00009 + (1.35) cpd00067 + cpd02921 + cpd02921	cpd00002 + cpd00041 + cpd02893 <=> cpd00008 + cpd00009 + (2) cpd00067 + cpd02921
cpd00002 + (0.57) cpd00067 + cpd00091 <=> cpd00008 + cpd00014	cpd00002 + cpd00091 <=> cpd00008 + cpd00014
cpd00002 + cpd00046 + (0.57) cpd00067 <=> cpd00008 + cpd00096	cpd00002 + cpd00046 <=> cpd00008 + cpd00096
cpd00002 + cpd00367 <=> cpd00008 + cpd00046 + (0.84) cpd00067	cpd00002 + cpd00367 <=> cpd00008 + cpd00046
cpd00062 + cpd00367 <=> cpd00014 + cpd00046 + (0.85) cpd00067	cpd00062 + cpd00367 <=> cpd00014 + cpd00046
cpd00038 + cpd00367 <=> cpd00031 + cpd00046 + (0.85) cpd00067	cpd00038 + cpd00367 <=> cpd00031 + cpd00046
cpd00002 + cpd00249 <=> cpd00008 + (0.84) cpd00067 + cpd00091	cpd00002 + cpd00249 <=> cpd00008 + cpd00091
cpd00092 + cpd00103 <=> cpd00012 + (0.37) cpd00067 + cpd00091	cpd00092 + cpd00103 <=> cpd00012 + cpd00091
cpd00062 + cpd00249 <=> cpd00014 + (0.85) cpd00067 + cpd00091	cpd00062 + cpd00249 <=> cpd00014 + cpd00091
cpd00038 + cpd00249 <=> cpd00031 + (0.85) cpd00067 + cpd00091	cpd00038 + cpd00249 <=> cpd00031 + cpd00091
cpd00001 + (0.98) cpd00067 + cpd00307 <=> cpd00013 + cpd00092	cpd00001 + (1) cpd00067 + cpd00307 <=> cpd00013 + cpd00092
cpd00115 + cpd00367 <=> cpd00046 + (0.84) cpd00067 + cpd00177	cpd00115 + cpd00367 <=> cpd00046 + cpd00177
cpd00115 + cpd00249 <=> (0.84) cpd00067 + cpd00091 + cpd00177	cpd00115 + cpd00249 <=> cpd00091 + cpd00177
cpd00008 + (0.84) cpd00067 + cpd00298 <=> cpd00002 + cpd00184	cpd00002 + cpd00184 <=> cpd00008 + cpd00298
cpd00009 + cpd00184 <=> (0.26) cpd00067 + cpd00151 + cpd00509	cpd00067 + cpd00009 + cpd00184 <=> cpd00151 + cpd00509
cpd00001 + (0.98) cpd00067 + cpd00206 <=> cpd00013 + cpd00299	cpd00001 + (1) cpd00067 + cpd00206 <=> cpd00013 + cpd00299
cpd00001 + (0.32) cpd00067 + cpd00206 <=> cpd00009 + cpd00654	cpd00001 + cpd00206 <=> cpd00009 + cpd00067 + cpd00654
cpd00003 + cpd00282 <=> cpd00004 + (0.98) cpd00067 + cpd00247	cpd00003 + cpd00282 <=> cpd00004 + (1) cpd00067 + cpd00247
cpd00012 + (0.34) cpd00067 + cpd00810 <=> cpd00103 + cpd00247	cpd00103 + cpd00247 <=> cpd00012 + cpd00810
cpd00241 + cpd00249 <=> (0.85) cpd00067 + cpd00091 + cpd00295	cpd00241 + cpd00249 <=> cpd00091 + cpd00295
cpd00006 + cpd11421 <=> cpd00005 + cpd00067 + cpd11420	cpd00005 + cpd00067 + cpd11420 <=> cpd00006 + cpd11421
cpd00001 + cpd11420 + cpd00356 <=> cpd00052 + cpd11421	cpd00052 + cpd11421 <=> cpd00001 + cpd11420 + cpd00356
cpd00001 + cpd11420 + cpd00358 <=> cpd00062 + cpd11421	cpd00062 + cpd11421 <=> cpd00001 + cpd11420 + cpd00358
cpd00241 + cpd00367 <=> cpd00046 + (0.85) cpd00067 + cpd00295	cpd00241 + cpd00367 <=> cpd00046 + cpd00295
cpd00002 + (0.57) cpd00067 + cpd00298 <=> cpd00008 + cpd00297	cpd00002 + cpd00298 <=> cpd00008 + cpd00297
cpd00357 + cpd00367 <=> cpd00046 + (0.85) cpd00067 + cpd00297	cpd00357 + cpd00367 <=> cpd00046 + cpd00297
cpd00249 + cpd00357 <=> (0.85) cpd00067 + cpd00091 + cpd00297	cpd00249 + cpd00357 <=> cpd00091 + cpd00297
cpd00002 + cpd00412 <=> cpd00008 + (0.84) cpd00067 + cpd00299	cpd00002 + cpd00412 <=> cpd00008 + cpd00299
cpd00001 + cpd00358 <=> cpd00012 + (1.22) cpd00067 + cpd00299	cpd00001 + cpd00358 <=> cpd00012 + cpd00299
cpd00009 + cpd00367 <=> (0.32) cpd00067 + cpd00307 + cpd00475	cpd00009 + cpd00067 + cpd00367 <=> cpd00307 + cpd00475
cpd00249 + cpd00356 <=> (0.85) cpd00067 + cpd00091 + cpd00533	cpd00249 + cpd00356 <=> cpd00091 + cpd00533
cpd00249 + cpd00358 <=> (0.85) cpd00067 + cpd00091 + cpd00978	cpd00249 + cpd00358 <=> cpd00091 + cpd00978
cpd00356 + cpd00367 <=> cpd00046 + (0.85) cpd00067 + cpd00533	cpd00356 + cpd00367 <=> cpd00046 + cpd00533
cpd00358 + cpd00367 <=> cpd00046 + (0.85) cpd00067 + cpd00978	cpd00358 + cpd00367 <=> cpd00046 + cpd00978
cpd00009 + cpd00412 <=> (0.26) cpd00067 + cpd00092 + cpd00509	cpd00009 + cpd00067 + cpd00412 <=> cpd00092 + cpd00509
cpd00022 + cpd00023 <=> cpd00010 + cpd00477	cpd00022 + cpd00023 <=> cpd00010 + cpd00067 + cpd00477
cpd00023 + (2.19) cpd00067 + cpd00342 <=> cpd00064 + cpd00477	cpd00023 + cpd00342 <=> cpd00064 + cpd00477
cpd00024 + cpd00342 <=> cpd00023 + (0.69) cpd00067 + cpd00918	cpd00024 + cpd00342 <=> cpd00023 + cpd00918
cpd00006 + cpd00009 + cpd00858 <=> cpd00005 + (1.28) cpd00067 + cpd02097	cpd00005 + cpd02097 <=> cpd00006 + cpd00009 + cpd00858
cpd00006 + cpd00009 + cpd00918 <=> cpd00005 + (1.29) cpd00067 + cpd02552	cpd00005 + cpd02552 <=> cpd00006 + cpd00009 + cpd00918
cpd00020 + cpd00064 <=> cpd00035 + (2.86) cpd00067 + cpd00858	cpd00020 + cpd00064 <=> cpd00035 + cpd00858
cpd00002 <=> cpd00012 + (0.37) cpd00067 + cpd00446	cpd00002 <=> cpd00012 + cpd00446
cpd00002 + cpd00038 <=> cpd00018 + (0.84) cpd00067 + cpd02740	cpd00002 + cpd00038 <=> cpd00018 + cpd02740
cpd00038 <=> cpd00012 + (0.37) cpd00067 + cpd00697	cpd00012 + cpd00697 <=> cpd00038
cpd00001 + cpd00251 <=> cpd00018 + (1.69) cpd00067 + cpd00101	cpd00001 + cpd00251 <=> cpd00018 + cpd00101
cpd00002 + cpd00013 + cpd00497 <=> cpd00012 + cpd00018 + (2.19) cpd00067 + cpd00126	cpd00002 + cpd00013 + cpd00497 <=> cpd00012 + cpd00018 + (1) cpd00067 + cpd00126
cpd00009 + cpd00311 <=> (0.33) cpd00067 + cpd00207 + cpd00475	cpd00009 + cpd00067 + cpd00311 <=> cpd00207 + cpd00475
cpd00009 + cpd01217 <=> (0.42) cpd00067 + cpd00309 + cpd00475	cpd00009 + cpd00067 + cpd01217 <=> cpd00309 + cpd00475
cpd00001 + cpd02740 <=> cpd00009 + (0.53) cpd00067 + cpd00905	cpd00001 + cpd02740 <=> cpd00009 + (1) cpd00067 + cpd00905
cpd00001 + cpd01570 <=> (0.92) cpd00067 + cpd00988	cpd00001 + cpd01570 <=> cpd00988
cpd00012 + (0.38) cpd00067 + cpd02851 <=> cpd00103 + cpd02506	cpd00012 + cpd02851 <=> cpd00103 + cpd02506
cpd00001 + cpd03702 <=> (0.93) cpd00067 + cpd03701	cpd00001 + cpd03702 <=> cpd03701
cpd11310 <=> (0.09) cpd00067 + cpd02893	cpd00067 + cpd11310 <=> cpd02893
cpd00001 + cpd11420 + cpd00978 <=> cpd00014 + cpd11421	cpd00014 + cpd11421 <=> cpd00001 + cpd00978 + cpd11420
cpd00001 + cpd11420 + cpd00533 <=> cpd00096 + cpd11421	cpd00096 + cpd11421 <=> cpd00001 + cpd00533 + cpd11420
cpd00009 + cpd00412 <=> (0.26) cpd00067 + cpd00092 + cpd00509	cpd00009 + cpd00067 + cpd00412 <=> cpd00092 + cpd00509
cpd00001 + cpd01572 <=> (0.92) cpd00067 + cpd00989	cpd00001 + cpd01572 <=> cpd00989
cpd00001 + cpd01571 <=> (0.92) cpd00067 + cpd03454	cpd00001 + cpd01571 <=> cpd03454
cpd08738 <=> cpd06774	cpd08738 <=> cpd06774 + (2) cpd00067
(0.49) cpd00067 + cpd00089 + cpd00357 <=> cpd00012 + cpd00626	cpd00089 + cpd00357 <=> cpd00012 + cpd00626
cpd00113 + cpd00350 <=> cpd00012 + (0.37) cpd00067 + cpd08211	cpd00113 + cpd00350 <=> cpd00012 + cpd08211
(7) cpd00113 + cpd08211 <=> (7) cpd00012 + (2.6) cpd00067 + cpd02229	(7) cpd00113 + cpd08211 <=> (7) cpd00012 + cpd02229
cpd00001 + cpd00006 + cpd00202 <=> cpd00005 + cpd00067 + cpd08615	cpd00005 + cpd00067 + cpd08615 <=> cpd00001 + cpd00006 + cpd00202
cpd00001 + cpd00003 + cpd00113 <=> cpd00004 + cpd00067 + cpd08615	cpd00004 + cpd00067 + cpd08615 <=> cpd00001 + cpd00003 + cpd00113
cpd00001 + cpd00003 + cpd00202 <=> cpd00004 + cpd00067 + cpd08615	cpd00004 + cpd00067 + cpd08615 <=> cpd00001 + cpd00003 + cpd00202
cpd00001 + cpd00002 + cpd00053[e] <=> cpd00008 + cpd00009 + cpd00053 + (0.52) cpd00067	cpd00001 + cpd00002 + cpd00053[e] <=> cpd00008 + cpd00009 + cpd00053 + (1) cpd00067
cpd00001 + cpd00002 + cpd00033[e] <=> cpd00008 + cpd00009 + cpd00033 + (0.52) cpd00067	cpd00001 + cpd00002 + cpd00033[e] <=> cpd00008 + cpd00009 + cpd00033 + (1) cpd00067
cpd00001 + cpd00002 + cpd00118 <=> cpd00008 + cpd00009 + (0.52) cpd00067 + cpd00118[e]	cpd00001 + cpd00002 + cpd00118[e] <=> cpd00008 + cpd00009 + cpd00067 + cpd00118
cpd00001 + cpd00002 + cpd00105[e] <=> cpd00008 + cpd00009 + (0.52) cpd00067 + cpd00105	cpd00001 + cpd00002 + cpd00105[e] <=> cpd00008 + cpd00009 + (1) cpd00067 + cpd00105
cpd00001 + cpd00002 + cpd00264 <=> cpd00008 + cpd00009 + (0.52) cpd00067 + cpd00264[e]	cpd00001 + cpd00002 + cpd00264[e] <=> cpd00008 + cpd00009 + cpd00067 + cpd00264
cpd00130 + cpd00971 <=> cpd00130[e] + cpd00971[e]	cpd00130[e] + cpd00971[e] <=> cpd00130 + cpd00971
cpd00100[e] <=> cpd00100	cpd00100 <=> cpd00100[e]
cpd00001 + cpd00002 + cpd00158[e] <=> cpd00008 + cpd00009 + (0.52) cpd00067 + cpd00158	cpd00001 + cpd00002 + cpd00158[e] <=> cpd00008 + cpd00009 + (1) cpd00067 + cpd00158
cpd00061 + (0.06) cpd00067 + cpd00082[e] <=> cpd00020 + cpd00072	cpd00061 + cpd00082[e] <=> cpd00020 + cpd00072
cpd00061 + (0.04) cpd00067 + cpd00082[e] <=> cpd00020 + cpd00802	cpd00061 + cpd00082[e] <=> cpd00020 + cpd00802
cpd00061 + (0.15) cpd00067 + cpd01171[e] <=> cpd00020 + cpd03752	cpd00061 + cpd01171[e] <=> cpd00020 + cpd03752
cpd00061 + (0.06) cpd00067 + cpd00208[e] <=> cpd00020 + cpd03194	cpd00061 + cpd00208[e] <=> cpd00020 + cpd03194
cpd00061 + (0.15) cpd00067 + cpd00314[e] <=> cpd00020 + cpd00491	cpd00061 + cpd00314[e] <=> cpd00020 + cpd00491
cpd00061 + (0.06) cpd00067 + cpd00138[e] <=> cpd00020 + cpd00235	cpd00061 + cpd00138[e] <=> cpd00020 + cpd00235
cpd00061 + (0.06) cpd00067 + cpd00122[e] <=> cpd00020 + cpd00293	cpd00061 + cpd00122[e] <=> cpd00020 + cpd00293
cpd00061 + (0.06) cpd00067 + cpd00076[e] <=> cpd00020 + cpd01693	cpd00061 + cpd00076[e] <=> cpd00020 + cpd01693
cpd00011 <=> cpd00011[e]	cpd00011[e] <=> cpd00011
cpd00363[e] <=> cpd00363	cpd00363 + cpd00067 <=> cpd00363[e] + cpd00067[e]
cpd00001[e] <=> cpd00001	cpd00001 <=> cpd00001[e]
cpd00013[e] + (0.99) cpd00067 <=> cpd00013 + (0.99) cpd00067[e]	cpd00013[e] + (1) cpd00067 <=> cpd00013 + (1) cpd00067[e]
cpd00001 + cpd00002 + cpd00209[e] <=> cpd00008 + cpd00009 + (0.52) cpd00067 + cpd00209	cpd00001 + cpd00002 + cpd00209[e] <=> cpd00008 + cpd00009 + (1) cpd00067 + cpd00209
cpd00009[e] + cpd00067[e] <=> cpd00009 + cpd00067	cpd00009 + cpd00067 <=> cpd00009[e] + cpd00067[e]
cpd00027[e] + cpd00061 + (0.06) cpd00067 <=> cpd00020 + cpd00079	cpd00027[e] + cpd00061 <=> cpd00020 + cpd00079
cpd00001 + cpd00002 + cpd00048[e] <=> cpd00008 + cpd00009 + cpd00048 + (0.52) cpd00067	cpd00001 + cpd00002 + cpd00048[e] <=> cpd00008 + cpd00009 + cpd00048 + (1) cpd00067
cpd03662[e] <=> cpd03662	cpd03662 + cpd00067 <=> cpd03662[e] + cpd00067[e]
cpd00178[e] <=> cpd00178	cpd00178 + cpd00067 <=> cpd00178[e] + cpd00067[e]
cpd00001 + cpd00002 + cpd00027[e] <=> cpd00008 + cpd00009 + cpd00027 + (0.52) cpd00067	cpd00001 + cpd00002 + cpd00027[e] <=> cpd00008 + cpd00009 + cpd00027 + (1) cpd00067
cpd00008 + cpd00009 + (0.52) cpd00067 + cpd00971[e] <=> cpd00001 + cpd00002 + cpd00971	cpd00008 + cpd00009 + (1) cpd00067 + cpd00971[e] <=> cpd00001 + cpd00002 + cpd00971
cpd00001 + cpd00002 + cpd00361 <=> cpd00008 + cpd00009 + (0.52) cpd00067 + cpd00361[e]	cpd00001 + cpd00002 + cpd00361 <=> cpd00008 + cpd00009 + (1) cpd00067 + cpd00361[e]
cpd00029[e] + cpd00279 <=> cpd00022 + cpd00142	cpd00029 + cpd00279 <=> cpd00022 + cpd00142
cpd00211[e] + cpd00279 <=> (0.01) cpd00067 + cpd00120 + cpd00142	cpd00211[e] + cpd00279 <=> cpd00120 + cpd00142
cpd00002 + (0.63) cpd00067 + cpd00104 <=> cpd00012 + cpd03517	cpd00012 + cpd03517 <=> cpd00002 + cpd00067 + cpd00104
cpd03517 <=> cpd00018 + cpd12848	cpd03517 + cpd12847 <=> cpd00018 + cpd12848
cpd00003 + cpd00087 <=> cpd00004 + cpd00067 + cpd00393	(3) cpd00067 + cpd00004 + cpd00393 <=> cpd00003 + cpd00087
cpd00006 + cpd00087 <=> cpd00005 + cpd00067 + cpd00393	(3) cpd00067 + cpd00005 + cpd00393 <=> cpd00006 + cpd00087
cpd00002 + cpd00023 + (0.47) cpd00067 + cpd00683 <=> cpd00008 + cpd00009 + cpd00330	cpd00002 + cpd00023 + cpd00683 <=> cpd00008 + cpd00009 + cpd00067 + cpd00330
cpd00443 + cpd02920 <=> cpd00012 + (0.37) cpd00067 + cpd00683	cpd00443 + cpd02920 <=> cpd00012 + cpd00683
cpd00002 + cpd00954 <=> cpd00018 + (0.84) cpd00067 + cpd02920	cpd00002 + cpd00954 <=> cpd00018 + cpd02920
cpd00009 + cpd02961 <=> cpd00001 + (0.23) cpd00067 + cpd03521	cpd00067 + cpd00009 + cpd02961 <=> cpd00001 + cpd03521
cpd00001 + cpd02961 <=> cpd00012 + (1.13) cpd00067 + cpd03521	cpd00001 + cpd02978 <=> cpd00012 + cpd03521
cpd00001 + cpd02961 <=> cpd03666	cpd03666 <=> cpd00001 + cpd02978
cpd00002 + cpd00003 <=> cpd00006 + cpd00008 + (0.93) cpd00067	cpd00002 + cpd00003 <=> cpd00006 + cpd00008
cpd00002 + (0.48) cpd00067 + cpd00355 <=> cpd00003 + cpd00012	cpd00002 + cpd00355 <=> cpd00003 + cpd00012
(1.33) cpd00067 + cpd00133 + cpd00475 <=> cpd00009 + cpd02016	cpd00009 + cpd02016 <=> cpd00133 + cpd00475
cpd00001 + cpd00355 <=> cpd00013 + (0.01) cpd00067 + cpd00873	cpd00001 + cpd00355 <=> cpd00013 + cpd00873
cpd00009 + cpd02016 <=> cpd00001 + (0.32) cpd00067 + cpd00355	cpd00001 + cpd00355 <=> cpd00009 + cpd00067 + cpd02016
cpd00002 + (0.48) cpd00067 + cpd00873 <=> cpd00012 + cpd00638	cpd00002 + cpd00873 <=> cpd00012 + cpd00638
cpd00011 + cpd00012 + cpd00873 <=> (1.62) cpd00067 + cpd00103 + cpd02333	(2) cpd00067 + cpd00103 + cpd02333 <=> cpd00011 + cpd00012 + cpd00873
(2) cpd00001 + cpd00009 + cpd02333 <=> (0.33) cpd00067 + cpd00095 + cpd03470	cpd00095 + cpd03470 <=> (2) cpd00001 + cpd00009 + cpd00067 + cpd02333
cpd00041 + (0.03) cpd00067 + cpd00106 <=> cpd00036 + cpd03470	cpd00041 + cpd00106 <=> cpd00036 + cpd03470 + cpd00067
cpd00002 + (0.48) cpd00067 + cpd02197 <=> cpd00008 + cpd00009 + cpd00347	cpd00002 + cpd02197 <=> cpd00008 + cpd00009 + cpd00347
cpd00201 + cpd02394 <=> cpd00087 + cpd02678	cpd00201 + cpd02394 <=> cpd00067 + cpd00087 + cpd02678
cpd00001 + cpd00347 + cpd02394 <=> cpd00067 + cpd00087 + cpd02678	cpd00001 + cpd00347 + cpd02394 <=> cpd00087 + cpd02678 + (2) cpd00067
cpd00201 + cpd02851 <=> (0.16) cpd00067 + cpd00087 + cpd02884	cpd00201 + cpd02851 <=> cpd00087 + cpd02884
cpd00011 + cpd00668 <=> (2) cpd00020 + cpd00067	(2) cpd00020 + cpd00067 <=> cpd00011 + cpd00668
cpd00002 + cpd00655 <=> cpd00008 + cpd00010 + (0.91) cpd00067	cpd00002 + cpd00655 <=> cpd00008 + cpd00010
cpd00024 + cpd00156 <=> cpd00023 + (0.04) cpd00067 + cpd00123	cpd00024 + cpd00156 <=> cpd00023 + cpd00123
cpd00002 + cpd00644 <=> cpd00008 + (0.6) cpd00067 + cpd02201	cpd00002 + cpd00644 <=> cpd00008 + cpd02201
cpd00002 + (0.23) cpd00067 + cpd00834 <=> cpd00012 + cpd00655	cpd00002 + cpd00834 <=> cpd00012 + cpd00655
cpd00052 + (0.46) cpd00067 + cpd00084 + cpd02201 <=> cpd00009 + cpd00096 + cpd02666	cpd00052 + cpd00084 + cpd02201 <=> cpd00012 + cpd00046 + cpd02666
(0.52) cpd00067 + (2) cpd02656 <=> cpd00220 + cpd02882	(2) cpd02656 <=> cpd00220 + cpd02882
cpd00002 + cpd00050 + (0.39) cpd00067 <=> cpd00012 + cpd00015	cpd00002 + cpd00050 <=> cpd00012 + cpd00015
(3) cpd00001 + cpd00038 <=> cpd00012 + cpd00047 + (2.22) cpd00067 + cpd00957	(3) cpd00001 + cpd00038 <=> cpd00012 + cpd00047 + cpd00067 + cpd00957
cpd00002 + cpd00220 <=> cpd00008 + cpd00050 + (0.75) cpd00067	cpd00002 + cpd00220 <=> cpd00008 + cpd00050
cpd00009 + cpd02656 <=> (1.8) cpd00067 + cpd00101 + cpd02720	cpd02882 + cpd11225 <=> (2) cpd00001 + cpd00009 + cpd00067 + cpd02656
cpd00002 + cpd02882 <=> cpd00001 + cpd00008 + (0.85) cpd00067 + cpd00931	cpd00002 + cpd02882 <=> cpd00001 + cpd00008 + cpd00931
cpd00002 + (0.39) cpd00067 + cpd00793 <=> cpd00008 + cpd00056	cpd00002 + cpd00793 <=> cpd00008 + cpd00056
cpd00002 + cpd00305 <=> cpd00018 + cpd00056 + (0.87) cpd00067	cpd00002 + cpd00305 <=> cpd00018 + cpd00056
cpd00002 + cpd00939 <=> cpd00008 + (0.7) cpd00067 + cpd02775	cpd00002 + cpd00939 <=> cpd00008 + cpd02775
cpd00939 <=> (1.98) cpd00067 + cpd02140	cpd00939 <=> cpd02140
cpd00002 + (0.31) cpd00067 + cpd02775 <=> cpd00008 + cpd02894	cpd00002 + cpd02775 <=> cpd00008 + cpd02894
cpd00020 + (1.03) cpd00067 + cpd00102 <=> cpd00011 + cpd08289	cpd00020 + (1) cpd00067 + cpd00102 <=> cpd00011 + cpd08289
cpd00033 + (1.09) cpd00067 + cpd00084 + cpd08289 <=> (3) cpd00001 + cpd00011 + cpd00035 + cpd02654	cpd00033 + cpd00084 + cpd08289 <=> (3) cpd00001 + cpd00011 + cpd00035 + cpd02654
cpd00002 + cpd00010 + cpd01772 <=> cpd00012 + cpd00018 + (0.21) cpd00067 + cpd02021	cpd00067 + cpd00002 + cpd00010 + cpd01772 <=> cpd00012 + cpd00018 + cpd02021
cpd00001 + cpd01772 <=> cpd03451	cpd03451 <=> cpd00001 + cpd01772
cpd02021 <=> cpd00010 + (0.01) cpd00067 + cpd02295	cpd02021 <=> cpd00010 + cpd02295
cpd00017 + cpd11425 <=> cpd00019 + cpd11451	cpd00067 + cpd00017 + cpd11425 <=> cpd00019 + cpd11451
(0.63) cpd00067 + cpd02295 + cpd02557 <=> cpd00011 + cpd00012 + cpd11425	(1) cpd00067 + cpd02295 + cpd02557 <=> cpd00011 + cpd00012 + cpd11425
cpd00017 + (1.44) cpd00067 + cpd00800 <=> cpd00764 + cpd02701	cpd00017 + cpd00800 <=> cpd00764 + cpd02701
cpd00002 + cpd00023 + (0.47) cpd00067 + cpd00087 <=> cpd00008 + cpd00009 + cpd06227	cpd00002 + cpd00023 + cpd00087 <=> cpd00008 + cpd00009 + cpd00067 + cpd06227
cpd02961 <=> (0.28) cpd00067 + cpd00421 + cpd02315	cpd02978 <=> cpd00067 + cpd00421 + cpd02315
cpd00012 + cpd00873 <=> (0.63) cpd00067 + cpd00103 + cpd00218	cpd00012 + cpd00873 <=> (1) cpd00067 + cpd00103 + cpd00218
cpd00009 + cpd03471 <=> (1.33) cpd00067 + cpd00218 + cpd00475	cpd00009 + cpd03471 <=> cpd00218 + cpd00475
cpd00002 + cpd00620 <=> cpd00008 + (0.6) cpd00067 + cpd00834	cpd00002 + cpd00620 <=> cpd00008 + cpd00834
cpd00002 + cpd00084 + cpd02201 <=> cpd00012 + cpd00018 + (0.22) cpd00067 + cpd02666	cpd00002 + cpd00084 + cpd02201 <=> cpd00012 + cpd00018 + cpd02666
cpd00052 + cpd00084 + cpd02201 <=> cpd00012 + cpd00046 + (0.23) cpd00067 + cpd02666	cpd00052 + cpd00084 + cpd02201 <=> cpd00012 + cpd00046 + cpd02666
cpd00002 + cpd02524 <=> cpd00008 + (0.6) cpd00067 + cpd02666	cpd00002 + cpd02524 <=> cpd00008 + cpd02666
cpd00136 + cpd02557 <=> cpd00012 + (0.37) cpd00067 + cpd03443	cpd00136 + cpd02557 <=> cpd00012 + cpd03443
cpd00002 + cpd00215 <=> cpd00008 + cpd00016 + (0.65) cpd00067	cpd00002 + cpd00215 <=> cpd00008 + cpd00016
cpd00002 + cpd00263 <=> cpd00008 + (0.64) cpd00067 + cpd00478	cpd00002 + cpd00263 <=> cpd00008 + cpd00478
cpd00002 + cpd00419 <=> cpd00008 + (1.74) cpd00067 + cpd00493	cpd00002 + cpd00419 <=> cpd00008 + cpd00493
cpd00001 + (0.16) cpd00067 + cpd03607 <=> cpd00009 + cpd03608	cpd00001 + cpd03607 <=> cpd00009 + cpd00067 + cpd03608
cpd00053 + (0.79) cpd00067 + cpd00102 + cpd00171 <=> cpd00016 + cpd00023	cpd00053 + cpd00102 + cpd00171 <=> (3) cpd00001 + cpd00009 + cpd00016 + cpd00023 + (2) cpd00067
