# Supplementary material for: Capturing the response of Clostridium acetobutylicum to chemical stressors using a regulated genome-scale metabolic model
Source: Biotechnol Biofuels. 2014 Oct 14;7:144. doi: 10.1186/s13068-014-0144-4 (PMC4207355; doi:10.1186/s13068-014-0144-4)
Supplement: Additional file 4: — Set of modified reaction bounds and analysis for all six stress conditions. [file 13068_2014_144_MOESM4_ESM.xlsx]

## Sheet: Read me
Tab name	Content
NvsL_butanol	downregulated genes and fold change values forLow butanol stress (30mM)
NvsM_butanol	downregulated genes and fold change values for Medium butanol stress(60mM)
NvsH_butanol	downregulated genes and fold change values for High butanol stress(90mM)
NvsL_butyrate	downregulated genes and fold change values for Low butyrate stress(30mM)
NvsM_butyrate	downregulated genes and fold change values for Medium butyrate stress(40mM)
NvsH_butyrate	downregulated genes and fold change values for High butyrate stress(50mM)
primary_butanol	Regulated model flux bounds: high (coloumns B and C), medium (coloumns K and L), and low (coloumns T and U); Unregulated model flux bounds: high (coloumns E and F), medium (coloumns N and O), and low (coloumns W and X) ; Regulatory constraints: high (coloumns H and I), medium (coloumns Q and R), and low (coloumns Z and AA); Reactions in Core Sets are highlighted.
secondary_butanol
tertiary_butanol
quaternary_butanol
primary_butyrate
secondary_butyrate
tertiary_butyrate
quaternary_butyrate
core sets_butanol	cores sets of all orders
core sets_butyrate
solventogenic butyrate	CoreReg analysis of model under solventogenic conditions for butyrate stress

## Sheet: NvsL_butanol
N vs L SAM (fdr<5%; Fold Change 3.0) DOWNREGULATED GENES (39)							reaction	fold change
Gene Name	Expected Score	Observed Score	Numerator(r)	Denominator (s+s0)	Fold Change (Unlogged)		'R0001'	1
CAC0303	-1.18694	-13.8026	-1.66471	0.120608	0.315029		'R0002'	1
CAC0310	-1.17782	-10.2265	-1.60548	0.156992	0.326502		'R0004'	1
CAC0316	-1.16981	-1.70609	-2.95294	1.73082	0.10167		'R0006'	1
CAC0380	-1.08536	-1.41148	-2.32358	1.64621	0.136497		'R0009'	1
CAC0553	-0.916561	-9.58478	-2.17184	0.226593	0.220742		'R0010'	1
CAC0590	-0.88475	-3.71127	-1.56382	0.42137	0.311338		'R0012'	1
CAC0592	-0.883505	-3.47383	-1.5232	0.438478	0.314128		'R0013'	1
CAC0593	-0.882966	-3.44628	-1.51966	0.440956	0.315252		'R0014'	1
CAC0635	-0.849963	-8.56162	-1.76699	0.206385	0.295004		'R0015'	1
CAC0668	-0.824534	-9.11853	-1.71592	0.188179	0.312272		'R0016'	1
CAC0807	-0.727054	-20.255	-2.6157	0.129138	0.163216		'R0022'	1
CAC0973	-0.619951	-1.37126	-2.22534	1.62284	0.16458		'R0023'	1
CAC0974	-0.619352	-1.37771	-2.25104	1.63389	0.153855		'R0024'	1
CAC1583	-0.236418	-10.6182	-1.69876	0.159986	0.307884		'R0025'	1
CAC1631	-0.20777	-9.73655	-1.65542	0.170021	0.317514		'R0026'	1
CAC1733	-0.1438	-12.5777	-1.8208	0.144764	0.282647		'R0027'	1
CAC1750	-0.133023	-8.00405	-1.6109	0.201261	0.331088		'R0028'	1
CAC1820	-0.0890748	-10.0929	-1.82566	0.180886	0.282162		'R0029'	1
CAC2228	0.170819	-10.9989	-1.6787	0.152625	0.311371		'R0030'	1
CAC2388	0.270769	-1.70909	-2.9079	1.70143	0.116084		'R0031'	1
CAC2389	0.271355	-1.38505	-2.59398	1.87284	0.148148		'R0032'	1
CAC2390	0.272	-1.85015	-2.71468	1.46728	0.120932		'R0033'	1
CAC2391	0.272554	-2.39283	-3.22048	1.34589	0.0743664		'R0034'	1
CAC2634	0.424642	-13.9663	-1.8663	0.133629	0.27424		'R0035'	1
CAC2659	0.440913	-23.1797	-2.22252	0.095882	0.214244		'R0036'	1
CAC2778	0.514542	-11.5219	-1.76088	0.152829	0.296904		'R0037'	1
CAC2780	0.515709	-14.7878	-2.32188	0.157014	0.197274		'R0040'	1
CAC2841	0.553422	-1.6945	-1.72932	1.02055	0.182629		'R0041'	1
CAC2920	0.604301	-11.8807	-1.6302	0.137214	0.321483		'R0043'	1
CAC2980	0.642856	-10.0421	-1.61512	0.160835	0.330255		'R0045'	1
CAC3019	0.667525	-1.59766	-1.49192	0.933814	0.269583		'R0047'	1
CAC3020	0.668158	-1.42162	-1.46058	1.0274	0.264674		'R0048'	1
CAC3227	0.806907	-12.0287	-2.22256	0.184772	0.214358		'R0050'	0.913341
CAC3256	0.829191	-13.7429	-1.74218	0.126769	0.29743		'R0051'	1
CAC3592	1.15781	-13.5548	-1.9342	0.142695	0.262321		'R0053'	0.60497
CAC3618	1.19083	-1.60831	-1.76814	1.09938	0.231972		'R0055'	1
CAC3619	1.19189	-1.52331	-1.67636	1.10048	0.251007		'R0057'	1
CAC3620	1.19313	-1.51538	-1.84446	1.21716	0.229081		'R0059'	1
CAC3647	1.22988	-10.7037	-1.60174	0.149643	0.32751		'R0061'	1
							'R0063'	1
							'R0065'	1
							'R0066'	1
							'R0067'	1
							'R0069'	1
							'R0072'	1
							'R0073'	0.704591
							'R0075'	1
							'R0077'	1
							'R0078'	1
							'R0084'	1
							'R0085'	1
							'R0086'	1
							'R0088'	0.10167
							'R0089'	1
							'R0090'	1
							'R0091'	1
							'R0092'	1
							'R0093'	1
							'R0095'	1
							'R0096'	1
							'R0097'	1
							'R0098'	1
							'R0099'	1
							'R0100'	1
							'R0101'	1
							'R0106'	1
							'R0110'	1
							'R0112'	1
							'R0114'	1
							'R0116'	0.60497
							'R0119'	1
							'R0120'	1
							'R0122'	1
							'R0123'	1
							'R0126'	1
							'R0127'	1
							'R0130'	1
							'R0131'	1
							'R0133'	1
							'R0135'	1
							'R0139'	1
							'R0140'	1
							'R0142'	1
							'R0143'	1
							'R0144'	1
							'R0145'	1
							'R0146'	1
							'R0148'	1
							'R0149'	1
							'R0150'	1
							'R0152'	1
							'R0153'	1
							'R0154'	1
							'R0155'	1
							'R0158'	1
							'R0159'	1
							'R0160'	1
							'R0161'	1
							'R0163'	1
							'R0165'	1
							'R0166'	1
							'R0167'	1
							'R0170'	0.311338
							'R0171'	0.311338
							'R0172'	1
							'R0176'	0.314128
							'R0177'	0.314128
							'R0178'	0.315252
							'R0179'	1
							'R0182'	1
							'R0183'	1
							'R0184'	1
							'R0185'	1
							'R0190'	1
							'R0192'	1
							'R0193'	1
							'R0194'	1
							'R0195'	1
							'R0196'	1
							'R0197'	1
							'R0198'	1
							'R0199'	1
							'R0200'	1
							'R0201'	1
							'R0202'	1
							'R0203'	1
							'R0204'	1
							'R0205'	1
							'R0206'	1
							'R0207'	1
							'R0209'	1
							'R0210'	1
							'R0211'	1
							'R0212'	1
							'R0213'	1
							'R0214'	1
							'R0215'	1
							'R0216'	1
							'R0217'	1
							'R0218'	1
							'R0219'	1
							'R0220'	1
							'R0221'	1
							'R0222'	1
							'R0223'	1
							'R0225'	1
							'R0228'	1
							'R0229'	1
							'R0230'	1
							'R0232'	1
							'R0234'	1
							'R0236'	1
							'R0237'	1
							'R0239'	1
							'R0241'	1
							'R0243'	1
							'R0246'	1
							'R0247'	1
							'R0250'	1
							'R0251'	1
							'R0254'	1
							'R0256'	1
							'R0257'	1
							'R0258'	1
							'R0259'	1
							'R0260'	1
							'R0262'	1
							'R0265'	1
							'R0267'	1
							'R0268'	1
							'R0269'	1
							'R0270'	1
							'R0272'	1
							'R0273'	1
							'R0274'	1
							'R0275'	1
							'R0276'	1
							'R0278'	1
							'R0280'	1
							'R0282'	1
							'R0284'	1
							'R0286'	1
							'R0288'	1
							'R0290'	1
							'R0292'	1
							'R0293'	1
							'R0294'	1
							'R0295'	1
							'R0296'	1
							'R0297'	1
							'R0299'	1
							'R0301'	1
							'R0303'	1
							'R0304'	1
							'R0306'	1
							'R0307'	1
							'R0309'	1
							'R0311'	1
							'R0312'	1
							'R0316'	1
							'R0317'	1
							'R0318'	1
							'R0319'	1
							'R0320'	1
							'R0321'	1
							'R0322'	1
							'R0323'	1
							'R0324'	1
							'R0325'	1
							'R0326'	1
							'R0327'	1
							'R0328'	1
							'R0329'	1
							'R0330'	1
							'R0331'	1
							'R0332'	1
							'R0333'	1
							'R0334'	1
							'R0335'	1
							'R0339'	1
							'R0340'	1
							'R0341'	1
							'R0343'	1
							'R0345'	0.16458
							'R0347'	0.153855
							'R0350'	1
							'R0351'	1
							'R0353'	1
							'R0354'	1
							'R0355'	1
							'R0356'	1
							'R0357'	1
							'R0359'	1
							'R0360'	1
							'R0362'	1
							'R0363'	1
							'R0368'	1
							'R0370'	1
							'R0371'	1
							'R0372'	1
							'R0374'	1
							'R0375'	1
							'R0376'	1
							'R0377'	1
							'R0378'	1
							'R0379'	1
							'R0381'	1
							'R0383'	1
							'R0384'	1
							'R0386'	1
							'R0387'	1
							'R0389'	1
							'R0391'	1
							'R0393'	1
							'R0394'	1
							'R0395'	1
							'R0396'	1
							'R0397'	1
							'R0399'	1
							'R0400'	1
							'R0402'	1
							'R0405'	1
							'R0406'	1
							'R0407'	1
							'R0408'	1
							'R0409'	1
							'R0410'	1
							'R0411'	1
							'R0412'	1
							'R0413'	1
							'R0414'	1
							'R0415'	1
							'R0416'	1
							'R0417'	1
							'R0418'	1
							'R0419'	1
							'R0420'	1
							'R0421'	1
							'R0422'	1
							'R0423'	1
							'R0425'	1
							'R0427'	1
							'R0428'	1
							'R0430'	1
							'R0431'	1
							'R0432'	1
							'R0433'	1
							'R0435'	1
							'R0437'	1
							'R0438'	1
							'R0439'	1
							'R0440'	1
							'R0441'	1
							'R0442'	1
							'R0444'	1
							'R0445'	1
							'R0447'	0.676762
							'R0448'	1
							'R0450'	1
							'R0452'	1
							'R0453'	1
							'R0455'	1
							'R0456'	1
							'R0458'	1
							'R0459'	1
							'R0460'	1
							'R0461'	1
							'R0462'	1
							'R0463'	1
							'R0464'	1
							'R0465'	1
							'R0466'	1
							'R0467'	1
							'R0468'	1
							'R0469'	1
							'R0470'	1
							'R0471'	1
							'R0472'	1
							'R0473'	1
							'R0474'	1
							'R0475'	1
							'R0476'	1
							'R0477'	1
							'R0478'	1
							'R0479'	1
							'R0480'	1
							'R0482'	1
							'R0483'	1
							'R0484'	1
							'R0486'	1
							'R0488'	1
							'R0490'	1
							'R0492'	1
							'R0493'	1
							'R0496'	1
							'R0497'	1
							'R0499'	1
							'R0500'	1
							'R0501'	1
							'R0502'	1
							'R0503'	1
							'R0504'	1
							'R0505'	1
							'R0506'	1
							'R0507'	1
							'R0508'	1
							'R0509'	1
							'R0510'	1
							'R0513'	1
							'R0514'	1
							'R0515'	1
							'R0516'	1
							'R0517'	1
							'R0518'	1
							'R0523'	1
							'R0524'	1
							'R0525'	1
							'R0526'	1
							'R0527'	1
							'R0528'	1
							'R0529'	1
							'R0531'	1
							'R0532'	1
							'R0533'	1
							'R0536'	1
							'R0537'	1
							'R0539'	1
							'R0541'	1
							'R0542'	1
							'R0543'	1
							'R0544'	1
							'R0545'	1
							'R0546'	1
							'R0547'	1
							'R0549'	1
							'R0550'	1
							'R0551'	1
							'R0552'	1
							'R0554'	1
							'R0555'	1
							'R0559'	1
							'R0560'	1
							'R0561'	1
							'R0565'	1
							'R0566'	1
							'R0567'	1
							'R0568'	1
							'R0570'	1
							'R0572'	1
							'R0573'	1
							'R0574'	1
							'R0577'	1
							'R0578'	1
							'R0580'	1
							'R0583'	1
							'R0584'	1
							'R0585'	1
							'R0587'	1
							'R0590'	1
							'R0591'	1
							'R0592'	1
							'R0594'	1
							'R0595'	1
							'R0597'	1
							'R0599'	1
							'R0600'	1
							'R0602'	1
							'R0604'	1
							'R0605'	1
							'R0606'	1
							'R0607'	1
							'R0608'	1
							'R0609'	1
							'R0610'	1
							'R0611'	1
							'R0612'	1
							'R0613'	1
							'R0614'	1
							'R0615'	1
							'R0616'	1
							'R0617'	1
							'R0618'	1
							'R0619'	1
							'R0620'	1
							'R0621'	1
							'R0623'	1
							'R0624'	1
							'R0625'	1
							'R0626'	1
							'R0627'	1
							'R0628'	1
							'R0629'	1
							'R0630'	1
							'R0631'	1
							'R0632'	1
							'R0633'	1
							'R0634'	1
							'R0635'	1
							'R0636'	1
							'R0637'	1
							'R0638'	1
							'R0639'	1
							'R0640'	1
							'R0642'	1
							'R0643'	1
							'R0644'	1
							'R0647'	1
							'R0648'	1
							'R0649'	1
							'R0650'	1
							'R0651'	1
							'R0652'	1
							'R0653'	1
							'R0654'	1
							'R0655'	1
							'R0656'	1
							'R0657'	1
							'R0658'	1
							'R0659'	1
							'R0660'	1
							'R0661'	1
							'R0662'	1
							'R0663'	1
							'R0664'	0.60497
							'R0665'	0.60497
							'R0666'	0.60497
							'R0667'	0.60497
							'R0668'	0.60497
							'R0669'	0.60497
							'R0670'	0.60497
							'R0673'	1
							'R0674'	1
							'R0676'	1
							'R0680'	1
							'R0681'	1
							'R0683'	1
							'R0687'	1
							'R0688'	1
							'R0689'	1
							'R0690'	1
							'R0691'	1
							'R0692'	1
							'R0693'	1
							'R0694'	1
							'R0695'	1
							'R0696'	1
							'R0697'	1
							'R0698'	1
							'R0699'	1
							'R0700'	1
							'R0701'	1
							'R0702'	1
							'R0703'	1
							'R0704'	1
							'R0705'	1
							'R0706'	1
							'R0707'	1
							'R0708'	1
							'R0709'	1
							'R0710'	1
							'R0711'	1
							'R0712'	1
							'R0713'	1
							'R0714'	1
							'R0715'	1
							'R0716'	1
							'R0717'	1
							'R0718'	1
							'R0719'	1
							'R0720'	1
							'R0721'	1
							'R0722'	1
							'R0723'	1
							'R0724'	1
							'R0725'	1
							'R0726'	1
							'R0727'	1
							'R0728'	1
							'R0729'	1
							'R0730'	1
							'R0731'	1
							'R0732'	1
							'R0733'	1
							'R0734'	1
							'R0735'	1
							'R0737'	1
							'R0738'	1
							'R0739'	1
							'R0740'	1
							'R0741'	1
							'R0742'	1
							'R0749'	1
							'R0750'	1
							'R0751'	1
							'R0752'	1
							'R0753'	1
							'R0754'	1
							'R0755'	1
							'R0756'	1
							'R0757'	1
							'R0760'	1
							'R0761'	1
							'R0763'	1
							'R0764'	1
							'R0768'	1
							'R0769'	1
							'R0770'	1
							'R0771'	1
							'R0772'	1
							'R0773'	1
							'R0774'	1
							'R0776'	1
							'R0779'	1
							'R0780'	1
							'R0781'	1
							'R0782'	1
							'R0783'	1
							'R0784'	1
							'R0785'	1
							'R0786'	1
							'R0787'	1
							'R0788'	1
							'R0789'	1
							'R0790'	1
							'R0791'	1
							'R0792'	1
							'R0793'	1
							'R0794'	1
							'R0795'	1
							'R0796'	1
							'R0797'	1
							'R0798'	1
							'R0799'	1
							'R0801'	1
							'R0804'	1
							'R0805'	1
							'R0806'	1
							'R0807'	1
							'R0808'	1
							'R0809'	1
							'R0811'	1
							'R0812'	1
							'R0813'	1
							'R0814'	1
							'R0815'	1
							'R0817'	1
							'R0818'	1
							'R0819'	1
							'R0820'	1
							'R0821'	1
							'R0822'	1
							'R0824'	1
							'R0825'	1
							'R0826'	1
							'R0827'	1
							'R0828'	1
							'R0830'	1
							'R0831'	1
							'R0832'	1
							'R0833'	1
							'R0834'	1
							'R0835'	1
							'R0836'	1
							'R0837'	1
							'R0839'	1
							'R0842'	1
							'R0843'	1
							'R0844'	1
							'R0845'	1
							'R0846'	1
							'R0849'	1
							'R0850'	1
							'R0851'	1
							'R0852'	1
							'R0854'	1
							'R0856'	1
							'R0858'	1
							'R0859'	1
							'R0861'	1
							'R0862'	1
							'R0863'	1
							'R0864'	1
							'R0865'	1
							'R0866'	1
							'R0867'	1
							'R0868'	1
							'R0869'	1
							'R0870'	1
							'R0871'	1
							'R0872'	1
							'R0873'	1
							'R0874'	1
							'R0875'	1
							'R0876'	1
							'R0877'	1
							'R0878'	1
							'R0879'	1
							'R0880'	1
							'R0881'	1
							'R0882'	1
							'R0884'	1
							'R0886'	1
							'R0887'	1
							'R0889'	1
							'R0890'	1
							'R0892'	0.449181
							'R0894'	0.148148
							'R0896'	0.120932
							'R0899'	0.16105
							'R0900'	0.16105
							'R0903'	1
							'R0904'	1
							'R0905'	1
							'R0906'	1
							'R0907'	1
							'R0908'	1
							'R0909'	1
							'R0910'	1
							'R0911'	1
							'R0912'	1
							'R0913'	1
							'R0914'	1
							'R0915'	1
							'R0916'	1
							'R0917'	1
							'R0918'	1
							'R0919'	1
							'R0920'	1
							'R0921'	1
							'R0922'	1
							'R0923'	1
							'R0924'	1
							'R0925'	1
							'R0927'	1
							'R0929'	1
							'R0930'	1
							'R0931'	1
							'R0932'	1
							'R0934'	1
							'R0936'	1
							'R0937'	1
							'R0939'	1
							'R0942'	1
							'R0943'	1
							'R0945'	1
							'R0947'	1
							'R0948'	1
							'R0949'	1
							'R0950'	1
							'R0951'	1
							'R0952'	1
							'R0953'	1
							'R0954'	1
							'R0955'	1
							'R0956'	1
							'R0957'	1
							'R0958'	1
							'R0959'	1
							'R0960'	1
							'R0961'	1
							'R0962'	1
							'R0963'	1
							'R0964'	1
							'R0965'	1
							'R0966'	1
							'R0967'	1
							'R0968'	1
							'R0969'	1
							'R0970'	1
							'R0971'	1
							'R0972'	1
							'R0973'	1
							'R0975'	1
							'R0976'	1
							'R0977'	1
							'R0978'	1
							'R0980'	1
							'R0982'	1
							'R0984'	1
							'R0986'	1
							'R0987'	1
							'R0991'	1
							'R0992'	1
							'R0993'	1
							'R0994'	1
							'R0996'	1
							'R0997'	1
							'R1000'	1
							'R1002'	1
							'R1005'	1
							'R1006'	1
							'R1007'	1
							'R1008'	1
							'R1009'	1
							'R1010'	1
							'R1011'	1
							'R1012'	1
							'R1013'	1
							'R1014'	1
							'R1015'	1
							'R1017'	1
							'R1018'	1
							'R1019'	1
							'R1020'	1
							'R1021'	1
							'R1022'	1
							'R1023'	1
							'R1025'	1
							'R1026'	1
							'R1027'	1
							'R1029'	1
							'R1030'	1
							'R1032'	1
							'R1034'	0.182629
							'R1036'	1
							'R1037'	1
							'R1038'	1
							'R1039'	1
							'R1041'	1
							'R1043'	1
							'R1044'	1
							'R1045'	1
							'R1046'	1
							'R1047'	1
							'R1048'	1
							'R1049'	1
							'R1050'	1
							'R1051'	1
							'R1053'	1
							'R1054'	1
							'R1055'	1
							'R1057'	1
							'R1058'	1
							'R1059'	1
							'R1060'	1
							'R1061'	1
							'R1062'	1
							'R1063'	1
							'R1064'	1
							'R1065'	1
							'R1066'	1
							'R1067'	1
							'R1068'	1
							'R1071'	1
							'R1072'	1
							'R1075'	1
							'R1076'	1
							'R1078'	1
							'R1079'	1
							'R1080'	1
							'R1082'	1
							'R1084'	1
							'R1086'	1
							'R1088'	1
							'R1090'	1
							'R1091'	0.628168
							'R1092'	1
							'R1093'	1
							'R1096'	1
							'R1097'	1
							'R1100'	1
							'R1101'	1
							'R1103'	1
							'R1104'	1
							'R1105'	1
							'R1106'	1
							'R1107'	1
							'R1108'	1
							'R1109'	1
							'R1111'	1
							'R1112'	1
							'R1115'	1
							'R1117'	1
							'R1118'	1
							'R1120'	1
							'R1122'	1
							'R1123'	1
							'R1125'	1
							'R1126'	1
							'R1128'	1
							'R1130'	1
							'R1131'	1
							'R1133'	1
							'R1135'	1
							'R1136'	1
							'R1139'	1
							'R1140'	1
							'R1141'	1
							'R1142'	1
							'R1143'	1
							'R1144'	1
							'R1145'	1
							'R1146'	1
							'R1148'	1
							'R1150'	1
							'R1152'	1
							'R1153'	1
							'R1154'	1
							'R1156'	1
							'R1159'	1
							'R1160'	1
							'R1162'	1
							'R1165'	1
							'R1166'	1
							'R1167'	1
							'R1170'	1
							'R1171'	1
							'R1172'	1
							'R1174'	1
							'R1176'	1
							'R1178'	1
							'R1179'	1
							'R1182'	1
							'R1183'	1
							'R1185'	1
							'R1189'	1
							'R1190'	1
							'R1194'	1
							'R1195'	1
							'R1197'	1
							'R1200'	1
							'R1201'	1
							'R1202'	1
							'R1204'	1
							'R1206'	1
							'R1207'	1
							'R1208'	1
							'R1209'	1
							'R1210'	1
							'R1213'	1
							'R1214'	1
							'R1215'	1
							'R1216'	1
							'R1217'	1
							'R1218'	1
							'R1219'	1
							'R1220'	1
							'R1221'	1
							'R1224'	1
							'R1225'	1
							'R1227'	1
							'R1228'	1
							'R1230'	1
							'R1232'	1
							'R1233'	1
							'R1234'	1
							'R1235'	1
							'R1237'	1
							'R1239'	1
							'R1240'	1
							'R1241'	1
							'R1242'	1
							'R1243'	1
							'R1244'	1
							'R1245'	1
							'R1247'	1
							'R1248'	1
							'R1249'	1
							'R1250'	1
							'R1251'	1
							'R1252'	1
							'R1253'	1
							'R1254'	1
							'R1255'	1
							'R1256'	1
							'R1257'	1
							'R1258'	1
							'R1259'	1
							'R1260'	1
							'R1262'	1
							'R1264'	1
							'R1265'	1
							'R1266'	1
							'R1268'	1
							'R1269'	1
							'R1270'	1
							'R1271'	1
							'R1273'	1
							'R1274'	1
							'R1275'	0.60497
							'R1276'	0.773408
							'R1277'	1
							'R1278'	1
							'R1279'	1
							'R1280'	1
							'R1282'	1
							'R1283'	1
							'R1284'	1
							'R1285'	1
							'R1289'	1
							'R1290'	1
							'R1291'	1
							'R1292'	1
							'R1293'	1
							'R1294'	1
							'R1295'	1
							'R1296'	1
							'R1297'	1
							'R1298'	1
							'R1299'	1
							'R1300'	1
							'R1301'	1
							'R1302'	1
							'R1303'	1
							'R1304'	1
							'R1305'	1
							'R1306'	1
							'R1307'	1
							'R1308'	1
							'R1309'	1
							'R1310'	1
							'R1311'	1
							'R1312'	1
							'R1313'	1
							'R1314'	1
							'R1315'	1
							'R1316'	1
							'R1318'	1
							'R1319'	1
							'R1320'	1
							'R1321'	1
							'R1322'	1
							'R1323'	1
							'R1324'	1
							'R1325'	1
							'R1326'	1
							'R1327'	1
							'R1328'	1
							'R1329'	1
							'R1330'	1
							'R1332'	1
							'R1333'	1
							'R1334'	1
							'R1335'	1
							'R1340'	1
							'R1341'	1
							'R1342'	1
							'R1343'	1
							'R1344'	1
							'R1345'	1
							'R1346'	1
							'R1347'	1
							'R1349'	1
							'R1351'	1
							'R1352'	1
							'R1353'	1
							'R1354'	1
							'R1355'	1
							'R1356'	1
							'R1357'	1
							'R1358'	1
							'R1359'	1
							'R1360'	1
							'R1361'	1
							'R1362'	1
							'R1363'	1
							'R1364'	1
							'R1365'	1
							'R1366'	1
							'R1369'	1
							'R1370'	1
							'R1371'	1
							'R1373'	1
							'R1374'	1
							'R1375'	0.910093
							'R1378'	1
							'R1379'	1
							'R1380'	1
							'R1381'	1
							'R1382'	1
							'R1383'	1
							'R1384'	1
							'R1385'	1
							'R1386'	1
							'R1387'	1
							'R1388'	1
							'R1389'	1
							'R1390'	1
							'R1391'	1
							'R1392'	1
							'R1393'	1
							'R1394'	1
							'R1395'	1
							'R1396'	1
							'R1397'	1
							'R1398'	1
							'R1399'	1
							'R1400'	1
							'R1401'	1
							'R1402'	1
							'R1403'	1
							'R1404'	1
							'R1405'	1
							'R1406'	1
							'R1407'	1
							'R1408'	1
							'R1409'	1
							'R1410'	1
							'R1411'	1
							'R1412'	1
							'R1413'	1
							'R1414'	1
							'R1415'	1
							'R1416'	1
							'R1417'	1
							'R1418'	1
							'R1419'	1
							'R1420'	1
							'R1421'	1
							'R1422'	1
							'R1423'	1
							'R1424'	1
							'R1426'	1
							'R1427'	1
							'R1428'	1
							'R1429'	1
							'R1430'	1
							'R1431'	1
							'R1432'	1
							'R1433'	1
							'R1434'	1
							'R1435'	1
							'R1436'	1
							'R1438'	1
							'R1439'	1
							'R1440'	1
							'R1442'	0.631279
							'R1444'	1
							'R1445'	1
							'R1446'	1
							'R1447'	1
							'R1448'	1
							'R1449'	1
							'R1450'	1
							'R1451'	1
							'R1452'	1
							'R1453'	1
							'R1454'	1
							'R1455'	1
							'R1456'	1
							'R1457'	1
							'R1458'	1
							'R1459'	1
							'R1460'	1
							'R1461'	1
							'R1462'	1
							'R1463'	1
							'R1464'	1
							'R1465'	1
							'R1466'	1
							'R1468'	1
							'R1469'	1
							'R1470'	1
							'R1471'	1
							'R1472'	1
							'R1473'	1
							'R1474'	1
							'R1475'	1
							'R1476'	1
							'R1477'	1
							'R1478'	1
							'R1479'	1
							'R1480'	1
							'R1481'	1
							'R1483'	1
							'R1485'	1
							'R1487'	1
							'R1488'	1
							'R1489'	1
							'R1490'	1
							'R1492'	1
							'R1497'	1
							'R1500'	1
							'R1503'	1
							'R1504'	1
							'R1505'	1
							'R1506'	1
							'R1507'	1
							'R1508'	1
							'R1510'	1
							'R1512'	1
							'R1513'	1
							'R1514'	1
							'R1515'	1
							'R1516'	1
							'R1517'	1
							'R1518'	1
							'R1519'	1
							'R1520'	1
							'R1521'	1
							'R1522'	1
							'R1523'	1
							'R1524'	1
							'R1525'	1
							'R1526'	1
							'R1527'	1
							'R1531'	1
							'R1532'	1
							'R1533'	1
							'R1534'	1
							'R1535'	1
							'R1536'	1
							'R1538'	1
							'R1539'	1
							'R1540'	1
							'R1542'	1
							'R1543'	1
							'R1544'	1
							'R1545'	1
							'R1546'	1
							'R1547'	1
							'R1548'	1
							'R1551'	1
							'R1552'	1
							'R1553'	1
							'R1555'	1
							'R1556'	1
							'R1557'	1
							'R1558'	1
							'R1560'	1
							'R1561'	1
							'R1562'	1
							'R1563'	1
							'R1564'	1
							'R1565'	1
							'R1566'	1
							'R1567'	1
							'R1568'	1
							'R1570'	1
							'R1571'	1
							'R1572'	1
							'R1573'	1
							'R1574'	1
							'R1575'	1
							'R1576'	1
							'R1577'	1
							'R1578'	1
							'R1579'	1
							'R1580'	1
							'R1581'	1
							'R1582'	1
							'R1583'	1
							'R1584'	1
							'R1585'	1
							'R1586'	1
							'R1587'	1
							'R1588'	1
							'R1589'	1
							'R1590'	1
							'R1592'	1
							'R1599'	1
							'R1601'	1
							'R1603'	1
							'R1605'	1
							'R1606'	1
							'R1607'	1
							'R1608'	1
							'R1609'	1
							'R1611'	1
							'R1612'	1
							'R1614'	1
							'R1615'	1
							'R1617'	1
							'R1618'	1
							'R1619'	1
							'R1621'	1
							'R1622'	1
							'R1623'	1
							'R1624'	1
							'R1625'	1
							'R1626'	1
							'R1627'	1
							'R1628'	1
							'R1629'	1
							'R1630'	1
							'R1631'	1
							'R1632'	1
							'R1633'	1
							'R1635'	1
							'R1637'	1
							'R1638'	1
							'R1639'	1
							'R1640'	1
							'R1641'	1
							'R1642'	1
							'R1643'	1
							'R1644'	1
							'R1645'	1
							'R1646'	1
							'R1648'	1
							'R1649'	1
							'R1651'	1
							'R1652'	1
							'R1653'	1
							'R1654'	1
							'R1655'	1
							'R1656'	1
							'R1657'	1
							'R1658'	1
							'R1659'	1
							'R1660'	1
							'R1661'	1
							'R1662'	1
							'R1663'	1
							'R1666'	1
							'R1668'	1
							'R1669'	1
							'R1670'	1
							'R1671'	1
							'R1672'	1
							'R1673'	1
							'R1674'	1
							'R1675'	1
							'R1676'	1
							'R1677'	1
							'R1678'	1
							'R1679'	1
							'R1681'	1
							'R1682'	1
							'R1683'	1
							'R1690'	1
							'R1691'	1
							'R1692'	1
							'R1693'	1
							'R1694'	1
							'R1695'	1
							'R1698'	1
							'R1699'	1
							'R1700'	1
							'R1701'	1
							'R1702'	1
							'R1703'	1
							'R1704'	1
							'R1705'	1
							'R1706'	1
							'R1708'	1
							'R1709'	1
							'R1710'	1
							'R1711'	1
							'R1712'	1
							'R1713'	1
							'R1714'	1
							'R1715'	1
							'R1716'	1
							'R1718'	1
							'R1719'	1
							'R1720'	1
							'R1721'	1
							'R1723'	1
							'R1724'	1
							'R1725'	1
							'R1726'	1
							'R1727'	1
							'R1728'	1
							'R1729'	1
							'R1730'	1
							'R1731'	1
							'R1732'	1
							'R1733'	1
							'R1735'	1
							'R1736'	1
							'R1737'	1
							'R1738'	1
							'R1739'	1
							'R1740'	1
							'R1741'	1
							'R1742'	1
							'R1743'	1
							'R1744'	1
							'R1745'	1
							'R1746'	1
							'R1747'	1
							'R1748'	1
							'Biomass'	1
							'R1749'	1
							'R1750'	1
							'R1751'	1
							'R1752'	1
							'R1753'	1
							'R1754'	1
							'R1755'	1
							'R1756'	1
							'R1757'	1
							'R1758'	1
							'R1759'	1
							'R1760'	1
							'R1761'	1
							'R1762'	1
							'R1763'	1
							'R1764'	1
							'R1765'	1
							'R1766'	1
							'R1767'	1
							'R1768'	1
							'R1769'	1
							'R1770'	1
							'R1771'	1
							'R1772'	1
							'R1773'	1
							'R1775'	1
							'R1776'	1
							'R1777'	1
							'R1778'	1
							'R1779'	1
							'R1780'	1
							'R1781'	1
							'R1782'	1
							'R1783'	1
							'R1784'	1
							'R1785'	1
							'R1786'	1
							'R1787'	1
							'R1788'	1
							'Ex_1'	1
							'Ex_2'	1
							'Ex_3'	1
							'Ex_4'	1
							'Ex_5'	1
							'Ex_6'	1
							'Ex_7'	1
							'Ex_8'	1
							'Ex_9'	1
							'Ex_10'	1
							'Ex_11'	1
							'Ex_12'	1
							'Ex_13'	1
							'Ex_14'	1
							'Ex_15'	1
							'Ex_16'	1
							'Ex_17'	1
							'Ex_18'	1
							'Ex_19'	1
							'Ex_20'	1
							'Ex_21'	1
							'Ex_22'	1
							'Ex_23'	1
							'Ex_24'	1
							'Ex_25'	1
							'Ex_26'	1
							'Ex_27'	1
							'Ex_28'	1
							'Ex_29'	1
							'Ex_30'	1
							'Ex_31'	1
							'Ex_32'	1
							'Ex_33'	1
							'Ex_34'	1
							'Ex_35'	1
							'Ex_36'	1
							'Ex_37'	1
							'Ex_38'	1
							'Ex_39'	1
							'Ex_40'	1
							'Ex_41'	1
							'Ex_42'	1
							'Ex_43'	1
							'Ex_44'	1
							'Ex_45'	1
							'Ex_46'	1
							'Ex_47'	1
							'Ex_48'	1
							'Ex_49'	1
							'Ex_50'	1
							'Ex_51'	1
							'Ex_52'	1
							'Ex_53'	1
							'Ex_54'	1
							'Ex_55'	1
							'Ex_56'	1
							'Ex_57'	1
							'Ex_58'	1
							'Ex_59'	1
							'Ex_60'	1
							'Ex_61'	1
							'Ex_62'	1
							'Ex_63'	1
							'Ex_64'	1
							'Ex_65'	1
							'Ex_66'	1
							'Ex_67'	1
							'Ex_68'	1
							'Ex_69'	1
							'Ex_70'	1
							'Ex_71'	1
							'Ex_72'	1
							'Ex_73'	1
							'Ex_74'	1
							'Ex_75'	1
							'Ex_76'	1
							'Ex_77'	1
							'Ex_78'	1
							'Ex_79'	1
							'Ex_80'	1
							'Ex_81'	1
							'Ex_82'	1
							'Ex_83'	1
							'Ex_84'	1
							'Ex_85'	1
							'Ex_86'	1
							'Ex_87'	1
							'Ex_88'	1
							'Ex_89'	1
							'Ex_90'	1
							'Ex_91'	1
							'Ex_92'	1
							'Ex_93'	1
							'Ex_94'	1
							'Ex_95'	1
							'Ex_96'	1
							'Ex_97'	1
							'Ex_98'	1
							'Ex_99'	1
							'Ex_100'	1
							'Ex_101'	1
							'Ex_102'	1
							'Ex_103'	1
							'Ex_104'	1
							'Ex_105'	1
							'Ex_106'	1
							'Ex_107'	1
							'Ex_108'	1
							'Ex_109'	1
							'Ex_110'	1
							'Ex_111'	1
							'Ex_112'	1
							'Ex_113'	1
							'Ex_114'	1
							'Ex_115'	1
							'Ex_116'	1
							/

## Sheet: NvsM_butanol
N vs M SAM (fdr<5%; Fold Change 3.0) DOWNREGULATED GENES (49)								reaction	fold change
Gene Name	Expected Score	Observed Score	Numerator(r)	Denominator (s+s0)	Fold Change (Unlogged)			'R0001'	1
CAC0303	-1.09761	-10.7571	-1.85259	0.17222	0.277311			'R0002'	1
CAC0310	-1.08861	-8.54017	-1.9242	0.225312	0.268592			'R0004'	1
CAC0315	-1.08286	-10.0176	-2.0887	0.208503	0.23299			'R0006'	1
CAC0316	-1.08174	-1.63688	-2.17966	1.3316	0.0988999			'R0009'	1
CAC0380	-1.01232	-1.34606	-1.73288	1.28738	0.135133			'R0010'	1
CAC0421	-0.972568	-9.30634	-1.65604	0.177948	0.318116			'R0012'	1
CAC0610	-0.82125	-8.821	-2.27476	0.25788	0.204158			'R0013'	1
CAC0668	-0.782794	-20.8963	-2.51426	0.120321	0.176294			'R0014'	1
CAC0718	-0.750666	-7.92943	-1.64854	0.207902	0.316934			'R0015'	1
CAC0744	-0.735137	-7.01366	-1.94136	0.276797	0.266703			'R0016'	1
CAC0807	-0.695353	-18.4472	-2.82386	0.153078	0.142485			'R0022'	1
CAC0824	-0.684402	-10.2387	-1.68046	0.164128	0.311218			'R0023'	1
CAC0973	-0.595723	-1.2711	-1.56334	1.22991	0.159338			'R0024'	1
CAC0974	-0.59496	-1.49174	-1.86388	1.24946	0.127646			'R0025'	1
CAC1042	-0.555032	-3.16477	-1.64642	0.520234	0.272512			'R0026'	1
CAC1056	-0.546816	-14.2125	-1.86202	0.131013	0.275282			'R0027'	1
CAC1124	-0.50763	-5.13059	-1.73772	0.338698	0.312993			'R0028'	1
CAC1138	-0.499397	-6.04779	-2.19548	0.363022	0.230713			'R0029'	1
CAC1274	-0.420411	-15.2019	-2.325	0.152941	0.19916			'R0030'	1
CAC1354	-0.37199	-8.52759	-1.7864	0.209485	0.291453			'R0031'	1
CAC1549	-0.254628	-7.08838	-1.76144	0.248497	0.290863			'R0032'	1
CAC1571	-0.241019	-7.60702	-1.89292	0.248838	0.266489			'R0033'	1
CAC1583	-0.233809	-16.4011	-2.85436	0.174035	0.137506			'R0034'	1
CAC1820	-0.0862321	-14.9632	-2.44498	0.1634	0.183357			'R0035'	1
CAC2388	0.267486	-1.93261	-2.38604	1.23462	0.0953347			'R0036'	1
CAC2389	0.26818	-1.40792	-1.97928	1.40582	0.112748			'R0037'	1
CAC2390	0.268938	-2.14643	-2.43292	1.13347	0.101675			'R0040'	1
CAC2391	0.269536	-2.39347	-2.72866	1.14004	0.0880704			'R0041'	1
CAC2430	0.293591	-11.2484	-1.67776	0.149155	0.311981			'R0043'	1
CAC2446	0.303403	-7.62094	-1.6311	0.214029	0.327889			'R0045'	1
CAC2501	0.335769	-11.2393	-2.0251	0.180181	0.24434			'R0047'	1
CAC2502	0.336375	-14.1904	-1.80578	0.127254	0.285639			'R0048'	1
CAC2597	0.392737	-7.76927	-1.65614	0.213165	0.316524			'R0050'	0.913341
CAC2634	0.414783	-8.75335	-1.97942	0.226133	0.260457			'R0051'	1
CAC2659	0.430067	-15.7055	-2.49884	0.159106	0.177791			'R0053'	0.60497
CAC2778	0.498876	-6.21606	-2.03018	0.326603	0.260427			'R0055'	1
CAC2980	0.617238	-16.6478	-2.0218	0.121446	0.247071			'R0057'	1
CAC3019	0.639986	-1.71708	-1.29514	0.754267	0.28457			'R0059'	1
CAC3020	0.640741	-1.50821	-1.38386	0.917554	0.251144			'R0061'	1
CAC3227	0.767405	-9.95405	-1.64588	0.165348	0.318724			'R0063'	1
CAC3263	0.791342	-9.62757	-2.0418	0.212078	0.241314			'R0065'	1
CAC3292	0.811006	-8.22227	-1.8158	0.220839	0.288337			'R0066'	1
CAC3362	0.861119	-11.1346	-2.22654	0.199966	0.213917			'R0067'	1
CAC3566	1.04192	-11.0953	-1.94658	0.175441	0.257201			'R0069'	1
CAC3618	1.10116	-1.6849	-1.4965	0.888185	0.241575			'R0072'	1
CAC3619	1.10211	-1.6059	-1.47266	0.917033	0.252558			'R0073'	0.704591
CAC3620	1.10364	-1.90769	-1.72534	0.904415	0.196956			'R0075'	1
CAP0173	2.70274	-2.51173	-1.63378	0.650461	0.25848			'R0077'	1
CAP0174	2.79635	-2.11985	-1.43646	0.677624	0.282376			'R0078'	1
								'R0084'	1
								'R0085'	1
								'R0086'	1
								'R0088'	0.0988999
								'R0089'	1
								'R0090'	1
								'R0091'	1
								'R0092'	1
								'R0093'	1
								'R0095'	1
								'R0096'	1
								'R0097'	1
								'R0098'	1
								'R0099'	1
								'R0100'	1
								'R0101'	1
								'R0106'	1
								'R0110'	1
								'R0112'	1
								'R0114'	1
								'R0116'	0.60497
								'R0119'	1
								'R0120'	1
								'R0122'	1
								'R0123'	1
								'R0126'	1
								'R0127'	1
								'R0130'	1
								'R0131'	1
								'R0133'	1
								'R0135'	1
								'R0139'	1
								'R0140'	1
								'R0142'	1
								'R0143'	1
								'R0144'	1
								'R0145'	1
								'R0146'	1
								'R0148'	1
								'R0149'	1
								'R0150'	1
								'R0152'	1
								'R0153'	1
								'R0154'	1
								'R0155'	1
								'R0158'	1
								'R0159'	1
								'R0160'	1
								'R0161'	1
								'R0163'	1
								'R0165'	1
								'R0166'	1
								'R0167'	1
								'R0170'	1
								'R0171'	1
								'R0172'	1
								'R0176'	1
								'R0177'	1
								'R0178'	1
								'R0179'	1
								'R0182'	1
								'R0183'	1
								'R0184'	1
								'R0185'	1
								'R0190'	1
								'R0192'	1
								'R0193'	1
								'R0194'	1
								'R0195'	1
								'R0196'	1
								'R0197'	1
								'R0198'	1
								'R0199'	1
								'R0200'	1
								'R0201'	1
								'R0202'	1
								'R0203'	1
								'R0204'	1
								'R0205'	1
								'R0206'	1
								'R0207'	1
								'R0209'	1
								'R0210'	1
								'R0211'	1
								'R0212'	1
								'R0213'	1
								'R0214'	1
								'R0215'	1
								'R0216'	1
								'R0217'	1
								'R0218'	1
								'R0219'	1
								'R0220'	1
								'R0221'	1
								'R0222'	1
								'R0223'	1
								'R0225'	1
								'R0228'	1
								'R0229'	1
								'R0230'	1
								'R0232'	1
								'R0234'	1
								'R0236'	1
								'R0237'	1
								'R0239'	1
								'R0241'	1
								'R0243'	1
								'R0246'	1
								'R0247'	1
								'R0250'	0.266703
								'R0251'	0.691548
								'R0254'	1
								'R0256'	1
								'R0257'	1
								'R0258'	1
								'R0259'	1
								'R0260'	1
								'R0262'	1
								'R0265'	1
								'R0267'	1
								'R0268'	1
								'R0269'	1
								'R0270'	1
								'R0272'	1
								'R0273'	1
								'R0274'	1
								'R0275'	1
								'R0276'	1
								'R0278'	1
								'R0280'	1
								'R0282'	1
								'R0284'	1
								'R0286'	1
								'R0288'	1
								'R0290'	1
								'R0292'	1
								'R0293'	1
								'R0294'	1
								'R0295'	1
								'R0296'	1
								'R0297'	1
								'R0299'	1
								'R0301'	1
								'R0303'	1
								'R0304'	1
								'R0306'	1
								'R0307'	1
								'R0309'	1
								'R0311'	1
								'R0312'	1
								'R0316'	1
								'R0317'	1
								'R0318'	1
								'R0319'	1
								'R0320'	1
								'R0321'	1
								'R0322'	1
								'R0323'	1
								'R0324'	1
								'R0325'	1
								'R0326'	1
								'R0327'	1
								'R0328'	1
								'R0329'	1
								'R0330'	1
								'R0331'	1
								'R0332'	1
								'R0333'	1
								'R0334'	1
								'R0335'	1
								'R0339'	1
								'R0340'	1
								'R0341'	1
								'R0343'	1
								'R0345'	0.159338
								'R0347'	0.127646
								'R0350'	1
								'R0351'	1
								'R0353'	1
								'R0354'	1
								'R0355'	1
								'R0356'	1
								'R0357'	1
								'R0359'	1
								'R0360'	1
								'R0362'	1
								'R0363'	1
								'R0368'	1
								'R0370'	1
								'R0371'	1
								'R0372'	1
								'R0374'	1
								'R0375'	1
								'R0376'	1
								'R0377'	1
								'R0378'	1
								'R0379'	1
								'R0381'	1
								'R0383'	1
								'R0384'	1
								'R0386'	1
								'R0387'	1
								'R0389'	1
								'R0391'	1
								'R0393'	1
								'R0394'	1
								'R0395'	1
								'R0396'	1
								'R0397'	1
								'R0399'	1
								'R0400'	1
								'R0402'	1
								'R0405'	1
								'R0406'	1
								'R0407'	1
								'R0408'	1
								'R0409'	1
								'R0410'	1
								'R0411'	1
								'R0412'	1
								'R0413'	1
								'R0414'	1
								'R0415'	1
								'R0416'	1
								'R0417'	1
								'R0418'	1
								'R0419'	1
								'R0420'	1
								'R0421'	1
								'R0422'	1
								'R0423'	1
								'R0425'	1
								'R0427'	1
								'R0428'	1
								'R0430'	1
								'R0431'	1
								'R0432'	1
								'R0433'	1
								'R0435'	1
								'R0437'	1
								'R0438'	1
								'R0439'	1
								'R0440'	1
								'R0441'	1
								'R0442'	1
								'R0444'	1
								'R0445'	1
								'R0447'	0.676762
								'R0448'	1
								'R0450'	1
								'R0452'	1
								'R0453'	1
								'R0455'	1
								'R0456'	1
								'R0458'	1
								'R0459'	1
								'R0460'	1
								'R0461'	1
								'R0462'	1
								'R0463'	1
								'R0464'	1
								'R0465'	1
								'R0466'	1
								'R0467'	1
								'R0468'	1
								'R0469'	1
								'R0470'	1
								'R0471'	1
								'R0472'	1
								'R0473'	1
								'R0474'	1
								'R0475'	1
								'R0476'	1
								'R0477'	1
								'R0478'	1
								'R0479'	1
								'R0480'	1
								'R0482'	1
								'R0483'	1
								'R0484'	1
								'R0486'	1
								'R0488'	1
								'R0490'	1
								'R0492'	1
								'R0493'	1
								'R0496'	1
								'R0497'	1
								'R0499'	1
								'R0500'	1
								'R0501'	1
								'R0502'	1
								'R0503'	1
								'R0504'	1
								'R0505'	1
								'R0506'	1
								'R0507'	1
								'R0508'	1
								'R0509'	1
								'R0510'	1
								'R0513'	1
								'R0514'	1
								'R0515'	1
								'R0516'	1
								'R0517'	1
								'R0518'	1
								'R0523'	1
								'R0524'	1
								'R0525'	1
								'R0526'	1
								'R0527'	1
								'R0528'	1
								'R0529'	1
								'R0531'	1
								'R0532'	1
								'R0533'	1
								'R0536'	1
								'R0537'	1
								'R0539'	1
								'R0541'	1
								'R0542'	1
								'R0543'	1
								'R0544'	0.811652
								'R0545'	1
								'R0546'	1
								'R0547'	1
								'R0549'	1
								'R0550'	1
								'R0551'	1
								'R0552'	1
								'R0554'	1
								'R0555'	1
								'R0559'	1
								'R0560'	1
								'R0561'	1
								'R0565'	1
								'R0566'	1
								'R0567'	1
								'R0568'	1
								'R0570'	1
								'R0572'	1
								'R0573'	1
								'R0574'	1
								'R0577'	1
								'R0578'	1
								'R0580'	1
								'R0583'	1
								'R0584'	1
								'R0585'	1
								'R0587'	1
								'R0590'	1
								'R0591'	1
								'R0592'	1
								'R0594'	1
								'R0595'	1
								'R0597'	1
								'R0599'	1
								'R0600'	1
								'R0602'	1
								'R0604'	1
								'R0605'	1
								'R0606'	1
								'R0607'	1
								'R0608'	1
								'R0609'	1
								'R0610'	1
								'R0611'	1
								'R0612'	1
								'R0613'	1
								'R0614'	1
								'R0615'	1
								'R0616'	1
								'R0617'	1
								'R0618'	1
								'R0619'	1
								'R0620'	1
								'R0621'	1
								'R0623'	1
								'R0624'	1
								'R0625'	1
								'R0626'	1
								'R0627'	1
								'R0628'	1
								'R0629'	1
								'R0630'	1
								'R0631'	1
								'R0632'	1
								'R0633'	1
								'R0634'	1
								'R0635'	1
								'R0636'	1
								'R0637'	1
								'R0638'	1
								'R0639'	1
								'R0640'	1
								'R0642'	1
								'R0643'	1
								'R0644'	1
								'R0647'	1
								'R0648'	1
								'R0649'	1
								'R0650'	1
								'R0651'	1
								'R0652'	1
								'R0653'	1
								'R0654'	1
								'R0655'	1
								'R0656'	1
								'R0657'	1
								'R0658'	1
								'R0659'	1
								'R0660'	1
								'R0661'	1
								'R0662'	1
								'R0663'	1
								'R0664'	0.60497
								'R0665'	0.60497
								'R0666'	0.60497
								'R0667'	0.60497
								'R0668'	0.60497
								'R0669'	0.60497
								'R0670'	0.60497
								'R0673'	1
								'R0674'	1
								'R0676'	1
								'R0680'	1
								'R0681'	1
								'R0683'	1
								'R0687'	1
								'R0688'	1
								'R0689'	1
								'R0690'	1
								'R0691'	1
								'R0692'	1
								'R0693'	1
								'R0694'	1
								'R0695'	1
								'R0696'	1
								'R0697'	1
								'R0698'	1
								'R0699'	1
								'R0700'	1
								'R0701'	1
								'R0702'	1
								'R0703'	1
								'R0704'	1
								'R0705'	1
								'R0706'	1
								'R0707'	1
								'R0708'	1
								'R0709'	1
								'R0710'	1
								'R0711'	1
								'R0712'	1
								'R0713'	1
								'R0714'	1
								'R0715'	1
								'R0716'	1
								'R0717'	1
								'R0718'	1
								'R0719'	1
								'R0720'	1
								'R0721'	1
								'R0722'	1
								'R0723'	1
								'R0724'	1
								'R0725'	1
								'R0726'	1
								'R0727'	1
								'R0728'	1
								'R0729'	1
								'R0730'	1
								'R0731'	1
								'R0732'	1
								'R0733'	1
								'R0734'	1
								'R0735'	1
								'R0737'	1
								'R0738'	1
								'R0739'	1
								'R0740'	1
								'R0741'	1
								'R0742'	1
								'R0749'	1
								'R0750'	1
								'R0751'	1
								'R0752'	1
								'R0753'	1
								'R0754'	1
								'R0755'	1
								'R0756'	1
								'R0757'	1
								'R0760'	1
								'R0761'	1
								'R0763'	1
								'R0764'	1
								'R0768'	1
								'R0769'	1
								'R0770'	1
								'R0771'	1
								'R0772'	1
								'R0773'	1
								'R0774'	1
								'R0776'	1
								'R0779'	1
								'R0780'	1
								'R0781'	1
								'R0782'	1
								'R0783'	1
								'R0784'	1
								'R0785'	1
								'R0786'	1
								'R0787'	1
								'R0788'	1
								'R0789'	1
								'R0790'	1
								'R0791'	1
								'R0792'	1
								'R0793'	1
								'R0794'	1
								'R0795'	1
								'R0796'	1
								'R0797'	1
								'R0798'	1
								'R0799'	1
								'R0801'	1
								'R0804'	1
								'R0805'	1
								'R0806'	1
								'R0807'	1
								'R0808'	1
								'R0809'	1
								'R0811'	1
								'R0812'	1
								'R0813'	1
								'R0814'	1
								'R0815'	1
								'R0817'	1
								'R0818'	1
								'R0819'	1
								'R0820'	1
								'R0821'	1
								'R0822'	1
								'R0824'	1
								'R0825'	1
								'R0826'	1
								'R0827'	1
								'R0828'	1
								'R0830'	1
								'R0831'	1
								'R0832'	1
								'R0833'	1
								'R0834'	1
								'R0835'	1
								'R0836'	1
								'R0837'	1
								'R0839'	1
								'R0842'	1
								'R0843'	1
								'R0844'	1
								'R0845'	1
								'R0846'	1
								'R0849'	1
								'R0850'	1
								'R0851'	1
								'R0852'	1
								'R0854'	1
								'R0856'	1
								'R0858'	1
								'R0859'	1
								'R0861'	1
								'R0862'	1
								'R0863'	1
								'R0864'	1
								'R0865'	1
								'R0866'	1
								'R0867'	1
								'R0868'	1
								'R0869'	1
								'R0870'	1
								'R0871'	1
								'R0872'	1
								'R0873'	1
								'R0874'	1
								'R0875'	1
								'R0876'	1
								'R0877'	1
								'R0878'	1
								'R0879'	1
								'R0880'	1
								'R0881'	1
								'R0882'	1
								'R0884'	1
								'R0886'	1
								'R0887'	1
								'R0889'	1
								'R0890'	1
								'R0892'	0.43625
								'R0894'	0.112748
								'R0896'	0.101675
								'R0899'	0.162349
								'R0900'	0.162349
								'R0903'	1
								'R0904'	1
								'R0905'	1
								'R0906'	1
								'R0907'	1
								'R0908'	1
								'R0909'	1
								'R0910'	1
								'R0911'	1
								'R0912'	1
								'R0913'	1
								'R0914'	1
								'R0915'	1
								'R0916'	1
								'R0917'	1
								'R0918'	1
								'R0919'	1
								'R0920'	1
								'R0921'	1
								'R0922'	1
								'R0923'	1
								'R0924'	1
								'R0925'	1
								'R0927'	1
								'R0929'	1
								'R0930'	1
								'R0931'	1
								'R0932'	1
								'R0934'	1
								'R0936'	1
								'R0937'	1
								'R0939'	1
								'R0942'	1
								'R0943'	1
								'R0945'	1
								'R0947'	1
								'R0948'	1
								'R0949'	1
								'R0950'	1
								'R0951'	1
								'R0952'	1
								'R0953'	1
								'R0954'	1
								'R0955'	1
								'R0956'	1
								'R0957'	1
								'R0958'	1
								'R0959'	1
								'R0960'	1
								'R0961'	1
								'R0962'	1
								'R0963'	1
								'R0964'	1
								'R0965'	1
								'R0966'	1
								'R0967'	1
								'R0968'	1
								'R0969'	1
								'R0970'	1
								'R0971'	1
								'R0972'	1
								'R0973'	1
								'R0975'	1
								'R0976'	1
								'R0977'	1
								'R0978'	1
								'R0980'	1
								'R0982'	1
								'R0984'	1
								'R0986'	1
								'R0987'	1
								'R0991'	1
								'R0992'	1
								'R0993'	1
								'R0994'	1
								'R0996'	1
								'R0997'	1
								'R1000'	1
								'R1002'	1
								'R1005'	1
								'R1006'	1
								'R1007'	1
								'R1008'	1
								'R1009'	1
								'R1010'	1
								'R1011'	1
								'R1012'	1
								'R1013'	1
								'R1014'	1
								'R1015'	1
								'R1017'	1
								'R1018'	1
								'R1019'	1
								'R1020'	1
								'R1021'	1
								'R1022'	1
								'R1023'	1
								'R1025'	1
								'R1026'	1
								'R1027'	1
								'R1029'	1
								'R1030'	1
								'R1032'	1
								'R1034'	1
								'R1036'	1
								'R1037'	1
								'R1038'	1
								'R1039'	1
								'R1041'	1
								'R1043'	1
								'R1044'	1
								'R1045'	1
								'R1046'	1
								'R1047'	1
								'R1048'	1
								'R1049'	1
								'R1050'	1
								'R1051'	1
								'R1053'	1
								'R1054'	1
								'R1055'	1
								'R1057'	1
								'R1058'	1
								'R1059'	1
								'R1060'	1
								'R1061'	1
								'R1062'	1
								'R1063'	1
								'R1064'	1
								'R1065'	1
								'R1066'	1
								'R1067'	1
								'R1068'	1
								'R1071'	1
								'R1072'	1
								'R1075'	1
								'R1076'	1
								'R1078'	1
								'R1079'	1
								'R1080'	1
								'R1082'	1
								'R1084'	1
								'R1086'	1
								'R1088'	1
								'R1090'	1
								'R1091'	1
								'R1092'	1
								'R1093'	1
								'R1096'	1
								'R1097'	1
								'R1100'	1
								'R1101'	1
								'R1103'	1
								'R1104'	1
								'R1105'	1
								'R1106'	1
								'R1107'	1
								'R1108'	1
								'R1109'	1
								'R1111'	1
								'R1112'	1
								'R1115'	1
								'R1117'	1
								'R1118'	1
								'R1120'	1
								'R1122'	1
								'R1123'	1
								'R1125'	1
								'R1126'	1
								'R1128'	1
								'R1130'	1
								'R1131'	1
								'R1133'	1
								'R1135'	1
								'R1136'	1
								'R1139'	1
								'R1140'	1
								'R1141'	1
								'R1142'	1
								'R1143'	1
								'R1144'	1
								'R1145'	1
								'R1146'	1
								'R1148'	1
								'R1150'	1
								'R1152'	1
								'R1153'	1
								'R1154'	1
								'R1156'	1
								'R1159'	1
								'R1160'	1
								'R1162'	1
								'R1165'	1
								'R1166'	1
								'R1167'	1
								'R1170'	1
								'R1171'	1
								'R1172'	1
								'R1174'	1
								'R1176'	1
								'R1178'	1
								'R1179'	1
								'R1182'	1
								'R1183'	1
								'R1185'	1
								'R1189'	1
								'R1190'	1
								'R1194'	1
								'R1195'	1
								'R1197'	1
								'R1200'	1
								'R1201'	1
								'R1202'	1
								'R1204'	1
								'R1206'	1
								'R1207'	1
								'R1208'	1
								'R1209'	1
								'R1210'	1
								'R1213'	1
								'R1214'	1
								'R1215'	1
								'R1216'	1
								'R1217'	1
								'R1218'	1
								'R1219'	1
								'R1220'	1
								'R1221'	1
								'R1224'	1
								'R1225'	1
								'R1227'	1
								'R1228'	1
								'R1230'	1
								'R1232'	1
								'R1233'	1
								'R1234'	1
								'R1235'	1
								'R1237'	1
								'R1239'	1
								'R1240'	1
								'R1241'	1
								'R1242'	1
								'R1243'	1
								'R1244'	1
								'R1245'	1
								'R1247'	1
								'R1248'	1
								'R1249'	1
								'R1250'	1
								'R1251'	1
								'R1252'	1
								'R1253'	1
								'R1254'	1
								'R1255'	1
								'R1256'	1
								'R1257'	1
								'R1258'	1
								'R1259'	1
								'R1260'	1
								'R1262'	1
								'R1264'	1
								'R1265'	1
								'R1266'	1
								'R1268'	1
								'R1269'	1
								'R1270'	1
								'R1271'	1
								'R1273'	1
								'R1274'	1
								'R1275'	0.60497
								'R1276'	0.626572
								'R1277'	1
								'R1278'	1
								'R1279'	1
								'R1280'	1
								'R1282'	1
								'R1283'	1
								'R1284'	1
								'R1285'	1
								'R1289'	1
								'R1290'	1
								'R1291'	1
								'R1292'	1
								'R1293'	1
								'R1294'	1
								'R1295'	1
								'R1296'	1
								'R1297'	1
								'R1298'	1
								'R1299'	1
								'R1300'	1
								'R1301'	1
								'R1302'	1
								'R1303'	1
								'R1304'	1
								'R1305'	1
								'R1306'	1
								'R1307'	1
								'R1308'	1
								'R1309'	1
								'R1310'	1
								'R1311'	1
								'R1312'	1
								'R1313'	1
								'R1314'	1
								'R1315'	1
								'R1316'	1
								'R1318'	1
								'R1319'	1
								'R1320'	1
								'R1321'	1
								'R1322'	1
								'R1323'	1
								'R1324'	1
								'R1325'	1
								'R1326'	1
								'R1327'	1
								'R1328'	1
								'R1329'	1
								'R1330'	1
								'R1332'	1
								'R1333'	1
								'R1334'	1
								'R1335'	1
								'R1340'	1
								'R1341'	1
								'R1342'	1
								'R1343'	1
								'R1344'	1
								'R1345'	1
								'R1346'	1
								'R1347'	1
								'R1349'	1
								'R1351'	1
								'R1352'	1
								'R1353'	1
								'R1354'	1
								'R1355'	1
								'R1356'	1
								'R1357'	1
								'R1358'	1
								'R1359'	1
								'R1360'	1
								'R1361'	1
								'R1362'	1
								'R1363'	1
								'R1364'	1
								'R1365'	1
								'R1366'	1
								'R1369'	1
								'R1370'	1
								'R1371'	1
								'R1373'	1
								'R1374'	1
								'R1375'	0.910093
								'R1378'	1
								'R1379'	1
								'R1380'	1
								'R1381'	1
								'R1382'	1
								'R1383'	1
								'R1384'	1
								'R1385'	1
								'R1386'	1
								'R1387'	1
								'R1388'	1
								'R1389'	1
								'R1390'	1
								'R1391'	1
								'R1392'	1
								'R1393'	1
								'R1394'	1
								'R1395'	1
								'R1396'	1
								'R1397'	1
								'R1398'	1
								'R1399'	1
								'R1400'	1
								'R1401'	1
								'R1402'	1
								'R1403'	1
								'R1404'	1
								'R1405'	1
								'R1406'	1
								'R1407'	1
								'R1408'	1
								'R1409'	1
								'R1410'	1
								'R1411'	1
								'R1412'	1
								'R1413'	1
								'R1414'	1
								'R1415'	1
								'R1416'	1
								'R1417'	1
								'R1418'	1
								'R1419'	1
								'R1420'	1
								'R1421'	1
								'R1422'	1
								'R1423'	1
								'R1424'	1
								'R1426'	1
								'R1427'	1
								'R1428'	1
								'R1429'	1
								'R1430'	1
								'R1431'	1
								'R1432'	1
								'R1433'	1
								'R1434'	1
								'R1435'	1
								'R1436'	1
								'R1438'	1
								'R1439'	1
								'R1440'	1
								'R1442'	1
								'R1444'	1
								'R1445'	1
								'R1446'	1
								'R1447'	1
								'R1448'	1
								'R1449'	1
								'R1450'	1
								'R1451'	1
								'R1452'	1
								'R1453'	1
								'R1454'	1
								'R1455'	1
								'R1456'	1
								'R1457'	1
								'R1458'	1
								'R1459'	1
								'R1460'	1
								'R1461'	1
								'R1462'	1
								'R1463'	1
								'R1464'	1
								'R1465'	1
								'R1466'	1
								'R1468'	1
								'R1469'	1
								'R1470'	1
								'R1471'	1
								'R1472'	1
								'R1473'	1
								'R1474'	1
								'R1475'	1
								'R1476'	1
								'R1477'	1
								'R1478'	1
								'R1479'	1
								'R1480'	1
								'R1481'	1
								'R1483'	1
								'R1485'	1
								'R1487'	1
								'R1488'	1
								'R1489'	1
								'R1490'	1
								'R1492'	1
								'R1497'	1
								'R1500'	1
								'R1503'	1
								'R1504'	1
								'R1505'	1
								'R1506'	1
								'R1507'	1
								'R1508'	1
								'R1510'	1
								'R1512'	1
								'R1513'	1
								'R1514'	1
								'R1515'	1
								'R1516'	1
								'R1517'	1
								'R1518'	1
								'R1519'	1
								'R1520'	1
								'R1521'	1
								'R1522'	1
								'R1523'	1
								'R1524'	1
								'R1525'	1
								'R1526'	1
								'R1527'	1
								'R1531'	1
								'R1532'	1
								'R1533'	1
								'R1534'	1
								'R1535'	1
								'R1536'	1
								'R1538'	1
								'R1539'	1
								'R1540'	1
								'R1542'	1
								'R1543'	1
								'R1544'	1
								'R1545'	1
								'R1546'	1
								'R1547'	1
								'R1548'	1
								'R1551'	1
								'R1552'	1
								'R1553'	1
								'R1555'	1
								'R1556'	1
								'R1557'	1
								'R1558'	1
								'R1560'	1
								'R1561'	1
								'R1562'	1
								'R1563'	1
								'R1564'	1
								'R1565'	1
								'R1566'	1
								'R1567'	1
								'R1568'	1
								'R1570'	1
								'R1571'	1
								'R1572'	1
								'R1573'	1
								'R1574'	1
								'R1575'	1
								'R1576'	1
								'R1577'	1
								'R1578'	1
								'R1579'	1
								'R1580'	1
								'R1581'	1
								'R1582'	1
								'R1583'	1
								'R1584'	1
								'R1585'	1
								'R1586'	1
								'R1587'	1
								'R1588'	1
								'R1589'	1
								'R1590'	1
								'R1592'	1
								'R1599'	1
								'R1601'	1
								'R1603'	1
								'R1605'	1
								'R1606'	1
								'R1607'	1
								'R1608'	1
								'R1609'	1
								'R1611'	1
								'R1612'	1
								'R1614'	1
								'R1615'	1
								'R1617'	1
								'R1618'	1
								'R1619'	1
								'R1621'	1
								'R1622'	1
								'R1623'	1
								'R1624'	1
								'R1625'	1
								'R1626'	1
								'R1627'	1
								'R1628'	1
								'R1629'	1
								'R1630'	1
								'R1631'	1
								'R1632'	1
								'R1633'	1
								'R1635'	1
								'R1637'	1
								'R1638'	1
								'R1639'	1
								'R1640'	1
								'R1641'	1
								'R1642'	1
								'R1643'	1
								'R1644'	1
								'R1645'	1
								'R1646'	1
								'R1648'	1
								'R1649'	1
								'R1651'	1
								'R1652'	1
								'R1653'	1
								'R1654'	1
								'R1655'	1
								'R1656'	1
								'R1657'	1
								'R1658'	1
								'R1659'	1
								'R1660'	1
								'R1661'	1
								'R1662'	1
								'R1663'	1
								'R1666'	1
								'R1668'	1
								'R1669'	1
								'R1670'	1
								'R1671'	1
								'R1672'	1
								'R1673'	1
								'R1674'	1
								'R1675'	1
								'R1676'	1
								'R1677'	1
								'R1678'	1
								'R1679'	1
								'R1681'	1
								'R1682'	1
								'R1683'	1
								'R1690'	1
								'R1691'	1
								'R1692'	1
								'R1693'	1
								'R1694'	1
								'R1695'	1
								'R1698'	1
								'R1699'	1
								'R1700'	1
								'R1701'	1
								'R1702'	1
								'R1703'	1
								'R1704'	1
								'R1705'	1
								'R1706'	1
								'R1708'	1
								'R1709'	1
								'R1710'	1
								'R1711'	1
								'R1712'	1
								'R1713'	1
								'R1714'	1
								'R1715'	1
								'R1716'	1
								'R1718'	1
								'R1719'	1
								'R1720'	1
								'R1721'	1
								'R1723'	1
								'R1724'	1
								'R1725'	1
								'R1726'	1
								'R1727'	1
								'R1728'	1
								'R1729'	1
								'R1730'	1
								'R1731'	1
								'R1732'	1
								'R1733'	1
								'R1735'	1
								'R1736'	1
								'R1737'	1
								'R1738'	1
								'R1739'	1
								'R1740'	1
								'R1741'	1
								'R1742'	1
								'R1743'	1
								'R1744'	1
								'R1745'	1
								'R1746'	1
								'R1747'	1
								'R1748'	1
								'Biomass'	1
								'R1749'	1
								'R1750'	1
								'R1751'	1
								'R1752'	1
								'R1753'	1
								'R1754'	1
								'R1755'	1
								'R1756'	1
								'R1757'	1
								'R1758'	1
								'R1759'	1
								'R1760'	1
								'R1761'	1
								'R1762'	1
								'R1763'	1
								'R1764'	1
								'R1765'	1
								'R1766'	1
								'R1767'	1
								'R1768'	1
								'R1769'	1
								'R1770'	1
								'R1771'	1
								'R1772'	1
								'R1773'	1
								'R1775'	1
								'R1776'	1
								'R1777'	1
								'R1778'	1
								'R1779'	1
								'R1780'	1
								'R1781'	1
								'R1782'	1
								'R1783'	1
								'R1784'	1
								'R1785'	1
								'R1786'	1
								'R1787'	1
								'R1788'	1
								'Ex_1'	1
								'Ex_2'	1
								'Ex_3'	1
								'Ex_4'	1
								'Ex_5'	1
								'Ex_6'	1
								'Ex_7'	1
								'Ex_8'	1
								'Ex_9'	1
								'Ex_10'	1
								'Ex_11'	1
								'Ex_12'	1
								'Ex_13'	1
								'Ex_14'	1
								'Ex_15'	1
								'Ex_16'	1
								'Ex_17'	1
								'Ex_18'	1
								'Ex_19'	1
								'Ex_20'	1
								'Ex_21'	1
								'Ex_22'	1
								'Ex_23'	1
								'Ex_24'	1
								'Ex_25'	1
								'Ex_26'	1
								'Ex_27'	1
								'Ex_28'	1
								'Ex_29'	1
								'Ex_30'	1
								'Ex_31'	1
								'Ex_32'	1
								'Ex_33'	1
								'Ex_34'	1
								'Ex_35'	1
								'Ex_36'	1
								'Ex_37'	1
								'Ex_38'	1
								'Ex_39'	1
								'Ex_40'	1
								'Ex_41'	1
								'Ex_42'	1
								'Ex_43'	1
								'Ex_44'	1
								'Ex_45'	1
								'Ex_46'	1
								'Ex_47'	1
								'Ex_48'	1
								'Ex_49'	1
								'Ex_50'	1
								'Ex_51'	1
								'Ex_52'	1
								'Ex_53'	1
								'Ex_54'	1
								'Ex_55'	1
								'Ex_56'	1
								'Ex_57'	1
								'Ex_58'	1
								'Ex_59'	1
								'Ex_60'	1
								'Ex_61'	1
								'Ex_62'	1
								'Ex_63'	1
								'Ex_64'	1
								'Ex_65'	1
								'Ex_66'	1
								'Ex_67'	1
								'Ex_68'	1
								'Ex_69'	1
								'Ex_70'	1
								'Ex_71'	1
								'Ex_72'	1
								'Ex_73'	1
								'Ex_74'	1
								'Ex_75'	1
								'Ex_76'	1
								'Ex_77'	1
								'Ex_78'	1
								'Ex_79'	1
								'Ex_80'	1
								'Ex_81'	1
								'Ex_82'	1
								'Ex_83'	1
								'Ex_84'	1
								'Ex_85'	1
								'Ex_86'	1
								'Ex_87'	1
								'Ex_88'	1
								'Ex_89'	1
								'Ex_90'	1
								'Ex_91'	1
								'Ex_92'	1
								'Ex_93'	1
								'Ex_94'	1
								'Ex_95'	1
								'Ex_96'	1
								'Ex_97'	1
								'Ex_98'	1
								'Ex_99'	1
								'Ex_100'	1
								'Ex_101'	1
								'Ex_102'	1
								'Ex_103'	1
								'Ex_104'	1
								'Ex_105'	1
								'Ex_106'	1
								'Ex_107'	1
								'Ex_108'	1
								'Ex_109'	1
								'Ex_110'	1
								'Ex_111'	1
								'Ex_112'	1
								'Ex_113'	1
								'Ex_114'	1
								'Ex_115'	1
								'Ex_116'	1
								/

## Sheet: NvsH_butanol
N vs H SAM (fdr<5%; Fold Change 3.0) DOWNREGULATED GENES (43)								reaction	fold change
Gene Name	Expected Score	Observed Score	Numerator(r)	Denominator (s+s0)	Fold Change (Unlogged)			'R0001'	1
CAC0315	-1.3187	-8.76866	-1.6484	0.187988	0.316507			'R0002'	1
CAC0316	-1.31744	-1.74589	-1.62332	0.929793	0.144343			'R0004'	1
CAC0380	-1.23494	-2.0276	-1.98158	0.977305	0.112654			'R0006'	1
CAC0610	-1.00605	-12.4515	-2.2119	0.177641	0.212593			'R0009'	1
CAC0611	-1.00516	-19.455	-1.87778	0.0965194	0.271151			'R0010'	1
CAC0612	-1.00439	-27.5305	-1.66104	0.0603346	0.315745			'R0012'	1
CAC0668	-0.956278	-14.4272	-2.0367	0.141171	0.244164			'R0013'	1
CAC0744	-0.897	-12.9555	-2.58958	0.199882	0.167621			'R0014'	1
CAC0807	-0.850056	-14.8802	-3.07826	0.206869	0.121401			'R0015'	1
CAC0973	-0.736045	-1.04196	-0.97306	0.933874	0.241853			'R0016'	1
CAC0974	-0.735459	-1.28938	-1.2049	0.934483	0.207011			'R0022'	1
CAC1042	-0.686821	-4.91698	-1.87582	0.381498	0.245278			'R0023'	1
CAC1056	-0.677757	-8.88272	-1.80808	0.20355	0.289109			'R0024'	1
CAC1124	-0.632106	-10.6414	-1.7604	0.16543	0.292529			'R0025'	1
CAC1259	-0.539797	-13.2202	-1.93992	0.146739	0.259558			'R0026'	1
CAC1353	-0.472125	-12.5159	-1.6265	0.129955	0.322085			'R0027'	1
CAC1354	-0.471488	-17.5657	-2.23356	0.127154	0.213362			'R0028'	1
CAC1461	-0.393698	-9.93969	-1.5867	0.159633	0.330461			'R0029'	1
CAC1583	-0.301832	-27.7272	-3.09772	0.111721	0.116604			'R0030'	1
CAC1612	-0.280162	-13.7711	-1.64158	0.119204	0.321965			'R0031'	1
CAC1733	-0.182962	-8.80773	-1.8107	0.205581	0.291422			'R0032'	1
CAC1820	-0.111218	-10.638	-2.35926	0.221777	0.200233			'R0033'	1
CAC2107	0.119373	-15.0217	-1.62222	0.107991	0.325611			'R0034'	1
CAC2266	0.2491	-17.9966	-1.6776	0.0932175	0.31165			'R0035'	1
CAC2388	0.344101	-1.77579	-1.4835	0.835401	0.202361			'R0036'	1
CAC2389	0.345092	-1.74852	-1.72072	0.984101	0.133386			'R0037'	1
CAC2390	0.345893	-2.86205	-2.19918	0.768393	0.128452			'R0040'	1
CAC2391	0.346618	-2.61231	-2.09636	0.802492	0.138336			'R0041'	1
CAC2501	0.426239	-13.328	-1.90398	0.142856	0.268107			'R0043'	1
CAC2502	0.426943	-23.045	-1.71326	0.0743442	0.305687			'R0045'	1
CAC2634	0.52237	-6.93908	-2.0806	0.299838	0.262185			'R0047'	1
CAC2644	0.530312	-2.46482	-1.79184	0.726967	0.20362			'R0048'	1
CAC2645	0.531079	-1.95992	-1.63616	0.834808	0.220226			'R0050'	0.913341
CAC2659	0.540642	-15.7387	-2.70912	0.172131	0.154637			'R0051'	1
CAC2672	0.549767	-11.5986	-1.66156	0.143255	0.315125			'R0053'	0.60497
CAC3019	0.786703	-2.2911	-1.31758	0.575086	0.287634			'R0055'	1
CAC3347	1.04024	-11.6686	-1.73622	0.148795	0.299059			'R0057'	1
CAC3362	1.05414	-13.1102	-2.60766	0.198903	0.166652			'R0059'	1
CAC3618	1.34099	-2.41002	-1.55378	0.644716	0.234015			'R0061'	1
CAC3619	1.34293	-3.16072	-2.0029	0.633684	0.175294			'R0063'	1
CAC3620	1.34407	-2.65469	-1.77264	0.66774	0.195602			'R0065'	1
CAP0173	3.44431	-3.56178	-1.88612	0.529544	0.219192			'R0066'	1
CAP0174	3.61604	-3.61774	-1.87402	0.518009	0.215092			'R0067'	1
								'R0069'	1
								'R0072'	1
								'R0073'	0.704591
								'R0075'	1
								'R0077'	1
								'R0078'	1
								'R0084'	1
								'R0085'	1
								'R0086'	1
								'R0088'	0.144343
								'R0089'	1
								'R0090'	1
								'R0091'	1
								'R0092'	1
								'R0093'	1
								'R0095'	1
								'R0096'	1
								'R0097'	1
								'R0098'	1
								'R0099'	1
								'R0100'	1
								'R0101'	1
								'R0106'	1
								'R0110'	1
								'R0112'	1
								'R0114'	1
								'R0116'	0.60497
								'R0119'	1
								'R0120'	1
								'R0122'	1
								'R0123'	1
								'R0126'	1
								'R0127'	1
								'R0130'	1
								'R0131'	1
								'R0133'	1
								'R0135'	1
								'R0139'	1
								'R0140'	1
								'R0142'	1
								'R0143'	1
								'R0144'	1
								'R0145'	1
								'R0146'	1
								'R0148'	1
								'R0149'	1
								'R0150'	1
								'R0152'	1
								'R0153'	1
								'R0154'	1
								'R0155'	1
								'R0158'	1
								'R0159'	1
								'R0160'	1
								'R0161'	1
								'R0163'	1
								'R0165'	1
								'R0166'	1
								'R0167'	1
								'R0170'	1
								'R0171'	1
								'R0172'	1
								'R0176'	1
								'R0177'	1
								'R0178'	1
								'R0179'	1
								'R0182'	1
								'R0183'	1
								'R0184'	1
								'R0185'	1
								'R0190'	1
								'R0192'	1
								'R0193'	1
								'R0194'	1
								'R0195'	1
								'R0196'	1
								'R0197'	1
								'R0198'	1
								'R0199'	1
								'R0200'	1
								'R0201'	1
								'R0202'	1
								'R0203'	1
								'R0204'	1
								'R0205'	1
								'R0206'	1
								'R0207'	1
								'R0209'	1
								'R0210'	1
								'R0211'	1
								'R0212'	1
								'R0213'	1
								'R0214'	1
								'R0215'	1
								'R0216'	1
								'R0217'	1
								'R0218'	1
								'R0219'	1
								'R0220'	1
								'R0221'	1
								'R0222'	1
								'R0223'	1
								'R0225'	1
								'R0228'	1
								'R0229'	1
								'R0230'	1
								'R0232'	1
								'R0234'	1
								'R0236'	1
								'R0237'	1
								'R0239'	1
								'R0241'	1
								'R0243'	1
								'R0246'	1
								'R0247'	1
								'R0250'	0.167621
								'R0251'	0.691548
								'R0254'	1
								'R0256'	1
								'R0257'	1
								'R0258'	1
								'R0259'	1
								'R0260'	1
								'R0262'	1
								'R0265'	1
								'R0267'	1
								'R0268'	1
								'R0269'	1
								'R0270'	1
								'R0272'	1
								'R0273'	1
								'R0274'	1
								'R0275'	1
								'R0276'	1
								'R0278'	1
								'R0280'	1
								'R0282'	1
								'R0284'	1
								'R0286'	1
								'R0288'	1
								'R0290'	1
								'R0292'	1
								'R0293'	1
								'R0294'	1
								'R0295'	1
								'R0296'	1
								'R0297'	1
								'R0299'	1
								'R0301'	1
								'R0303'	1
								'R0304'	1
								'R0306'	1
								'R0307'	1
								'R0309'	1
								'R0311'	1
								'R0312'	1
								'R0316'	1
								'R0317'	1
								'R0318'	1
								'R0319'	1
								'R0320'	1
								'R0321'	1
								'R0322'	1
								'R0323'	1
								'R0324'	1
								'R0325'	1
								'R0326'	1
								'R0327'	1
								'R0328'	1
								'R0329'	1
								'R0330'	1
								'R0331'	1
								'R0332'	1
								'R0333'	1
								'R0334'	1
								'R0335'	1
								'R0339'	1
								'R0340'	1
								'R0341'	1
								'R0343'	1
								'R0345'	0.241853
								'R0347'	0.207011
								'R0350'	1
								'R0351'	1
								'R0353'	1
								'R0354'	1
								'R0355'	1
								'R0356'	1
								'R0357'	1
								'R0359'	1
								'R0360'	1
								'R0362'	1
								'R0363'	1
								'R0368'	1
								'R0370'	1
								'R0371'	1
								'R0372'	1
								'R0374'	1
								'R0375'	1
								'R0376'	1
								'R0377'	1
								'R0378'	1
								'R0379'	1
								'R0381'	1
								'R0383'	1
								'R0384'	1
								'R0386'	1
								'R0387'	1
								'R0389'	1
								'R0391'	1
								'R0393'	1
								'R0394'	1
								'R0395'	1
								'R0396'	1
								'R0397'	1
								'R0399'	1
								'R0400'	1
								'R0402'	1
								'R0405'	1
								'R0406'	1
								'R0407'	1
								'R0408'	1
								'R0409'	1
								'R0410'	1
								'R0411'	1
								'R0412'	1
								'R0413'	1
								'R0414'	1
								'R0415'	1
								'R0416'	1
								'R0417'	1
								'R0418'	1
								'R0419'	1
								'R0420'	1
								'R0421'	1
								'R0422'	1
								'R0423'	1
								'R0425'	1
								'R0427'	1
								'R0428'	1
								'R0430'	1
								'R0431'	1
								'R0432'	1
								'R0433'	1
								'R0435'	1
								'R0437'	1
								'R0438'	1
								'R0439'	1
								'R0440'	1
								'R0441'	1
								'R0442'	1
								'R0444'	1
								'R0445'	1
								'R0447'	0.60497
								'R0448'	1
								'R0450'	1
								'R0452'	1
								'R0453'	1
								'R0455'	1
								'R0456'	1
								'R0458'	1
								'R0459'	1
								'R0460'	1
								'R0461'	1
								'R0462'	1
								'R0463'	1
								'R0464'	1
								'R0465'	1
								'R0466'	1
								'R0467'	1
								'R0468'	1
								'R0469'	1
								'R0470'	1
								'R0471'	1
								'R0472'	1
								'R0473'	1
								'R0474'	1
								'R0475'	1
								'R0476'	1
								'R0477'	1
								'R0478'	1
								'R0479'	1
								'R0480'	1
								'R0482'	1
								'R0483'	1
								'R0484'	1
								'R0486'	1
								'R0488'	1
								'R0490'	1
								'R0492'	1
								'R0493'	1
								'R0496'	1
								'R0497'	1
								'R0499'	1
								'R0500'	1
								'R0501'	1
								'R0502'	1
								'R0503'	1
								'R0504'	1
								'R0505'	1
								'R0506'	1
								'R0507'	1
								'R0508'	1
								'R0509'	1
								'R0510'	1
								'R0513'	1
								'R0514'	1
								'R0515'	1
								'R0516'	1
								'R0517'	1
								'R0518'	1
								'R0523'	1
								'R0524'	1
								'R0525'	1
								'R0526'	1
								'R0527'	1
								'R0528'	1
								'R0529'	1
								'R0531'	1
								'R0532'	1
								'R0533'	1
								'R0536'	1
								'R0537'	1
								'R0539'	1
								'R0541'	1
								'R0542'	1
								'R0543'	1
								'R0544'	1
								'R0545'	1
								'R0546'	1
								'R0547'	1
								'R0549'	1
								'R0550'	1
								'R0551'	1
								'R0552'	1
								'R0554'	1
								'R0555'	1
								'R0559'	1
								'R0560'	1
								'R0561'	1
								'R0565'	1
								'R0566'	1
								'R0567'	1
								'R0568'	1
								'R0570'	1
								'R0572'	1
								'R0573'	1
								'R0574'	1
								'R0577'	1
								'R0578'	1
								'R0580'	1
								'R0583'	1
								'R0584'	1
								'R0585'	1
								'R0587'	1
								'R0590'	1
								'R0591'	1
								'R0592'	1
								'R0594'	1
								'R0595'	1
								'R0597'	1
								'R0599'	1
								'R0600'	1
								'R0602'	1
								'R0604'	1
								'R0605'	1
								'R0606'	1
								'R0607'	1
								'R0608'	1
								'R0609'	1
								'R0610'	1
								'R0611'	1
								'R0612'	1
								'R0613'	1
								'R0614'	1
								'R0615'	1
								'R0616'	1
								'R0617'	1
								'R0618'	1
								'R0619'	1
								'R0620'	1
								'R0621'	1
								'R0623'	1
								'R0624'	1
								'R0625'	1
								'R0626'	1
								'R0627'	1
								'R0628'	1
								'R0629'	1
								'R0630'	1
								'R0631'	1
								'R0632'	1
								'R0633'	1
								'R0634'	1
								'R0635'	1
								'R0636'	1
								'R0637'	1
								'R0638'	1
								'R0639'	1
								'R0640'	1
								'R0642'	1
								'R0643'	1
								'R0644'	1
								'R0647'	1
								'R0648'	1
								'R0649'	1
								'R0650'	1
								'R0651'	1
								'R0652'	1
								'R0653'	1
								'R0654'	1
								'R0655'	1
								'R0656'	1
								'R0657'	1
								'R0658'	1
								'R0659'	1
								'R0660'	1
								'R0661'	1
								'R0662'	1
								'R0663'	1
								'R0664'	0.60497
								'R0665'	0.60497
								'R0666'	0.60497
								'R0667'	0.60497
								'R0668'	0.60497
								'R0669'	0.60497
								'R0670'	0.60497
								'R0673'	1
								'R0674'	1
								'R0676'	1
								'R0680'	1
								'R0681'	1
								'R0683'	1
								'R0687'	1
								'R0688'	1
								'R0689'	1
								'R0690'	1
								'R0691'	1
								'R0692'	1
								'R0693'	1
								'R0694'	1
								'R0695'	1
								'R0696'	1
								'R0697'	1
								'R0698'	1
								'R0699'	1
								'R0700'	1
								'R0701'	1
								'R0702'	1
								'R0703'	1
								'R0704'	1
								'R0705'	1
								'R0706'	1
								'R0707'	1
								'R0708'	1
								'R0709'	1
								'R0710'	1
								'R0711'	1
								'R0712'	1
								'R0713'	1
								'R0714'	1
								'R0715'	1
								'R0716'	1
								'R0717'	1
								'R0718'	1
								'R0719'	1
								'R0720'	1
								'R0721'	1
								'R0722'	1
								'R0723'	1
								'R0724'	1
								'R0725'	1
								'R0726'	1
								'R0727'	1
								'R0728'	1
								'R0729'	1
								'R0730'	1
								'R0731'	1
								'R0732'	1
								'R0733'	1
								'R0734'	1
								'R0735'	1
								'R0737'	1
								'R0738'	1
								'R0739'	1
								'R0740'	1
								'R0741'	1
								'R0742'	1
								'R0749'	1
								'R0750'	1
								'R0751'	1
								'R0752'	1
								'R0753'	1
								'R0754'	1
								'R0755'	1
								'R0756'	1
								'R0757'	1
								'R0760'	1
								'R0761'	1
								'R0763'	1
								'R0764'	1
								'R0768'	1
								'R0769'	1
								'R0770'	1
								'R0771'	1
								'R0772'	1
								'R0773'	1
								'R0774'	1
								'R0776'	1
								'R0779'	1
								'R0780'	1
								'R0781'	1
								'R0782'	1
								'R0783'	1
								'R0784'	1
								'R0785'	1
								'R0786'	1
								'R0787'	1
								'R0788'	1
								'R0789'	1
								'R0790'	1
								'R0791'	1
								'R0792'	1
								'R0793'	1
								'R0794'	1
								'R0795'	1
								'R0796'	1
								'R0797'	1
								'R0798'	1
								'R0799'	1
								'R0801'	1
								'R0804'	1
								'R0805'	1
								'R0806'	1
								'R0807'	1
								'R0808'	1
								'R0809'	1
								'R0811'	1
								'R0812'	1
								'R0813'	1
								'R0814'	1
								'R0815'	1
								'R0817'	1
								'R0818'	1
								'R0819'	1
								'R0820'	1
								'R0821'	1
								'R0822'	1
								'R0824'	1
								'R0825'	1
								'R0826'	1
								'R0827'	1
								'R0828'	1
								'R0830'	1
								'R0831'	1
								'R0832'	1
								'R0833'	1
								'R0834'	1
								'R0835'	1
								'R0836'	1
								'R0837'	1
								'R0839'	1
								'R0842'	1
								'R0843'	1
								'R0844'	1
								'R0845'	1
								'R0846'	1
								'R0849'	1
								'R0850'	1
								'R0851'	1
								'R0852'	1
								'R0854'	1
								'R0856'	1
								'R0858'	1
								'R0859'	1
								'R0861'	1
								'R0862'	1
								'R0863'	1
								'R0864'	1
								'R0865'	1
								'R0866'	1
								'R0867'	1
								'R0868'	1
								'R0869'	1
								'R0870'	1
								'R0871'	1
								'R0872'	1
								'R0873'	1
								'R0874'	1
								'R0875'	1
								'R0876'	1
								'R0877'	1
								'R0878'	1
								'R0879'	1
								'R0880'	1
								'R0881'	1
								'R0882'	1
								'R0884'	1
								'R0886'	1
								'R0887'	1
								'R0889'	1
								'R0890'	1
								'R0892'	0.502945
								'R0894'	0.133386
								'R0896'	0.128452
								'R0899'	0.530819
								'R0900'	0.530819
								'R0903'	1
								'R0904'	1
								'R0905'	1
								'R0906'	1
								'R0907'	1
								'R0908'	1
								'R0909'	1
								'R0910'	1
								'R0911'	1
								'R0912'	1
								'R0913'	1
								'R0914'	1
								'R0915'	1
								'R0916'	1
								'R0917'	1
								'R0918'	1
								'R0919'	1
								'R0920'	1
								'R0921'	1
								'R0922'	1
								'R0923'	1
								'R0924'	1
								'R0925'	1
								'R0927'	1
								'R0929'	1
								'R0930'	1
								'R0931'	1
								'R0932'	1
								'R0934'	1
								'R0936'	1
								'R0937'	1
								'R0939'	1
								'R0942'	1
								'R0943'	1
								'R0945'	1
								'R0947'	1
								'R0948'	1
								'R0949'	1
								'R0950'	1
								'R0951'	1
								'R0952'	1
								'R0953'	1
								'R0954'	1
								'R0955'	1
								'R0956'	1
								'R0957'	1
								'R0958'	1
								'R0959'	1
								'R0960'	1
								'R0961'	1
								'R0962'	1
								'R0963'	1
								'R0964'	1
								'R0965'	1
								'R0966'	1
								'R0967'	1
								'R0968'	1
								'R0969'	1
								'R0970'	1
								'R0971'	1
								'R0972'	1
								'R0973'	1
								'R0975'	0.20362
								'R0976'	1
								'R0977'	1
								'R0978'	1
								'R0980'	1
								'R0982'	1
								'R0984'	1
								'R0986'	1
								'R0987'	1
								'R0991'	1
								'R0992'	1
								'R0993'	1
								'R0994'	1
								'R0996'	1
								'R0997'	1
								'R1000'	1
								'R1002'	1
								'R1005'	1
								'R1006'	1
								'R1007'	1
								'R1008'	1
								'R1009'	1
								'R1010'	1
								'R1011'	1
								'R1012'	1
								'R1013'	1
								'R1014'	1
								'R1015'	1
								'R1017'	1
								'R1018'	1
								'R1019'	1
								'R1020'	1
								'R1021'	1
								'R1022'	1
								'R1023'	1
								'R1025'	1
								'R1026'	1
								'R1027'	1
								'R1029'	1
								'R1030'	1
								'R1032'	1
								'R1034'	1
								'R1036'	1
								'R1037'	1
								'R1038'	1
								'R1039'	1
								'R1041'	1
								'R1043'	1
								'R1044'	1
								'R1045'	1
								'R1046'	1
								'R1047'	1
								'R1048'	1
								'R1049'	1
								'R1050'	1
								'R1051'	1
								'R1053'	1
								'R1054'	1
								'R1055'	1
								'R1057'	1
								'R1058'	1
								'R1059'	1
								'R1060'	1
								'R1061'	1
								'R1062'	1
								'R1063'	1
								'R1064'	1
								'R1065'	1
								'R1066'	1
								'R1067'	1
								'R1068'	1
								'R1071'	1
								'R1072'	1
								'R1075'	1
								'R1076'	1
								'R1078'	1
								'R1079'	1
								'R1080'	1
								'R1082'	1
								'R1084'	1
								'R1086'	1
								'R1088'	1
								'R1090'	1
								'R1091'	1
								'R1092'	1
								'R1093'	1
								'R1096'	1
								'R1097'	1
								'R1100'	1
								'R1101'	1
								'R1103'	1
								'R1104'	1
								'R1105'	1
								'R1106'	1
								'R1107'	1
								'R1108'	1
								'R1109'	1
								'R1111'	1
								'R1112'	1
								'R1115'	1
								'R1117'	1
								'R1118'	1
								'R1120'	1
								'R1122'	1
								'R1123'	1
								'R1125'	1
								'R1126'	1
								'R1128'	1
								'R1130'	1
								'R1131'	1
								'R1133'	1
								'R1135'	1
								'R1136'	1
								'R1139'	1
								'R1140'	1
								'R1141'	1
								'R1142'	1
								'R1143'	1
								'R1144'	1
								'R1145'	1
								'R1146'	1
								'R1148'	1
								'R1150'	1
								'R1152'	1
								'R1153'	1
								'R1154'	1
								'R1156'	1
								'R1159'	1
								'R1160'	1
								'R1162'	1
								'R1165'	1
								'R1166'	1
								'R1167'	1
								'R1170'	1
								'R1171'	1
								'R1172'	1
								'R1174'	1
								'R1176'	1
								'R1178'	1
								'R1179'	1
								'R1182'	1
								'R1183'	1
								'R1185'	1
								'R1189'	1
								'R1190'	1
								'R1194'	1
								'R1195'	1
								'R1197'	1
								'R1200'	1
								'R1201'	1
								'R1202'	1
								'R1204'	1
								'R1206'	1
								'R1207'	1
								'R1208'	1
								'R1209'	1
								'R1210'	1
								'R1213'	1
								'R1214'	1
								'R1215'	1
								'R1216'	1
								'R1217'	1
								'R1218'	1
								'R1219'	1
								'R1220'	1
								'R1221'	1
								'R1224'	1
								'R1225'	1
								'R1227'	1
								'R1228'	1
								'R1230'	1
								'R1232'	1
								'R1233'	1
								'R1234'	1
								'R1235'	1
								'R1237'	1
								'R1239'	1
								'R1240'	1
								'R1241'	1
								'R1242'	1
								'R1243'	1
								'R1244'	1
								'R1245'	1
								'R1247'	1
								'R1248'	1
								'R1249'	1
								'R1250'	1
								'R1251'	1
								'R1252'	1
								'R1253'	1
								'R1254'	1
								'R1255'	1
								'R1256'	1
								'R1257'	1
								'R1258'	1
								'R1259'	1
								'R1260'	1
								'R1262'	1
								'R1264'	1
								'R1265'	1
								'R1266'	1
								'R1268'	1
								'R1269'	1
								'R1270'	1
								'R1271'	1
								'R1273'	1
								'R1274'	1
								'R1275'	0.60497
								'R1276'	0.610389
								'R1277'	1
								'R1278'	1
								'R1279'	1
								'R1280'	1
								'R1282'	1
								'R1283'	1
								'R1284'	1
								'R1285'	1
								'R1289'	1
								'R1290'	1
								'R1291'	1
								'R1292'	1
								'R1293'	1
								'R1294'	1
								'R1295'	1
								'R1296'	1
								'R1297'	1
								'R1298'	1
								'R1299'	1
								'R1300'	1
								'R1301'	1
								'R1302'	1
								'R1303'	1
								'R1304'	1
								'R1305'	1
								'R1306'	1
								'R1307'	1
								'R1308'	1
								'R1309'	1
								'R1310'	1
								'R1311'	1
								'R1312'	1
								'R1313'	1
								'R1314'	1
								'R1315'	1
								'R1316'	1
								'R1318'	1
								'R1319'	1
								'R1320'	1
								'R1321'	1
								'R1322'	1
								'R1323'	1
								'R1324'	1
								'R1325'	1
								'R1326'	1
								'R1327'	1
								'R1328'	1
								'R1329'	1
								'R1330'	1
								'R1332'	1
								'R1333'	1
								'R1334'	1
								'R1335'	1
								'R1340'	1
								'R1341'	1
								'R1342'	1
								'R1343'	1
								'R1344'	1
								'R1345'	1
								'R1346'	1
								'R1347'	1
								'R1349'	1
								'R1351'	1
								'R1352'	1
								'R1353'	1
								'R1354'	1
								'R1355'	1
								'R1356'	1
								'R1357'	1
								'R1358'	1
								'R1359'	1
								'R1360'	1
								'R1361'	1
								'R1362'	1
								'R1363'	1
								'R1364'	1
								'R1365'	1
								'R1366'	1
								'R1369'	1
								'R1370'	1
								'R1371'	1
								'R1373'	1
								'R1374'	1
								'R1375'	0.910093
								'R1378'	1
								'R1379'	1
								'R1380'	1
								'R1381'	1
								'R1382'	1
								'R1383'	1
								'R1384'	1
								'R1385'	1
								'R1386'	1
								'R1387'	1
								'R1388'	1
								'R1389'	1
								'R1390'	1
								'R1391'	1
								'R1392'	1
								'R1393'	1
								'R1394'	1
								'R1395'	1
								'R1396'	1
								'R1397'	1
								'R1398'	1
								'R1399'	1
								'R1400'	1
								'R1401'	1
								'R1402'	1
								'R1403'	1
								'R1404'	1
								'R1405'	1
								'R1406'	1
								'R1407'	1
								'R1408'	1
								'R1409'	1
								'R1410'	1
								'R1411'	1
								'R1412'	1
								'R1413'	1
								'R1414'	1
								'R1415'	1
								'R1416'	1
								'R1417'	1
								'R1418'	1
								'R1419'	1
								'R1420'	1
								'R1421'	1
								'R1422'	1
								'R1423'	1
								'R1424'	1
								'R1426'	1
								'R1427'	1
								'R1428'	1
								'R1429'	1
								'R1430'	1
								'R1431'	1
								'R1432'	1
								'R1433'	1
								'R1434'	1
								'R1435'	1
								'R1436'	1
								'R1438'	1
								'R1439'	1
								'R1440'	1
								'R1442'	1
								'R1444'	1
								'R1445'	1
								'R1446'	1
								'R1447'	1
								'R1448'	1
								'R1449'	1
								'R1450'	1
								'R1451'	1
								'R1452'	1
								'R1453'	1
								'R1454'	1
								'R1455'	1
								'R1456'	1
								'R1457'	1
								'R1458'	1
								'R1459'	1
								'R1460'	1
								'R1461'	1
								'R1462'	1
								'R1463'	1
								'R1464'	1
								'R1465'	1
								'R1466'	1
								'R1468'	1
								'R1469'	1
								'R1470'	1
								'R1471'	1
								'R1472'	1
								'R1473'	1
								'R1474'	1
								'R1475'	1
								'R1476'	1
								'R1477'	1
								'R1478'	1
								'R1479'	1
								'R1480'	1
								'R1481'	1
								'R1483'	1
								'R1485'	1
								'R1487'	1
								'R1488'	1
								'R1489'	1
								'R1490'	1
								'R1492'	1
								'R1497'	1
								'R1500'	1
								'R1503'	1
								'R1504'	1
								'R1505'	1
								'R1506'	1
								'R1507'	1
								'R1508'	1
								'R1510'	1
								'R1512'	1
								'R1513'	1
								'R1514'	1
								'R1515'	1
								'R1516'	1
								'R1517'	1
								'R1518'	1
								'R1519'	1
								'R1520'	1
								'R1521'	1
								'R1522'	1
								'R1523'	1
								'R1524'	1
								'R1525'	1
								'R1526'	1
								'R1527'	1
								'R1531'	1
								'R1532'	1
								'R1533'	1
								'R1534'	1
								'R1535'	1
								'R1536'	1
								'R1538'	1
								'R1539'	1
								'R1540'	1
								'R1542'	1
								'R1543'	1
								'R1544'	1
								'R1545'	1
								'R1546'	1
								'R1547'	1
								'R1548'	1
								'R1551'	1
								'R1552'	1
								'R1553'	1
								'R1555'	1
								'R1556'	1
								'R1557'	1
								'R1558'	1
								'R1560'	1
								'R1561'	1
								'R1562'	1
								'R1563'	1
								'R1564'	1
								'R1565'	1
								'R1566'	1
								'R1567'	1
								'R1568'	1
								'R1570'	1
								'R1571'	1
								'R1572'	1
								'R1573'	1
								'R1574'	1
								'R1575'	1
								'R1576'	1
								'R1577'	1
								'R1578'	1
								'R1579'	1
								'R1580'	1
								'R1581'	1
								'R1582'	1
								'R1583'	1
								'R1584'	1
								'R1585'	1
								'R1586'	1
								'R1587'	1
								'R1588'	1
								'R1589'	1
								'R1590'	1
								'R1592'	1
								'R1599'	1
								'R1601'	1
								'R1603'	1
								'R1605'	1
								'R1606'	1
								'R1607'	1
								'R1608'	1
								'R1609'	1
								'R1611'	1
								'R1612'	1
								'R1614'	1
								'R1615'	1
								'R1617'	1
								'R1618'	1
								'R1619'	1
								'R1621'	1
								'R1622'	1
								'R1623'	1
								'R1624'	1
								'R1625'	1
								'R1626'	1
								'R1627'	1
								'R1628'	1
								'R1629'	1
								'R1630'	1
								'R1631'	1
								'R1632'	1
								'R1633'	1
								'R1635'	1
								'R1637'	1
								'R1638'	1
								'R1639'	1
								'R1640'	1
								'R1641'	1
								'R1642'	1
								'R1643'	1
								'R1644'	1
								'R1645'	1
								'R1646'	1
								'R1648'	1
								'R1649'	1
								'R1651'	1
								'R1652'	1
								'R1653'	1
								'R1654'	1
								'R1655'	1
								'R1656'	1
								'R1657'	1
								'R1658'	1
								'R1659'	1
								'R1660'	1
								'R1661'	1
								'R1662'	1
								'R1663'	1
								'R1666'	1
								'R1668'	1
								'R1669'	1
								'R1670'	1
								'R1671'	1
								'R1672'	1
								'R1673'	1
								'R1674'	1
								'R1675'	1
								'R1676'	1
								'R1677'	1
								'R1678'	1
								'R1679'	1
								'R1681'	1
								'R1682'	1
								'R1683'	1
								'R1690'	1
								'R1691'	1
								'R1692'	1
								'R1693'	1
								'R1694'	1
								'R1695'	1
								'R1698'	1
								'R1699'	1
								'R1700'	1
								'R1701'	1
								'R1702'	1
								'R1703'	1
								'R1704'	1
								'R1705'	1
								'R1706'	1
								'R1708'	1
								'R1709'	1
								'R1710'	1
								'R1711'	1
								'R1712'	1
								'R1713'	1
								'R1714'	1
								'R1715'	1
								'R1716'	1
								'R1718'	1
								'R1719'	1
								'R1720'	1
								'R1721'	1
								'R1723'	1
								'R1724'	1
								'R1725'	1
								'R1726'	1
								'R1727'	1
								'R1728'	1
								'R1729'	1
								'R1730'	1
								'R1731'	1
								'R1732'	1
								'R1733'	1
								'R1735'	1
								'R1736'	1
								'R1737'	1
								'R1738'	1
								'R1739'	1
								'R1740'	1
								'R1741'	1
								'R1742'	1
								'R1743'	1
								'R1744'	1
								'R1745'	1
								'R1746'	1
								'R1747'	1
								'R1748'	1
								'Biomass'	1
								'R1749'	1
								'R1750'	1
								'R1751'	1
								'R1752'	1
								'R1753'	1
								'R1754'	1
								'R1755'	1
								'R1756'	1
								'R1757'	1
								'R1758'	1
								'R1759'	1
								'R1760'	1
								'R1761'	1
								'R1762'	1
								'R1763'	1
								'R1764'	1
								'R1765'	1
								'R1766'	1
								'R1767'	1
								'R1768'	1
								'R1769'	1
								'R1770'	1
								'R1771'	1
								'R1772'	1
								'R1773'	1
								'R1775'	1
								'R1776'	1
								'R1777'	1
								'R1778'	1
								'R1779'	1
								'R1780'	1
								'R1781'	1
								'R1782'	1
								'R1783'	1
								'R1784'	1
								'R1785'	1
								'R1786'	1
								'R1787'	1
								'R1788'	1
								'Ex_1'	1
								'Ex_2'	1
								'Ex_3'	1
								'Ex_4'	1
								'Ex_5'	1
								'Ex_6'	1
								'Ex_7'	1
								'Ex_8'	1
								'Ex_9'	1
								'Ex_10'	1
								'Ex_11'	1
								'Ex_12'	1
								'Ex_13'	1
								'Ex_14'	1
								'Ex_15'	1
								'Ex_16'	1
								'Ex_17'	1
								'Ex_18'	1
								'Ex_19'	1
								'Ex_20'	1
								'Ex_21'	1
								'Ex_22'	1
								'Ex_23'	1
								'Ex_24'	1
								'Ex_25'	1
								'Ex_26'	1
								'Ex_27'	1
								'Ex_28'	1
								'Ex_29'	1
								'Ex_30'	1
								'Ex_31'	1
								'Ex_32'	1
								'Ex_33'	1
								'Ex_34'	1
								'Ex_35'	1
								'Ex_36'	1
								'Ex_37'	1
								'Ex_38'	1
								'Ex_39'	1
								'Ex_40'	1
								'Ex_41'	1
								'Ex_42'	1
								'Ex_43'	1
								'Ex_44'	1
								'Ex_45'	1
								'Ex_46'	1
								'Ex_47'	1
								'Ex_48'	1
								'Ex_49'	1
								'Ex_50'	1
								'Ex_51'	1
								'Ex_52'	1
								'Ex_53'	1
								'Ex_54'	1
								'Ex_55'	1
								'Ex_56'	1
								'Ex_57'	1
								'Ex_58'	1
								'Ex_59'	1
								'Ex_60'	1
								'Ex_61'	1
								'Ex_62'	1
								'Ex_63'	1
								'Ex_64'	1
								'Ex_65'	1
								'Ex_66'	1
								'Ex_67'	1
								'Ex_68'	1
								'Ex_69'	1
								'Ex_70'	1
								'Ex_71'	1
								'Ex_72'	1
								'Ex_73'	1
								'Ex_74'	1
								'Ex_75'	1
								'Ex_76'	1
								'Ex_77'	1
								'Ex_78'	1
								'Ex_79'	1
								'Ex_80'	1
								'Ex_81'	1
								'Ex_82'	1
								'Ex_83'	1
								'Ex_84'	1
								'Ex_85'	1
								'Ex_86'	1
								'Ex_87'	1
								'Ex_88'	1
								'Ex_89'	1
								'Ex_90'	1
								'Ex_91'	1
								'Ex_92'	1
								'Ex_93'	1
								'Ex_94'	1
								'Ex_95'	1
								'Ex_96'	1
								'Ex_97'	1
								'Ex_98'	1
								'Ex_99'	1
								'Ex_100'	1
								'Ex_101'	1
								'Ex_102'	1
								'Ex_103'	1
								'Ex_104'	1
								'Ex_105'	1
								'Ex_106'	1
								'Ex_107'	1
								'Ex_108'	1
								'Ex_109'	1
								'Ex_110'	1
								'Ex_111'	1
								'Ex_112'	1
								'Ex_113'	1
								'Ex_114'	1
								'Ex_115'	1
								'Ex_116'	1
								/

## Sheet: primary_butanol
high butanol									med butanol									low butanol
regulated			unregulated			regulatory constraints			regulated			unregulated			regulatory constraints			regulated			unregulated			regulatory constraints
R0001	-7.66335	-0.029639	R0001	-0.190537	-0.190537	R0001	-8.69978	0	R0001	-7.75976	-0.016866	R0001	-0.170536	-0.170536	R0001	-8.41407	0	R0001	-8.00591	-0.019622	R0001	-0.192999	-0.192999	R0001	-8.73494	0
R0002	0	0	R0002	0	0	R0002	0	0	R0002	0	0	R0002	0	0	R0002	0	0	R0002	0	0	R0002	0	0	R0002	0	0
R0004	0	0	R0004	0	0	R0004	0	0	R0004	0	0	R0004	0	0	R0004	0	0	R0004	0	0	R0004	0	0	R0004	0	0
R0006	0.193053	34.0748	R0006	1.32266	1.32266	R0006	0	37.6028	R0006	0.11708	33.433	R0006	1.18382	1.18382	R0006	0	34.56	R0006	0.136212	35.3391	R0006	1.33975	1.33975	R0006	0	37.8234
R0009	0	23.7731	R0009	0	0	R0009	0	26.5858	R0009	0	24.061	R0009	0	0	R0009	0	25.7853	R0009	0	24.6782	R0009	0	0	R0009	0	26.6843
R0010	0	0	R0010	0	0	R0010	0	0	R0010	0	0	R0010	0	0	R0010	0	0	R0010	0	0	R0010	0	0	R0010	0	0
R0012	0.026328	4.17745	R0012	0.182399	0.182399	R0012	0	4.70233	R0012	0.016146	4.24076	R0012	0.163252	0.163252	R0012	0	4.57264	R0012	0.018784	4.34958	R0012	0.184755	0.184755	R0012	0	4.71829
R0013	0	0	R0013	0	0	R0013	0	0	R0013	0	0	R0013	0	0	R0013	0	0	R0013	0	0	R0013	0	0	R0013	0	0
R0014	0	0	R0014	0	0	R0014	0	0	R0014	0	0	R0014	0	0	R0014	0	0	R0014	0	0	R0014	0	0	R0014	0	0
R0015	0	0	R0015	0	0	R0015	0	0	R0015	0	0	R0015	0	0	R0015	0	0	R0015	0	0	R0015	0	0	R0015	0	0
R0016	0	0	R0016	0	0	R0016	0	0	R0016	0	0	R0016	0	0	R0016	0	0	R0016	0	0	R0016	0	0	R0016	0	0
R0022	0	0	R0022	0	0	R0022	0	0	R0022	0	0	R0022	0	0	R0022	0	0	R0022	0	0	R0022	0	0	R0022	0	0
R0023	0.019817	6.56155	R0023	0.137289	0.137289	R0023	0	7.46868	R0023	0.012153	6.65127	R0023	0.122878	0.122878	R0023	0	7.17895	R0023	0.014139	6.86089	R0023	0.139063	0.139063	R0023	0	7.49887
R0024	-6.56155	-0.019817	R0024	-0.137289	-0.137289	R0024	-7.46868	0	R0024	-6.65127	-0.012153	R0024	-0.122878	-0.122878	R0024	-7.17895	0	R0024	-6.86089	-0.014139	R0024	-0.139063	-0.139063	R0024	-7.49887	0
R0025	0.035679	8.49207	R0025	0.247184	0.247184	R0025	0	9.65463	R0025	0.02188	8.54789	R0025	0.221237	0.221237	R0025	0	9.16	R0025	0.025456	8.87613	R0025	0.250378	0.250378	R0025	0	9.69366
R0026	-8.49207	-0.035679	R0026	-0.247184	-0.247184	R0026	-9.65463	0	R0026	-8.54789	-0.02188	R0026	-0.221237	-0.221237	R0026	-9.16	0	R0026	-8.87613	-0.025456	R0026	-0.250378	-0.250378	R0026	-9.69366	0
R0027	0	0	R0027	0	0	R0027	0	0	R0027	0	0	R0027	0	0	R0027	0	0	R0027	0	0	R0027	0	0	R0027	0	0
R0028	-0.007694	0	R0028	-0.053306	0	R0028	-0.053306	0	R0028	-0.004719	0	R0028	-0.04771	0	R0028	-0.04771	0	R0028	-0.00549	0	R0028	-0.053995	0	R0028	-0.053995	0
R0029	0	0	R0029	0	0	R0029	0	0	R0029	0	0	R0029	0	0	R0029	0	0	R0029	0	0	R0029	0	0	R0029	0	0
R0030	0	0	R0030	0	0	R0030	0	0	R0030	0	0	R0030	0	0	R0030	0	0	R0030	0	0	R0030	0	0	R0030	0	0
R0031	0	0	R0031	0	0	R0031	0	0	R0031	0	0	R0031	0	0	R0031	0	0	R0031	0	0	R0031	0	0	R0031	0	0
R0032	0	0	R0032	0	0	R0032	0	0	R0032	0	0	R0032	0	0	R0032	0	0	R0032	0	0	R0032	0	0	R0032	0	0
R0033	0	0	R0033	0	0	R0033	0	0	R0033	0	0	R0033	0	0	R0033	0	0	R0033	0	0	R0033	0	0	R0033	0	0
R0034	0	0	R0034	0	0	R0034	0	0	R0034	0	0	R0034	0	0	R0034	0	0	R0034	0	0	R0034	0	0	R0034	0	0
R0035	0	0	R0035	0	0	R0035	0	0	R0035	0	0	R0035	0	0	R0035	0	0	R0035	0	0	R0035	0	0	R0035	0	0
R0036	0	0	R0036	0	0	R0036	0	0	R0036	0	0	R0036	0	0	R0036	0	0	R0036	0	0	R0036	0	0	R0036	0	0
R0037	0	0	R0037	0	0	R0037	0	0	R0037	0	0	R0037	0	0	R0037	0	0	R0037	0	0	R0037	0	0	R0037	0	0
R0040	0	0	R0040	0	0	R0040	0	0	R0040	0	0	R0040	0	0	R0040	0	0	R0040	0	0	R0040	0	0	R0040	0	0
R0041	0	0.120556	R0041	0	0	R0041	0	0.830904	R0041	0	0.073931	R0041	0	0	R0041	0	0.743682	R0041	0	0.086013	R0041	0	0	R0041	0	0.841638
R0043	0	0	R0043	0	0	R0043	0	0	R0043	0	0	R0043	0	0	R0043	0	0	R0043	0	0	R0043	0	0	R0043	0	0
R0045	-0.007694	0.112862	R0045	-0.053306	-0.053306	R0045	-0.053306	0.777872	R0045	-0.004719	0.069212	R0045	-0.04771	-0.04771	R0045	-0.04771	0.696218	R0045	-0.00549	0.080523	R0045	-0.053995	-0.053995	R0045	-0.053995	0.787922
R0047	0	0	R0047	0	0	R0047	0	0	R0047	0	0	R0047	0	0	R0047	0	0	R0047	0	0	R0047	0	0	R0047	0	0
R0048	0.007694	0.007694	R0048	0.053306	0.053306	R0048	0	0.053306	R0048	0.004719	0.004719	R0048	0.04771	0.04771	R0048	0	0.04771	R0048	0.00549	0.00549	R0048	0.053995	0.053995	R0048	0	0.053995
R0050	0	0	R0050	0	0	R0050	0	0	R0050	0	0	R0050	0	0	R0050	0	0	R0050	0	0	R0050	0	0	R0050	0	0
R0051	0	0	R0051	0	0	R0051	0	0	R0051	0	0	R0051	0	0	R0051	0	0	R0051	0	0	R0051	0	0	R0051	0	0
R0053	-6.0134	0	R0053	0	0	R0053	-6.0134	0	R0053	-5.22694	0	R0053	0	0	R0053	-5.22694	0	R0053	-6.11019	0	R0053	0	0	R0053	-6.11019	0
R0055	-6.0134	0	R0055	0	0	R0055	-9.94	0	R0055	-5.22694	0	R0055	0	0	R0055	-8.64	0	R0055	-6.11019	0	R0055	0	0	R0055	-10.1	0
R0057	0.014014	8.10703	R0057	0.097086	0.097086	R0057	0	9.24089	R0057	0.008594	7.74717	R0057	0.086895	0.086895	R0057	0	8.64	R0057	0.009998	8.42402	R0057	0.09834	0.09834	R0057	0	9.27644
R0059	0	0	R0059	0	0	R0059	0	0	R0059	0	0	R0059	0	0	R0059	0	0	R0059	0	0	R0059	0	0	R0059	0	0
R0061	0	0	R0061	0	0	R0061	0	0	R0061	0	0	R0061	0	0	R0061	0	0	R0061	0	0	R0061	0	0	R0061	0	0
R0063	0	0	R0063	0	0	R0063	0	0	R0063	0	0	R0063	0	0	R0063	0	0	R0063	0	0	R0063	0	0	R0063	0	0
R0065	-4.81072	0	R0065	0	0	R0065	-7.952	0	R0065	-4.67778	0	R0065	0	0	R0065	-6.912	0	R0065	-5.46824	0	R0065	0	0	R0065	-8.08	0
R0066	0	0	R0066	0	0	R0066	0	0	R0066	0	0	R0066	0	0	R0066	0	0	R0066	0	0	R0066	0	0	R0066	0	0
R0067	0	0	R0067	0	0	R0067	0	0	R0067	0	0	R0067	0	0	R0067	0	0	R0067	0	0	R0067	0	0	R0067	0	0
R0069	0.009949	0.009949	R0069	0.068928	0.068928	R0069	0	0.068928	R0069	0.006101	0.006101	R0069	0.061692	0.061692	R0069	0	0.061692	R0069	0.007098	0.007098	R0069	0.069818	0.069818	R0069	0	0.069818
R0072	0	0	R0072	0	0	R0072	0	0	R0072	0	0	R0072	0	0	R0072	0	0	R0072	0	0	R0072	0	0	R0072	0	0
R0073	0	0	R0073	0	0	R0073	0	0	R0073	0	0	R0073	0	0	R0073	0	0	R0073	0	0	R0073	0	0	R0073	0	0
R0075	0	0	R0075	0	0	R0075	0	0	R0075	0	0	R0075	0	0	R0075	0	0	R0075	0	0	R0075	0	0	R0075	0	0
R0077	-4.67002	0.382251	R0077	-2.29451	-2.29451	R0077	-5	0.710533	R0077	-4.79764	0.365985	R0077	-2.10032	-2.10032	R0077	-5	0.579763	R0077	-4.76457	0.499587	R0077	-2.31841	-2.31841	R0077	-5	0.726627
R0078	0	0	R0078	0	0	R0078	0	0	R0078	0	0	R0078	0	0	R0078	0	0	R0078	0	0	R0078	0	0	R0078	0	0
R0084	0	28.506	R0084	0	0	R0084	0	29.82	R0084	0	25.1152	R0084	0	0	R0084	0	25.92	R0084	0	29.3637	R0084	0	0	R0084	0	30.3
R0085	-0.00624	-0.00624	R0085	-0.043233	-0.043233	R0085	-0.043233	0	R0085	-0.003827	-0.003827	R0085	-0.038695	-0.038695	R0085	-0.038695	0	R0085	-0.004452	-0.004452	R0085	-0.043791	-0.043791	R0085	-0.043791	0
R0086	0	0	R0086	0	0	R0086	0	0	R0086	0	0	R0086	0	0	R0086	0	0	R0086	0	0	R0086	0	0	R0086	0	0
R0088	0.01009	0.01009	R0088	0.069906	0.069906	R0088	0	0.01009	R0088	0.006188	0.006188	R0088	0.062568	0.062568	R0088	0	0.006188	R0088	0.007199	0.007199	R0088	0.070809	0.070809	R0088	0	0.007199
R0089	0	0	R0089	0	0	R0089	0	0	R0089	0	0	R0089	0	0	R0089	0	0	R0089	0	0	R0089	0	0	R0089	0	0
R0090	0	0	R0090	0	0	R0090	0	0	R0090	0	0	R0090	0	0	R0090	0	0	R0090	0	0	R0090	0	0	R0090	0	0
R0091	0	0	R0091	0	0	R0091	0	0	R0091	0	0	R0091	0	0	R0091	0	0	R0091	0	0	R0091	0	0	R0091	0	0
R0092	0	0	R0092	0	0	R0092	0	0	R0092	0	0	R0092	0	0	R0092	0	0	R0092	0	0	R0092	0	0	R0092	0	0
R0093	0	0	R0093	0	0	R0093	0	0	R0093	0	0	R0093	0	0	R0093	0	0	R0093	0	0	R0093	0	0	R0093	0	0
R0095	0	19.004	R0095	0	0	R0095	0	19.88	R0095	0	16.7435	R0095	0	0	R0095	0	17.28	R0095	0	19.5758	R0095	0	0	R0095	0	20.2
R0096	0	0	R0096	0	0	R0096	0	0	R0096	0	0	R0096	0	0	R0096	0	0	R0096	0	0	R0096	0	0	R0096	0	0
R0097	0	0	R0097	0	0	R0097	0	0	R0097	0	0	R0097	0	0	R0097	0	0	R0097	0	0	R0097	0	0	R0097	0	0
R0098	0	0	R0098	0	0	R0098	0	0	R0098	0	0	R0098	0	0	R0098	0	0	R0098	0	0	R0098	0	0	R0098	0	0
R0099	-6.56778	-0.006234	R0099	-0.180479	-0.043189	R0099	-7.46868	0	R0099	-6.65509	-0.003823	R0099	-0.161534	-0.038656	R0099	-7.17895	0	R0099	-6.86534	-0.004448	R0099	-0.18281	-0.043747	R0099	-7.49887	0
R0100	-17.8794	0	R0100	-0.053306	-0.053306	R0100	-19.0145	0	R0100	-16.6377	0	R0100	-0.04771	-0.04771	R0100	-17.28	0	R0100	-18.4091	0	R0100	-0.053995	-0.053995	R0100	-19.2182	0
R0101	0	6.56155	R0101	0	0.137289	R0101	0	7.46868	R0101	0	6.65127	R0101	0	0.122878	R0101	0	7.17895	R0101	0	6.86089	R0101	0	0.139063	R0101	0	7.49887
R0106	0	17.8717	R0106	0	0	R0106	0	19.0145	R0106	0	16.633	R0106	0	0	R0106	0	17.28	R0106	0	18.4036	R0106	0	0	R0106	0	19.2182
R0110	0	0	R0110	0	0	R0110	0	0	R0110	0	0	R0110	0	0	R0110	0	0	R0110	0	0	R0110	0	0	R0110	0	0
R0112	0	0	R0112	0	0	R0112	0	0	R0112	0	0	R0112	0	0	R0112	0	0	R0112	0	0	R0112	0	0	R0112	0	0
R0114	0	0	R0114	0	0	R0114	0	0	R0114	0	0	R0114	0	0	R0114	0	0	R0114	0	0	R0114	0	0	R0114	0	0
R0116	0	0	R0116	0	0	R0116	0	0	R0116	0	0	R0116	0	0	R0116	0	0	R0116	0	0	R0116	0	0	R0116	0	0
R0119	0	0	R0119	0	0	R0119	0	0	R0119	0	0	R0119	0	0	R0119	0	0	R0119	0	0	R0119	0	0	R0119	0	0
R0120	0	0	R0120	0	0	R0120	0	0	R0120	0	0	R0120	0	0	R0120	0	0	R0120	0	0	R0120	0	0	R0120	0	0
R0122	0	0	R0122	0	0	R0122	0	0	R0122	0	0	R0122	0	0	R0122	0	0	R0122	0	0	R0122	0	0	R0122	0	0
R0123	0	0	R0123	0	0	R0123	0	0	R0123	0	0	R0123	0	0	R0123	0	0	R0123	0	0	R0123	0	0	R0123	0	0
R0126	5e-05	5e-05	R0126	0.000349	0.000349	R0126	0	0.000349	R0126	3.1e-05	3.1e-05	R0126	0.000312	0.000312	R0126	0	0.000312	R0126	3.6e-05	3.6e-05	R0126	0.000353	0.000353	R0126	0	0.000353
R0127	0	0	R0127	0	0	R0127	0	0	R0127	0	0	R0127	0	0	R0127	0	0	R0127	0	0	R0127	0	0	R0127	0	0
R0130	0	23.7738	R0130	0	0.005065	R0130	0	26.5858	R0130	0	24.0615	R0130	0	0.004534	R0130	0	25.7853	R0130	0	24.6787	R0130	0	0.005131	R0130	0	26.6843
R0131	0	28.5084	R0131	0	0	R0131	0	29.82	R0131	0	25.1166	R0131	0	0	R0131	0	25.92	R0131	0	29.3654	R0131	0	0	R0131	0	30.3
R0133	-4.22624	-0.014014	R0133	-0.097086	-0.097086	R0133	-6.9627	0	R0133	-3.98035	-0.008594	R0133	-0.086895	-0.086895	R0133	-6.56522	0	R0133	-4.24838	-0.009998	R0133	-0.09834	-0.09834	R0133	-7.00595	0
R0135	0	0	R0135	0	0	R0135	0	0	R0135	0	0	R0135	0	0	R0135	0	0	R0135	0	0	R0135	0	0	R0135	0	0
R0139	0.006836	0.006836	R0139	0.047359	0.047359	R0139	0	0.047359	R0139	0.004192	0.004192	R0139	0.042388	0.042388	R0139	0	0.042388	R0139	0.004877	0.004877	R0139	0.047971	0.047971	R0139	0	0.047971
R0140	0	0	R0140	0	0	R0140	0	0	R0140	0	0	R0140	0	0	R0140	0	0	R0140	0	0	R0140	0	0	R0140	0	0
R0142	0	0	R0142	0	0	R0142	0	0	R0142	0	0	R0142	0	0	R0142	0	0	R0142	0	0	R0142	0	0	R0142	0	0
R0143	0	0	R0143	0	0	R0143	0	0	R0143	0	0	R0143	0	0	R0143	0	0	R0143	0	0	R0143	0	0	R0143	0	0
R0144	0	0	R0144	0	0	R0144	0	0	R0144	0	0	R0144	0	0	R0144	0	0	R0144	0	0	R0144	0	0	R0144	0	0
R0145	0	0	R0145	0	0	R0145	0	0	R0145	0	0	R0145	0	0	R0145	0	0	R0145	0	0	R0145	0	0	R0145	0	0
R0146	-9.21351	9.79049	R0146	-4.91431	-4.91431	R0146	-9.94	9.94	R0146	-8.19514	8.54832	R0146	-4.14186	-4.14186	R0146	-8.64	8.64	R0146	-9.58244	9.99333	R0146	-5.00938	-5.00938	R0146	-10.1	10.1
R0148	0.040001	21.3853	R0148	0.307757	0.318135	R0148	0	22.1715	R0148	0.024531	19.1813	R0148	0.275451	0.28474	R0148	0	19.6634	R0148	0.02854	21.9192	R0148	0.311733	0.322245	R0148	0	22.4802
R0149	0.001498	0.001498	R0149	0.010378	0.010378	R0149	0	0.010378	R0149	0.000919	0.000919	R0149	0.009288	0.009288	R0149	0	0.009288	R0149	0.001069	0.001069	R0149	0.010512	0.010512	R0149	0	0.010512
R0150	0	21.3453	R0150	0	0.010378	R0150	0	22.1715	R0150	0	19.1567	R0150	0	0.009288	R0150	0	19.6634	R0150	0	21.8907	R0150	0	0.010512	R0150	0	22.4802
R0152	-4.17745	-0.026328	R0152	-0.182399	-0.182399	R0152	-4.70233	0	R0152	-4.24076	-0.016146	R0152	-0.163252	-0.163252	R0152	-4.57264	0	R0152	-4.34958	-0.018784	R0152	-0.184755	-0.184755	R0152	-4.71829	0
R0153	6e-06	6e-06	R0153	4.4e-05	4.4e-05	R0153	0	4.4e-05	R0153	4e-06	4e-06	R0153	3.9e-05	3.9e-05	R0153	0	3.9e-05	R0153	4e-06	4e-06	R0153	4.4e-05	4.4e-05	R0153	0	4.4e-05
R0154	0	0	R0154	0	0	R0154	0	0	R0154	0	0	R0154	0	0	R0154	0	0	R0154	0	0	R0154	0	0	R0154	0	0
R0155	0	0	R0155	0	0	R0155	0	0	R0155	0	0	R0155	0	0	R0155	0	0	R0155	0	0	R0155	0	0	R0155	0	0
R0158	0	0	R0158	0	0	R0158	0	0	R0158	0	0	R0158	0	0	R0158	0	0	R0158	0	0	R0158	0	0	R0158	0	0
R0159	0	0	R0159	0	0	R0159	0	0	R0159	0	0	R0159	0	0	R0159	0	0	R0159	0	0	R0159	0	0	R0159	0	0
R0160	0	0	R0160	0	0	R0160	0	0	R0160	0	0	R0160	0	0	R0160	0	0	R0160	0	0	R0160	0	0	R0160	0	0
R0161	0	0	R0161	0	0	R0161	0	0	R0161	0	0	R0161	0	0	R0161	0	0	R0161	0	0	R0161	0	0	R0161	0	0
R0163	0.00624	0.00624	R0163	0.043233	0.043233	R0163	0	0.043233	R0163	0.003827	0.003827	R0163	0.038695	0.038695	R0163	0	0.038695	R0163	0.004452	0.004452	R0163	0.043791	0.043791	R0163	0	0.043791
R0165	0	0	R0165	0	0	R0165	0	0	R0165	0	0	R0165	0	0	R0165	0	0	R0165	0	0	R0165	0	0	R0165	0	0
R0166	0	0	R0166	0	0	R0166	0	0	R0166	0	0	R0166	0	0	R0166	0	0	R0166	0	0	R0166	0	0	R0166	0	0
R0167	0	0	R0167	0	0	R0167	0	0	R0167	0	0	R0167	0	0	R0167	0	0	R0167	0	0	R0167	0	0	R0167	0	0
R0170	-68.5339	-1.2e-05	R0170	-8.6e-05	-8.6e-05	R0170	-74.62	0	R0170	-62.6562	-8e-06	R0170	-7.7e-05	-7.7e-05	R0170	-66.3867	0	R0170	-23.506	-9e-06	R0170	-8.8e-05	-8.8e-05	R0170	-23.506	0
R0171	1.2e-05	1.47108	R0171	8.6e-05	8.6e-05	R0171	0	1.66616	R0171	8e-06	1.49711	R0171	7.7e-05	7.7e-05	R0171	0	1.61599	R0171	9e-06	0.305375	R0171	8.8e-05	8.8e-05	R0171	0	0.520574
R0172	1.2e-05	1.47108	R0172	8.6e-05	8.6e-05	R0172	0	1.66616	R0172	8e-06	1.49711	R0172	7.7e-05	7.7e-05	R0172	0	1.61599	R0172	9e-06	0.305375	R0172	8.8e-05	8.8e-05	R0172	0	1.67205
R0176	1.2e-05	1.47108	R0176	8.6e-05	8.6e-05	R0176	0	1.66616	R0176	8e-06	1.49711	R0176	7.7e-05	7.7e-05	R0176	0	1.61599	R0176	9e-06	0.305375	R0176	8.8e-05	8.8e-05	R0176	0	0.52524
R0177	2.5e-05	2.94215	R0177	0.000173	0.000173	R0177	0	3.33231	R0177	1.5e-05	2.99423	R0177	0.000155	0.000155	R0177	0	3.23199	R0177	1.8e-05	0.61075	R0177	0.000175	0.000175	R0177	0	1.05048
R0178	2.5e-05	2.94215	R0178	0.000173	0.000173	R0178	0	3.33231	R0178	1.5e-05	2.99423	R0178	0.000155	0.000155	R0178	0	3.23199	R0178	1.8e-05	0.61075	R0178	0.000175	0.000175	R0178	0	1.05424
R0179	0	0	R0179	0	0	R0179	0	0	R0179	0	0	R0179	0	0	R0179	0	0	R0179	0	0	R0179	0	0	R0179	0	0
R0182	0.024146	4.00934	R0182	0.167282	0.167282	R0182	0	4.54988	R0182	0.014807	4.05933	R0182	0.149722	0.149722	R0182	0	4.40046	R0182	0.017227	4.18824	R0182	0.169443	0.169443	R0182	0	4.56828
R0183	0	0	R0183	0	0	R0183	0	0	R0183	0	0	R0183	0	0	R0183	0	0	R0183	0	0	R0183	0	0	R0183	0	0
R0184	0	0	R0184	0	0	R0184	0	0	R0184	0	0	R0184	0	0	R0184	0	0	R0184	0	0	R0184	0	0	R0184	0	0
R0185	0	0	R0185	0	0	R0185	0	0	R0185	0	0	R0185	0	0	R0185	0	0	R0185	0	0	R0185	0	0	R0185	0	0
R0190	0	0	R0190	0	0	R0190	0	0	R0190	0	0	R0190	0	0	R0190	0	0	R0190	0	0	R0190	0	0	R0190	0	0
R0192	0	0	R0192	0	0	R0192	0	0	R0192	0	0	R0192	0	0	R0192	0	0	R0192	0	0	R0192	0	0	R0192	0	0
R0193	0	0	R0193	0	0	R0193	0	0	R0193	0	0	R0193	0	0	R0193	0	0	R0193	0	0	R0193	0	0	R0193	0	0
R0194	0	0	R0194	0	0	R0194	0	0	R0194	0	0	R0194	0	0	R0194	0	0	R0194	0	0	R0194	0	0	R0194	0	0
R0195	0	0	R0195	0	0	R0195	0	0	R0195	0	0	R0195	0	0	R0195	0	0	R0195	0	0	R0195	0	0	R0195	0	0
R0196	0	0	R0196	0	0	R0196	0	0	R0196	0	0	R0196	0	0	R0196	0	0	R0196	0	0	R0196	0	0	R0196	0	0
R0197	0	0	R0197	0	0	R0197	0	0	R0197	0	0	R0197	0	0	R0197	0	0	R0197	0	0	R0197	0	0	R0197	0	0
R0198	0	0	R0198	0	0	R0198	0	0	R0198	0	0	R0198	0	0	R0198	0	0	R0198	0	0	R0198	0	0	R0198	0	0
R0199	0	0	R0199	0	0	R0199	0	0	R0199	0	0	R0199	0	0	R0199	0	0	R0199	0	0	R0199	0	0	R0199	0	0
R0200	0	0	R0200	0	0	R0200	0	0	R0200	0	0	R0200	0	0	R0200	0	0	R0200	0	0	R0200	0	0	R0200	0	0
R0201	0	0	R0201	0	0	R0201	0	0	R0201	0	0	R0201	0	0	R0201	0	0	R0201	0	0	R0201	0	0	R0201	0	0
R0202	0	0	R0202	0	0	R0202	0	0	R0202	0	0	R0202	0	0	R0202	0	0	R0202	0	0	R0202	0	0	R0202	0	0
R0203	0	0	R0203	0	0	R0203	0	0	R0203	0	0	R0203	0	0	R0203	0	0	R0203	0	0	R0203	0	0	R0203	0	0
R0204	0	0	R0204	0	0	R0204	0	0	R0204	0	0	R0204	0	0	R0204	0	0	R0204	0	0	R0204	0	0	R0204	0	0
R0205	0	0	R0205	0	0	R0205	0	0	R0205	0	0	R0205	0	0	R0205	0	0	R0205	0	0	R0205	0	0	R0205	0	0
R0206	0	0	R0206	0	0	R0206	0	0	R0206	0	0	R0206	0	0	R0206	0	0	R0206	0	0	R0206	0	0	R0206	0	0
R0207	0	0	R0207	0	0	R0207	0	0	R0207	0	0	R0207	0	0	R0207	0	0	R0207	0	0	R0207	0	0	R0207	0	0
R0209	0	17.8717	R0209	0	0	R0209	0	19.0145	R0209	0	16.633	R0209	0	0	R0209	0	17.28	R0209	0	18.4036	R0209	0	0	R0209	0	19.2182
R0210	0	0	R0210	0	0	R0210	0	0	R0210	0	0	R0210	0	0	R0210	0	0	R0210	0	0	R0210	0	0	R0210	0	0
R0211	0	0	R0211	0	0	R0211	0	0	R0211	0	0	R0211	0	0	R0211	0	0	R0211	0	0	R0211	0	0	R0211	0	0
R0212	0	0	R0212	0	0	R0212	0	0	R0212	0	0	R0212	0	0	R0212	0	0	R0212	0	0	R0212	0	0	R0212	0	0
R0213	0	0	R0213	0	0	R0213	0	0	R0213	0	0	R0213	0	0	R0213	0	0	R0213	0	0	R0213	0	0	R0213	0	0
R0214	0	0	R0214	0	0	R0214	0	0	R0214	0	0	R0214	0	0	R0214	0	0	R0214	0	0	R0214	0	0	R0214	0	0
R0215	0	0	R0215	0	0	R0215	0	0	R0215	0	0	R0215	0	0	R0215	0	0	R0215	0	0	R0215	0	0	R0215	0	0
R0216	0	0	R0216	0	0	R0216	0	0	R0216	0	0	R0216	0	0	R0216	0	0	R0216	0	0	R0216	0	0	R0216	0	0
R0217	0	0	R0217	0	0	R0217	0	0	R0217	0	0	R0217	0	0	R0217	0	0	R0217	0	0	R0217	0	0	R0217	0	0
R0218	0	0	R0218	0	0	R0218	0	0	R0218	0	0	R0218	0	0	R0218	0	0	R0218	0	0	R0218	0	0	R0218	0	0
R0219	0	0	R0219	0	0	R0219	0	0	R0219	0	0	R0219	0	0	R0219	0	0	R0219	0	0	R0219	0	0	R0219	0	0
R0220	0	0	R0220	0	0	R0220	0	0	R0220	0	0	R0220	0	0	R0220	0	0	R0220	0	0	R0220	0	0	R0220	0	0
R0221	0	0	R0221	0	0	R0221	0	0	R0221	0	0	R0221	0	0	R0221	0	0	R0221	0	0	R0221	0	0	R0221	0	0
R0222	0	0	R0222	0	0	R0222	0	0	R0222	0	0	R0222	0	0	R0222	0	0	R0222	0	0	R0222	0	0	R0222	0	0
R0223	-0.104541	10	R0223	9.16121	9.16121	R0223	-1.42107	10	R0223	-0.327249	10	R0223	8.29286	8.29286	R0223	-1.15953	10	R0223	-0.528314	10	R0223	9.26808	9.26808	R0223	-1.45325	10
R0225	0	17.8794	R0225	0	0	R0225	0	19.0145	R0225	0	16.6377	R0225	0	0	R0225	0	17.28	R0225	0	18.4091	R0225	0	0	R0225	0	19.2182
R0228	0	0	R0228	0	0	R0228	0	0	R0228	0	0	R0228	0	0	R0228	0	0	R0228	0	0	R0228	0	0	R0228	0	0
R0229	0	0	R0229	0	0	R0229	0	0	R0229	0	0	R0229	0	0	R0229	0	0	R0229	0	0	R0229	0	0	R0229	0	0
R0230	0	0	R0230	0	0	R0230	0	0	R0230	0	0	R0230	0	0	R0230	0	0	R0230	0	0	R0230	0	0	R0230	0	0
R0232	0	0	R0232	0	0	R0232	0	0	R0232	0	0	R0232	0	0	R0232	0	0	R0232	0	0	R0232	0	0	R0232	0	0
R0234	0	0	R0234	0	0	R0234	0	0	R0234	0	0	R0234	0	0	R0234	0	0	R0234	0	0	R0234	0	0	R0234	0	0
R0236	0	19.5478	R0236	0	3.75997	R0236	0	19.88	R0236	0	17.0763	R0236	0	3.36528	R0236	0	17.28	R0236	0	19.963	R0236	0	3.80854	R0236	0	20.2
R0237	0	0	R0237	0	0	R0237	0	0	R0237	0	0	R0237	0	0	R0237	0	0	R0237	0	0	R0237	0	0	R0237	0	0
R0239	0	0	R0239	0	0	R0239	0	0	R0239	0	0	R0239	0	0	R0239	0	0	R0239	0	0	R0239	0	0	R0239	0	0
R0241	-9.78969	9.21432	R0241	4.91992	4.91992	R0241	-9.94	9.94	R0241	-8.54782	8.19563	R0241	4.14689	4.14689	R0241	-8.64	8.64	R0241	-9.99276	9.58301	R0241	5.01507	5.01507	R0241	-10.1	10.1
R0243	0.558612	23.3795	R0243	3.85524	3.85524	R0243	0	24.2299	R0243	0.341259	20.9562	R0243	3.45055	3.45055	R0243	0	21.487	R0243	0.397026	23.9659	R0243	3.90504	3.90504	R0243	0	24.5675
R0246	0	0	R0246	0	0	R0246	0	0	R0246	0	0	R0246	0	0	R0246	0	0	R0246	0	0	R0246	0	0	R0246	0	0
R0247	-81.4663	80.2023	R0247	-4.40757	-4.34958	R0247	-91.52	91.52	R0247	-82.1461	81.3709	R0247	-3.9449	-3.893	R0247	-89.57	89.57	R0247	-84.708	83.8061	R0247	-4.46451	-4.40578	R0247	-91.76	91.76
R0250	0	0	R0250	0	0	R0250	0	0	R0250	0	0	R0250	0	0	R0250	0	0	R0250	0	0	R0250	0	0	R0250	0	0
R0251	0	0	R0251	0	0	R0251	0	0	R0251	0	0	R0251	0	0	R0251	0	0	R0251	0	0	R0251	0	0	R0251	0	0
R0254	0	0	R0254	0	0	R0254	0	0	R0254	0	0	R0254	0	0	R0254	0	0	R0254	0	0	R0254	0	0	R0254	0	0
R0256	0	0	R0256	0	0	R0256	0	0	R0256	0	0	R0256	0	0	R0256	0	0	R0256	0	0	R0256	0	0	R0256	0	0
R0257	0	0	R0257	0	0	R0257	0	0	R0257	0	0	R0257	0	0	R0257	0	0	R0257	0	0	R0257	0	0	R0257	0	0
R0258	0	0	R0258	0	0	R0258	0	0	R0258	0	0	R0258	0	0	R0258	0	0	R0258	0	0	R0258	0	0	R0258	0	0
R0259	0	0	R0259	0	0	R0259	0	0	R0259	0	0	R0259	0	0	R0259	0	0	R0259	0	0	R0259	0	0	R0259	0	0
R0260	0	0	R0260	0	0	R0260	0	0	R0260	0	0	R0260	0	0	R0260	0	0	R0260	0	0	R0260	0	0	R0260	0	0
R0262	0	0	R0262	0	0	R0262	0	0	R0262	0	0	R0262	0	0	R0262	0	0	R0262	0	0	R0262	0	0	R0262	0	0
R0265	0	0	R0265	0	0	R0265	0	0	R0265	0	0	R0265	0	0	R0265	0	0	R0265	0	0	R0265	0	0	R0265	0	0
R0267	0	0	R0267	0	0	R0267	0	0	R0267	0	0	R0267	0	0	R0267	0	0	R0267	0	0	R0267	0	0	R0267	0	0
R0268	0	0	R0268	0	0	R0268	0	0	R0268	0	0	R0268	0	0	R0268	0	0	R0268	0	0	R0268	0	0	R0268	0	0
R0269	0	0	R0269	0	0	R0269	0	0	R0269	0	0	R0269	0	0	R0269	0	0	R0269	0	0	R0269	0	0	R0269	0	0
R0270	0	0	R0270	0	0	R0270	0	0	R0270	0	0	R0270	0	0	R0270	0	0	R0270	0	0	R0270	0	0	R0270	0	0
R0272	0.00612	28.6327	R0272	20.7702	20.7702	R0272	0	29.82	R0272	0.003753	25.1929	R0272	17.8202	17.8202	R0272	0	25.92	R0272	0.004366	29.454	R0272	21.1333	21.1333	R0272	0	30.3
R0273	0	0	R0273	0	0	R0273	0	0	R0273	0	0	R0273	0	0	R0273	0	0	R0273	0	0	R0273	0	0	R0273	0	0
R0274	0	28.506	R0274	0	0	R0274	0	29.82	R0274	0	25.1152	R0274	0	0	R0274	0	25.92	R0274	0	29.3637	R0274	0	0	R0274	0	30.3
R0275	0	0	R0275	0	0	R0275	0	0	R0275	0	0	R0275	0	0	R0275	0	0	R0275	0	0	R0275	0	0	R0275	0	0
R0276	0	6e-06	R0276	0	0	R0276	0	4.4e-05	R0276	0	4e-06	R0276	0	0	R0276	0	3.9e-05	R0276	0	4e-06	R0276	0	0	R0276	0	4.4e-05
R0278	0.021413	2.95965	R0278	0.148349	0.148349	R0278	0	3.32607	R0278	0.013132	2.99254	R0278	0.132777	0.132777	R0278	0	3.20885	R0278	0.015278	3.08883	R0278	0.150266	0.150266	R0278	0	3.34049
R0280	0.008582	0.008582	R0280	0.059456	0.059456	R0280	0	0.059456	R0280	0.005263	0.005263	R0280	0.053215	0.053215	R0280	0	0.053215	R0280	0.006123	0.006123	R0280	0.060224	0.060224	R0280	0	0.060224
R0282	0.021413	2.95965	R0282	0.148349	0.148349	R0282	0	3.32607	R0282	0.013132	2.99254	R0282	0.132777	0.132777	R0282	0	3.20885	R0282	0.015278	3.08883	R0282	0.150266	0.150266	R0282	0	3.34049
R0284	0.021413	2.95965	R0284	0.148349	0.148349	R0284	0	3.32607	R0284	0.013132	2.99254	R0284	0.132777	0.132777	R0284	0	3.20885	R0284	0.015278	3.08883	R0284	0.150266	0.150266	R0284	0	3.34049
R0286	0.021413	2.95965	R0286	0.148349	0.148349	R0286	0	3.32607	R0286	0.013132	2.99254	R0286	0.132777	0.132777	R0286	0	3.20885	R0286	0.015278	3.08883	R0286	0.150266	0.150266	R0286	0	3.34049
R0288	-2.95965	-0.021413	R0288	-0.148349	-0.148349	R0288	-3.32607	0	R0288	-2.99254	-0.013132	R0288	-0.132777	-0.132777	R0288	-3.20885	0	R0288	-3.08883	-0.015278	R0288	-0.150266	-0.150266	R0288	-3.34049	0
R0290	0.021413	2.95965	R0290	0.148349	0.148349	R0290	0	3.32607	R0290	0.013132	2.99254	R0290	0.132777	0.132777	R0290	0	3.20885	R0290	0.015278	3.08883	R0290	0.150266	0.150266	R0290	0	3.34049
R0292	0.021413	2.95965	R0292	0.148349	0.148349	R0292	0	3.32607	R0292	0.013132	2.99254	R0292	0.132777	0.132777	R0292	0	3.20885	R0292	0.015278	3.08883	R0292	0.150266	0.150266	R0292	0	3.34049
R0293	0	0	R0293	0	0	R0293	0	0	R0293	0	0	R0293	0	0	R0293	0	0	R0293	0	0	R0293	0	0	R0293	0	0
R0294	0	0	R0294	0	0	R0294	0	0	R0294	0	0	R0294	0	0	R0294	0	0	R0294	0	0	R0294	0	0	R0294	0	0
R0295	0	6.56155	R0295	0	0.137289	R0295	0	7.46868	R0295	0	6.65127	R0295	0	0.122878	R0295	0	7.17895	R0295	0	6.86089	R0295	0	0.139063	R0295	0	7.49887
R0296	0	17.8717	R0296	0	0	R0296	0	19.0145	R0296	0	16.633	R0296	0	0	R0296	0	17.28	R0296	0	18.4036	R0296	0	0	R0296	0	19.2182
R0297	-0.006234	17.8732	R0297	0.010117	0.010117	R0297	-0.043167	19.0145	R0297	-0.003823	16.6339	R0297	0.009055	0.009055	R0297	-0.038636	17.28	R0297	-0.004448	18.4046	R0297	0.010248	0.010248	R0297	-0.043725	19.2182
R0299	0.005424	0.005424	R0299	0.037578	0.037578	R0299	0	0.037578	R0299	0.003326	0.003326	R0299	0.033634	0.033634	R0299	0	0.033634	R0299	0.00387	0.00387	R0299	0.038064	0.038064	R0299	0	0.038064
R0301	0	0	R0301	0	0	R0301	0	0	R0301	0	0	R0301	0	0	R0301	0	0	R0301	0	0	R0301	0	0	R0301	0	0
R0303	0.005424	0.005424	R0303	0.037578	0.037578	R0303	0	0.037578	R0303	0.003326	0.003326	R0303	0.033634	0.033634	R0303	0	0.033634	R0303	0.00387	0.00387	R0303	0.038064	0.038064	R0303	0	0.038064
R0304	0.005424	0.005424	R0304	0.037578	0.037578	R0304	0	0.037578	R0304	0.003326	0.003326	R0304	0.033634	0.033634	R0304	0	0.033634	R0304	0.00387	0.00387	R0304	0.038064	0.038064	R0304	0	0.038064
R0306	0.005424	0.005424	R0306	0.037578	0.037578	R0306	0	0.037578	R0306	0.003326	0.003326	R0306	0.033634	0.033634	R0306	0	0.033634	R0306	0.00387	0.00387	R0306	0.038064	0.038064	R0306	0	0.038064
R0307	0.005424	0.005424	R0307	0.037578	0.037578	R0307	0	0.037578	R0307	0.003326	0.003326	R0307	0.033634	0.033634	R0307	0	0.033634	R0307	0.00387	0.00387	R0307	0.038064	0.038064	R0307	0	0.038064
R0309	0.005424	0.005424	R0309	0.037578	0.037578	R0309	0	0.037578	R0309	0.003326	0.003326	R0309	0.033634	0.033634	R0309	0	0.033634	R0309	0.00387	0.00387	R0309	0.038064	0.038064	R0309	0	0.038064
R0311	0.005424	0.005424	R0311	0.037578	0.037578	R0311	0	0.037578	R0311	0.003326	0.003326	R0311	0.033634	0.033634	R0311	0	0.033634	R0311	0.00387	0.00387	R0311	0.038064	0.038064	R0311	0	0.038064
R0312	0.005424	0.005424	R0312	0.037578	0.037578	R0312	0	0.037578	R0312	0.003326	0.003326	R0312	0.033634	0.033634	R0312	0	0.033634	R0312	0.00387	0.00387	R0312	0.038064	0.038064	R0312	0	0.038064
R0316	0.03687	9.53887	R0316	7.16471	7.16471	R0316	0	9.94	R0316	0.022611	8.39434	R0316	6.15604	6.15604	R0316	0	8.64	R0316	0.026306	9.81419	R0316	7.28885	7.28885	R0316	0	10.1
R0317	0.015457	9.51746	R0317	7.01636	7.01636	R0317	0	9.94	R0317	0.009479	8.3812	R0317	6.02326	6.02326	R0317	0	8.64	R0317	0.011028	9.79891	R0317	7.13859	7.13859	R0317	0	10.1
R0318	0	0	R0318	0	0	R0318	0	0	R0318	0	0	R0318	0	0	R0318	0	0	R0318	0	0	R0318	0	0	R0318	0	0
R0319	-8e-05	0.009966	R0319	0.069046	0.069046	R0319	-0.000552	0.069046	R0319	-4.9e-05	0.006112	R0319	0.061798	0.061798	R0319	-0.000494	0.061798	R0319	-5.7e-05	0.007111	R0319	0.069938	0.069938	R0319	-0.000559	0.069938
R0320	0	0	R0320	0	0	R0320	0	0	R0320	0	0	R0320	0	0	R0320	0	0	R0320	0	0	R0320	0	0	R0320	0	0
R0321	0	0.010046	R0321	0.069601	0.069601	R0321	0	0.069601	R0321	0	0.006161	R0321	0.062295	0.062295	R0321	0	0.062295	R0321	0	0.007168	R0321	0.0705	0.0705	R0321	0	0.0705
R0322	0	0	R0322	0	0	R0322	0	0	R0322	0	0	R0322	0	0	R0322	0	0	R0322	0	0	R0322	0	0	R0322	0	0
R0323	0	0	R0323	0	0	R0323	0	0	R0323	0	0	R0323	0	0	R0323	0	0	R0323	0	0	R0323	0	0	R0323	0	0
R0324	0	0	R0324	0	0	R0324	0	0	R0324	0	0	R0324	0	0	R0324	0	0	R0324	0	0	R0324	0	0	R0324	0	0
R0325	0	0	R0325	0	0	R0325	0	0	R0325	0	0	R0325	0	0	R0325	0	0	R0325	0	0	R0325	0	0	R0325	0	0
R0326	0	0	R0326	0	0	R0326	0	0	R0326	0	0	R0326	0	0	R0326	0	0	R0326	0	0	R0326	0	0	R0326	0	0
R0327	0	0	R0327	0	0	R0327	0	0	R0327	0	0	R0327	0	0	R0327	0	0	R0327	0	0	R0327	0	0	R0327	0	0
R0328	0	0	R0328	0	0	R0328	0	0	R0328	0	0	R0328	0	0	R0328	0	0	R0328	0	0	R0328	0	0	R0328	0	0
R0329	0	0	R0329	0	0	R0329	0	0	R0329	0	0	R0329	0	0	R0329	0	0	R0329	0	0	R0329	0	0	R0329	0	0
R0330	0	0	R0330	0	0	R0330	0	0	R0330	0	0	R0330	0	0	R0330	0	0	R0330	0	0	R0330	0	0	R0330	0	0
R0331	0	0	R0331	0	0	R0331	0	0	R0331	0	0	R0331	0	0	R0331	0	0	R0331	0	0	R0331	0	0	R0331	0	0
R0332	0	0	R0332	0	0	R0332	0	0	R0332	0	0	R0332	0	0	R0332	0	0	R0332	0	0	R0332	0	0	R0332	0	0
R0333	0	0	R0333	0	0	R0333	0	0	R0333	0	0	R0333	0	0	R0333	0	0	R0333	0	0	R0333	0	0	R0333	0	0
R0334	0	0	R0334	0	0	R0334	0	0	R0334	0	0	R0334	0	0	R0334	0	0	R0334	0	0	R0334	0	0	R0334	0	0
R0335	0	0	R0335	0	0	R0335	0	0	R0335	0	0	R0335	0	0	R0335	0	0	R0335	0	0	R0335	0	0	R0335	0	0
R0339	0.059635	12.7183	R0339	0.413147	0.413147	R0339	0	13.2533	R0339	0.036571	11.1919	R0339	0.369779	0.369779	R0339	0	11.52	R0339	0.042547	13.0849	R0339	0.418485	0.418485	R0339	0	13.4667
R0340	0	0	R0340	0	0	R0340	0	0	R0340	0	0	R0340	0	0	R0340	0	0	R0340	0	0	R0340	0	0	R0340	0	0
R0341	0	0	R0341	0	0	R0341	0	0	R0341	0	0	R0341	0	0	R0341	0	0	R0341	0	0	R0341	0	0	R0341	0	0
R0343	0.059635	12.7183	R0343	0.413147	0.413147	R0343	0	13.2533	R0343	0.036571	11.1919	R0343	0.369779	0.369779	R0343	0	11.52	R0343	0.042547	13.0849	R0343	0.418485	0.418485	R0343	0	13.4667
R0345	0.008225	0.008225	R0345	0.056985	0.056985	R0345	0	0.013782	R0345	0.005044	0.005044	R0345	0.051003	0.051003	R0345	0	0.008127	R0345	0.005869	0.005869	R0345	0.057721	0.057721	R0345	0	0.0095
R0347	0.008225	0.008225	R0347	0.056985	0.056985	R0347	0	0.011797	R0347	0.005044	0.005044	R0347	0.051003	0.051003	R0347	0	0.00651	R0347	0.005869	0.005869	R0347	0.057721	0.057721	R0347	0	0.008881
R0350	0	0	R0350	0	0	R0350	0	0	R0350	0	0	R0350	0	0	R0350	0	0	R0350	0	0	R0350	0	0	R0350	0	0
R0351	-19.1029	4.12543	R0351	-0.685482	-0.685482	R0351	-19.88	4.68379	R0351	-16.8041	4.20224	R0351	-0.613526	-0.613526	R0351	-17.28	4.54918	R0351	-19.6464	0.916124	R0351	-0.694338	-0.694338	R0351	-20.2	4.69968
R0353	0	0	R0353	0	0	R0353	0	0	R0353	0	0	R0353	0	0	R0353	0	0	R0353	0	0	R0353	0	0	R0353	0	0
R0354	0	0	R0354	0	0	R0354	0	0	R0354	0	0	R0354	0	0	R0354	0	0	R0354	0	0	R0354	0	0	R0354	0	0
R0355	0	0	R0355	0	0	R0355	0	0	R0355	0	0	R0355	0	0	R0355	0	0	R0355	0	0	R0355	0	0	R0355	0	0
R0356	0	0	R0356	0	0	R0356	0	0	R0356	0	0	R0356	0	0	R0356	0	0	R0356	0	0	R0356	0	0	R0356	0	0
R0357	0	0	R0357	0	0	R0357	0	0	R0357	0	0	R0357	0	0	R0357	0	0	R0357	0	0	R0357	0	0	R0357	0	0
R0359	0	0	R0359	0	0	R0359	0	0	R0359	0	0	R0359	0	0	R0359	0	0	R0359	0	0	R0359	0	0	R0359	0	0
R0360	-34.0507	-0.168907	R0360	-1.15538	-1.15538	R0360	-37.6028	0	R0360	-33.4182	-0.102272	R0360	-1.0341	-1.0341	R0360	-34.56	0	R0360	-35.3219	-0.118985	R0360	-1.17031	-1.17031	R0360	-37.8234	0
R0362	0	0	R0362	0	0	R0362	0	0	R0362	0	0	R0362	0	0	R0362	0	0	R0362	0	0	R0362	0	0	R0362	0	0
R0363	0.142856	34.0246	R0363	0.9749	0.9749	R0363	0	37.6028	R0363	0.086296	33.4023	R0363	0.872563	0.872563	R0363	0	34.56	R0363	0.100399	35.3033	R0363	0.987495	0.987495	R0363	0	37.8234
R0368	-81.1597	-0.329543	R0368	-2.26825	-2.26825	R0368	-91.52	0	R0368	-81.9567	-0.200782	R0368	-2.03015	-2.03015	R0368	-89.57	0	R0368	-84.4876	-0.233593	R0368	-2.29756	-2.29756	R0368	-91.76	0
R0370	0	0	R0370	0	0	R0370	0	0	R0370	0	0	R0370	0	0	R0370	0	0	R0370	0	0	R0370	0	0	R0370	0	0
R0371	0	0	R0371	0	0	R0371	0	0	R0371	0	0	R0371	0	0	R0371	0	0	R0371	0	0	R0371	0	0	R0371	0	0
R0372	0	0	R0372	0	0	R0372	0	0	R0372	0	0	R0372	0	0	R0372	0	0	R0372	0	0	R0372	0	0	R0372	0	0
R0374	0.000336	0.000336	R0374	0.002326	0.002326	R0374	0	0.002326	R0374	0.000206	0.000206	R0374	0.002082	0.002082	R0374	0	0.002082	R0374	0.00024	0.00024	R0374	0.002356	0.002356	R0374	0	0.002356
R0375	0	0	R0375	0	0	R0375	0	0	R0375	0	0	R0375	0	0	R0375	0	0	R0375	0	0	R0375	0	0	R0375	0	0
R0376	0	0	R0376	0	0	R0376	0	0	R0376	0	0	R0376	0	0	R0376	0	0	R0376	0	0	R0376	0	0	R0376	0	0
R0377	0.000336	0.000336	R0377	0.002326	0.002326	R0377	0	0.002326	R0377	0.000206	0.000206	R0377	0.002082	0.002082	R0377	0	0.002082	R0377	0.00024	0.00024	R0377	0.002356	0.002356	R0377	0	0.002356
R0378	0	0	R0378	0	0	R0378	0	0	R0378	0	0	R0378	0	0	R0378	0	0	R0378	0	0	R0378	0	0	R0378	0	0
R0379	-23.2201	0	R0379	0	0	R0379	-24.1207	0	R0379	-20.8398	0	R0379	0	0	R0379	-21.3921	0	R0379	-23.814	0	R0379	0	0	R0379	-24.4565	0
R0381	0	28.5075	R0381	0	20.7382	R0381	0	29.82	R0381	0	25.1161	R0381	0	17.7915	R0381	0	25.92	R0381	0	29.3647	R0381	0	21.1009	R0381	0	30.3
R0383	0	0.000336	R0383	0	0	R0383	0	0.002326	R0383	0	0.000206	R0383	0	0	R0383	0	0.002082	R0383	0	0.00024	R0383	0	0	R0383	0	0.002356
R0384	0	0	R0384	0	0	R0384	0	0	R0384	0	0	R0384	0	0	R0384	0	0	R0384	0	0	R0384	0	0	R0384	0	0
R0386	0	0	R0386	0	0	R0386	0	0	R0386	0	0	R0386	0	0	R0386	0	0	R0386	0	0	R0386	0	0	R0386	0	0
R0387	0	4.21222	R0387	0	0	R0387	0	6.9627	R0387	0	3.97176	R0387	0	0	R0387	0	6.56522	R0387	0	4.23839	R0387	0	0	R0387	0	7.00595
R0389	0	0	R0389	0	0	R0389	0	0	R0389	0	0	R0389	0	0	R0389	0	0	R0389	0	0	R0389	0	0	R0389	0	0
R0391	0	0	R0391	0	0	R0391	0	0	R0391	0	0	R0391	0	0	R0391	0	0	R0391	0	0	R0391	0	0	R0391	0	0
R0393	8e-05	8e-05	R0393	0.000557	0.000557	R0393	0	0.000557	R0393	4.9e-05	4.9e-05	R0393	0.000499	0.000499	R0393	0	0.000499	R0393	5.7e-05	5.7e-05	R0393	0.000565	0.000565	R0393	0	0.000565
R0394	0	13.0449	R0394	0	0.010378	R0394	0	13.5493	R0394	0	11.7073	R0394	0	0.009288	R0394	0	12.0165	R0394	0	13.3781	R0394	0	0.010512	R0394	0	13.7379
R0395	0	0	R0395	0	0	R0395	0	0	R0395	0	0	R0395	0	0	R0395	0	0	R0395	0	0	R0395	0	0	R0395	0	0
R0396	0	0	R0396	0	0	R0396	0	0	R0396	0	0	R0396	0	0	R0396	0	0	R0396	0	0	R0396	0	0	R0396	0	0
R0397	0	0	R0397	0	0	R0397	0	0	R0397	0	0	R0397	0	0	R0397	0	0	R0397	0	0	R0397	0	0	R0397	0	0
R0399	0	28.5084	R0399	0	0	R0399	0	29.82	R0399	0	25.1166	R0399	0	0	R0399	0	25.92	R0399	0	29.3654	R0399	0	0	R0399	0	30.3
R0400	0.018531	0.018531	R0400	0.128384	0.128384	R0400	0	0.128384	R0400	0.011364	0.011364	R0400	0.114907	0.114907	R0400	0	0.114907	R0400	0.013221	0.013221	R0400	0.130043	0.130043	R0400	0	0.130043
R0402	0.142856	34.0246	R0402	0.9749	0.9749	R0402	0	37.6028	R0402	0.086296	33.4023	R0402	0.872563	0.872563	R0402	0	34.56	R0402	0.100399	35.3033	R0402	0.987495	0.987495	R0402	0	37.8234
R0405	0	0.000336	R0405	0.002326	0.002326	R0405	0	0.002326	R0405	0	0.000206	R0405	0.002082	0.002082	R0405	0	0.002082	R0405	0	0.00024	R0405	0.002356	0.002356	R0405	0	0.002356
R0406	0	0.000336	R0406	0	0	R0406	0	0.002326	R0406	0	0.000206	R0406	0	0	R0406	0	0.002082	R0406	0	0.00024	R0406	0	0	R0406	0	0.002356
R0407	0	0	R0407	0	0	R0407	0	0	R0407	0	0	R0407	0	0	R0407	0	0	R0407	0	0	R0407	0	0	R0407	0	0
R0408	-2.2e-05	-2.2e-05	R0408	-0.000154	-0.000154	R0408	-0.000154	0	R0408	-1.4e-05	-1.4e-05	R0408	-0.000138	-0.000138	R0408	-0.000138	0	R0408	-1.6e-05	-1.6e-05	R0408	-0.000156	-0.000156	R0408	-0.000156	0
R0409	0	0	R0409	0	0	R0409	0	0	R0409	0	0	R0409	0	0	R0409	0	0	R0409	0	0	R0409	0	0	R0409	0	0
R0410	0	0	R0410	0	0	R0410	0	0	R0410	0	0	R0410	0	0	R0410	0	0	R0410	0	0	R0410	0	0	R0410	0	0
R0411	0	0	R0411	0	0	R0411	0	0	R0411	0	0	R0411	0	0	R0411	0	0	R0411	0	0	R0411	0	0	R0411	0	0
R0412	0	0	R0412	0	0	R0412	0	0	R0412	0	0	R0412	0	0	R0412	0	0	R0412	0	0	R0412	0	0	R0412	0	0
R0413	0	0	R0413	0	0	R0413	0	0	R0413	0	0	R0413	0	0	R0413	0	0	R0413	0	0	R0413	0	0	R0413	0	0
R0414	0	0	R0414	0	0	R0414	0	0	R0414	0	0	R0414	0	0	R0414	0	0	R0414	0	0	R0414	0	0	R0414	0	0
R0415	0	0	R0415	0	0	R0415	0	0	R0415	0	0	R0415	0	0	R0415	0	0	R0415	0	0	R0415	0	0	R0415	0	0
R0416	0	0	R0416	0	0	R0416	0	0	R0416	0	0	R0416	0	0	R0416	0	0	R0416	0	0	R0416	0	0	R0416	0	0
R0417	0	0	R0417	0	0	R0417	0	0	R0417	0	0	R0417	0	0	R0417	0	0	R0417	0	0	R0417	0	0	R0417	0	0
R0418	0	0	R0418	0	0	R0418	0	0	R0418	0	0	R0418	0	0	R0418	0	0	R0418	0	0	R0418	0	0	R0418	0	0
R0419	0	0	R0419	0	0	R0419	0	0	R0419	0	0	R0419	0	0	R0419	0	0	R0419	0	0	R0419	0	0	R0419	0	0
R0420	0	0	R0420	0	0	R0420	0	0	R0420	0	0	R0420	0	0	R0420	0	0	R0420	0	0	R0420	0	0	R0420	0	0
R0421	0	0	R0421	0	0	R0421	0	0	R0421	0	0	R0421	0	0	R0421	0	0	R0421	0	0	R0421	0	0	R0421	0	0
R0422	0	0	R0422	0	0	R0422	0	0	R0422	0	0	R0422	0	0	R0422	0	0	R0422	0	0	R0422	0	0	R0422	0	0
R0423	0	16.4481	R0423	0	0	R0423	0	17.9088	R0423	0	15.0375	R0423	0	0	R0423	0	15.9328	R0423	0	17.1104	R0423	0	0	R0423	0	18.152
R0425	-16.4481	5e-06	R0425	3.3e-05	3.3e-05	R0425	-17.9088	3.3e-05	R0425	-15.0375	3e-06	R0425	2.9e-05	2.9e-05	R0425	-15.9328	2.9e-05	R0425	-17.1104	3e-06	R0425	3.3e-05	3.3e-05	R0425	-18.152	3.3e-05
R0427	0	0	R0427	0	0	R0427	0	0	R0427	0	0	R0427	0	0	R0427	0	0	R0427	0	0	R0427	0	0	R0427	0	0
R0428	0	0	R0428	0	0	R0428	0	0	R0428	0	0	R0428	0	0	R0428	0	0	R0428	0	0	R0428	0	0	R0428	0	0
R0430	0	0	R0430	0	0	R0430	0	0	R0430	0	0	R0430	0	0	R0430	0	0	R0430	0	0	R0430	0	0	R0430	0	0
R0431	0	0	R0431	0	0	R0431	0	0	R0431	0	0	R0431	0	0	R0431	0	0	R0431	0	0	R0431	0	0	R0431	0	0
R0432	-11.3928	0	R0432	0	0	R0432	-11.928	0	R0432	-10.0398	0	R0432	0	0	R0432	-10.368	0	R0432	-11.7381	0	R0432	0	0	R0432	-12.12	0
R0433	-11.3928	0	R0433	0	0	R0433	-11.928	0	R0433	-10.0398	0	R0433	0	0	R0433	-10.368	0	R0433	-11.7381	0	R0433	0	0	R0433	-12.12	0
R0435	-11.3928	0	R0435	0	0	R0435	-11.928	0	R0435	-10.0398	0	R0435	0	0	R0435	-10.368	0	R0435	-11.7381	0	R0435	0	0	R0435	-12.12	0
R0437	-11.3928	0	R0437	0	0	R0437	-11.928	0	R0437	-10.0398	0	R0437	0	0	R0437	-10.368	0	R0437	-11.7381	0	R0437	0	0	R0437	-12.12	0
R0438	0	0	R0438	0	0	R0438	0	0	R0438	0	0	R0438	0	0	R0438	0	0	R0438	0	0	R0438	0	0	R0438	0	0
R0439	0	0	R0439	0	0	R0439	0	0	R0439	0	0	R0439	0	0	R0439	0	0	R0439	0	0	R0439	0	0	R0439	0	0
R0440	0	0	R0440	0	0	R0440	0	0	R0440	0	0	R0440	0	0	R0440	0	0	R0440	0	0	R0440	0	0	R0440	0	0
R0441	-11.3928	0	R0441	0	0	R0441	-11.928	0	R0441	-10.0398	0	R0441	0	0	R0441	-10.368	0	R0441	-11.7381	0	R0441	0	0	R0441	-12.12	0
R0442	0	0	R0442	0	0	R0442	0	0	R0442	0	0	R0442	0	0	R0442	0	0	R0442	0	0	R0442	0	0	R0442	0	0
R0444	-9.51746	-0.015457	R0444	-7.01636	-7.01636	R0444	-9.94	0	R0444	-8.3812	-0.009479	R0444	-6.02326	-6.02326	R0444	-8.64	0	R0444	-9.79891	-0.011028	R0444	-7.13859	-7.13859	R0444	-10.1	0
R0445	0	0	R0445	0	0	R0445	0	0	R0445	0	0	R0445	0	0	R0445	0	0	R0445	0	0	R0445	0	0	R0445	0	0
R0447	-4.81072	0	R0447	0	0	R0447	-4.81072	0	R0447	-4.67778	0	R0447	0	0	R0447	-4.67778	0	R0447	-5.46824	0	R0447	0	0	R0447	-5.46824	0
R0448	0	0	R0448	0	0	R0448	0	0	R0448	0	0	R0448	0	0	R0448	0	0	R0448	0	0	R0448	0	0	R0448	0	0
R0450	0	0	R0450	0	0	R0450	0	0	R0450	0	0	R0450	0	0	R0450	0	0	R0450	0	0	R0450	0	0	R0450	0	0
R0452	0	0	R0452	0	0	R0452	0	0	R0452	0	0	R0452	0	0	R0452	0	0	R0452	0	0	R0452	0	0	R0452	0	0
R0453	0	0	R0453	0	0	R0453	0	0	R0453	0	0	R0453	0	0	R0453	0	0	R0453	0	0	R0453	0	0	R0453	0	0
R0455	0	0	R0455	0	0	R0455	0	0	R0455	0	0	R0455	0	0	R0455	0	0	R0455	0	0	R0455	0	0	R0455	0	0
R0456	0	0	R0456	0	0	R0456	0	0	R0456	0	0	R0456	0	0	R0456	0	0	R0456	0	0	R0456	0	0	R0456	0	0
R0458	0	0	R0458	0	0	R0458	0	0	R0458	0	0	R0458	0	0	R0458	0	0	R0458	0	0	R0458	0	0	R0458	0	0
R0459	0	0	R0459	0	0	R0459	0	0	R0459	0	0	R0459	0	0	R0459	0	0	R0459	0	0	R0459	0	0	R0459	0	0
R0460	0	0	R0460	0	0	R0460	0	0	R0460	0	0	R0460	0	0	R0460	0	0	R0460	0	0	R0460	0	0	R0460	0	0
R0461	0	0	R0461	0	0	R0461	0	0	R0461	0	0	R0461	0	0	R0461	0	0	R0461	0	0	R0461	0	0	R0461	0	0
R0462	0	0	R0462	0	0	R0462	0	0	R0462	0	0	R0462	0	0	R0462	0	0	R0462	0	0	R0462	0	0	R0462	0	0
R0463	0	0	R0463	0	0	R0463	0	0	R0463	0	0	R0463	0	0	R0463	0	0	R0463	0	0	R0463	0	0	R0463	0	0
R0464	0	0	R0464	0	0	R0464	0	0	R0464	0	0	R0464	0	0	R0464	0	0	R0464	0	0	R0464	0	0	R0464	0	0
R0465	0	0	R0465	0	0	R0465	0	0	R0465	0	0	R0465	0	0	R0465	0	0	R0465	0	0	R0465	0	0	R0465	0	0
R0466	0	0	R0466	0	0	R0466	0	0	R0466	0	0	R0466	0	0	R0466	0	0	R0466	0	0	R0466	0	0	R0466	0	0
R0467	0	0	R0467	0	0	R0467	0	0	R0467	0	0	R0467	0	0	R0467	0	0	R0467	0	0	R0467	0	0	R0467	0	0
R0468	0	0	R0468	0	0	R0468	0	0	R0468	0	0	R0468	0	0	R0468	0	0	R0468	0	0	R0468	0	0	R0468	0	0
R0469	0	0	R0469	0	0	R0469	0	0	R0469	0	0	R0469	0	0	R0469	0	0	R0469	0	0	R0469	0	0	R0469	0	0
R0470	0	0	R0470	0	0	R0470	0	0	R0470	0	0	R0470	0	0	R0470	0	0	R0470	0	0	R0470	0	0	R0470	0	0
R0471	0	0	R0471	0	0	R0471	0	0	R0471	0	0	R0471	0	0	R0471	0	0	R0471	0	0	R0471	0	0	R0471	0	0
R0472	0	0	R0472	0	0	R0472	0	0	R0472	0	0	R0472	0	0	R0472	0	0	R0472	0	0	R0472	0	0	R0472	0	0
R0473	0	0	R0473	0	0	R0473	0	0	R0473	0	0	R0473	0	0	R0473	0	0	R0473	0	0	R0473	0	0	R0473	0	0
R0474	0	0	R0474	0	0	R0474	0	0	R0474	0	0	R0474	0	0	R0474	0	0	R0474	0	0	R0474	0	0	R0474	0	0
R0475	0	0	R0475	0	0	R0475	0	0	R0475	0	0	R0475	0	0	R0475	0	0	R0475	0	0	R0475	0	0	R0475	0	0
R0476	0	0	R0476	0	0	R0476	0	0	R0476	0	0	R0476	0	0	R0476	0	0	R0476	0	0	R0476	0	0	R0476	0	0
R0477	0	0	R0477	0	0	R0477	0	0	R0477	0	0	R0477	0	0	R0477	0	0	R0477	0	0	R0477	0	0	R0477	0	0
R0478	0	0	R0478	0	0	R0478	0	0	R0478	0	0	R0478	0	0	R0478	0	0	R0478	0	0	R0478	0	0	R0478	0	0
R0479	0	0	R0479	0	0	R0479	0	0	R0479	0	0	R0479	0	0	R0479	0	0	R0479	0	0	R0479	0	0	R0479	0	0
R0480	0	0	R0480	0	0	R0480	0	0	R0480	0	0	R0480	0	0	R0480	0	0	R0480	0	0	R0480	0	0	R0480	0	0
R0482	0	0	R0482	0	0	R0482	0	0	R0482	0	0	R0482	0	0	R0482	0	0	R0482	0	0	R0482	0	0	R0482	0	0
R0483	0.032802	1.88606	R0483	0.22725	0.22725	R0483	0	2.09934	R0483	0.020116	1.90619	R0483	0.203395	0.203395	R0483	0	2.04144	R0483	0.023403	1.95688	R0483	0.230186	0.230186	R0483	0	2.10647
R0484	0	0	R0484	0	0	R0484	0	0	R0484	0	0	R0484	0	0	R0484	0	0	R0484	0	0	R0484	0	0	R0484	0	0
R0486	0.032802	1.88606	R0486	0.22725	0.22725	R0486	0	2.09934	R0486	0.020116	1.90619	R0486	0.203395	0.203395	R0486	0	2.04144	R0486	0.023403	1.95688	R0486	0.230186	0.230186	R0486	0	2.10647
R0488	0.032802	1.88606	R0488	0.22725	0.22725	R0488	0	2.09934	R0488	0.020116	1.90619	R0488	0.203395	0.203395	R0488	0	2.04144	R0488	0.023403	1.95688	R0488	0.230186	0.230186	R0488	0	2.10647
R0490	0.032802	1.88606	R0490	0.22725	0.22725	R0490	0	2.09934	R0490	0.020116	1.90619	R0490	0.203395	0.203395	R0490	0	2.04144	R0490	0.023403	1.95688	R0490	0.230186	0.230186	R0490	0	2.10647
R0492	0	1.88606	R0492	0	0.22725	R0492	0	2.09934	R0492	0	1.90619	R0492	0	0.203395	R0492	0	2.04144	R0492	0	1.95688	R0492	0	0.230186	R0492	0	2.10647
R0493	0	1.88606	R0493	0	0.22725	R0493	0	2.09934	R0493	0	1.90619	R0493	0	0.203395	R0493	0	2.04144	R0493	0	1.95688	R0493	0	0.230186	R0493	0	2.10647
R0496	-1.89149	-0.038226	R0496	-0.264829	-0.264829	R0496	-2.09934	0	R0496	-1.90951	-0.023442	R0496	-0.237029	-0.237029	R0496	-2.04144	0	R0496	-1.96075	-0.027273	R0496	-0.26825	-0.26825	R0496	-2.10647	0
R0497	0.038226	1.89149	R0497	0.264829	0.264829	R0497	0	2.09934	R0497	0.023442	1.90951	R0497	0.237029	0.237029	R0497	0	2.04144	R0497	0.027273	1.96075	R0497	0.26825	0.26825	R0497	0	2.10647
R0499	0.032802	1.88606	R0499	0.22725	0.22725	R0499	0	2.09934	R0499	0.020116	1.90619	R0499	0.203395	0.203395	R0499	0	2.04144	R0499	0.023403	1.95688	R0499	0.230186	0.230186	R0499	0	2.10647
R0500	0	0	R0500	0	0	R0500	0	0	R0500	0	0	R0500	0	0	R0500	0	0	R0500	0	0	R0500	0	0	R0500	0	0
R0501	0	0	R0501	0	0	R0501	0	0	R0501	0	0	R0501	0	0	R0501	0	0	R0501	0	0	R0501	0	0	R0501	0	0
R0502	0	0	R0502	0	0	R0502	0	0	R0502	0	0	R0502	0	0	R0502	0	0	R0502	0	0	R0502	0	0	R0502	0	0
R0503	0	0	R0503	0	0	R0503	0	0	R0503	0	0	R0503	0	0	R0503	0	0	R0503	0	0	R0503	0	0	R0503	0	0
R0504	0	0	R0504	0	0	R0504	0	0	R0504	0	0	R0504	0	0	R0504	0	0	R0504	0	0	R0504	0	0	R0504	0	0
R0505	-19.0563	3.74529	R0505	-14.1809	-14.1809	R0505	-19.88	3.976	R0505	-16.7755	3.31452	R0505	-12.1791	-12.1791	R0505	-17.28	3.456	R0505	-19.6131	3.8754	R0505	-14.4273	-14.4273	R0505	-20.2	4.04
R0506	0	0	R0506	0	0	R0506	0	0	R0506	0	0	R0506	0	0	R0506	0	0	R0506	0	0	R0506	0	0	R0506	0	0
R0507	0	0	R0507	0	0	R0507	0	0	R0507	0	0	R0507	0	0	R0507	0	0	R0507	0	0	R0507	0	0	R0507	0	0
R0508	0	0	R0508	0	0	R0508	0	0	R0508	0	0	R0508	0	0	R0508	0	0	R0508	0	0	R0508	0	0	R0508	0	0
R0509	0	0	R0509	0	0	R0509	0	0	R0509	0	0	R0509	0	0	R0509	0	0	R0509	0	0	R0509	0	0	R0509	0	0
R0510	0	0	R0510	0	0	R0510	0	0	R0510	0	0	R0510	0	0	R0510	0	0	R0510	0	0	R0510	0	0	R0510	0	0
R0513	0	0	R0513	0	0	R0513	0	0	R0513	0	0	R0513	0	0	R0513	0	0	R0513	0	0	R0513	0	0	R0513	0	0
R0514	-7.37685	0	R0514	0	0	R0514	-8.42213	0	R0514	-7.48666	0	R0514	0	0	R0514	-8.14553	0	R0514	-7.7208	0	R0514	0	0	R0514	-8.45617	0
R0515	-8.06307	0	R0515	0	0	R0515	-9.20558	0	R0515	-8.1831	0	R0515	0	0	R0515	-8.90326	0	R0515	-8.43902	0	R0515	0	0	R0515	-9.23907	0
R0516	0	0	R0516	0	0	R0516	0	0	R0516	0	0	R0516	0	0	R0516	0	0	R0516	0	0	R0516	0	0	R0516	0	0
R0517	-7.62004	0	R0517	0	0	R0517	-8.69978	0	R0517	-7.73348	0	R0517	0	0	R0517	-8.41407	0	R0517	-7.97534	0	R0517	0	0	R0517	-8.73494	0
R0518	0	0	R0518	0	0	R0518	0	0	R0518	0	0	R0518	0	0	R0518	0	0	R0518	0	0	R0518	0	0	R0518	0	0
R0523	-8.47147	-0.015076	R0523	-0.104447	-0.104447	R0523	-9.65463	0	R0523	-8.53526	-0.009245	R0523	-0.093483	-0.093483	R0523	-9.16	0	R0523	-8.86143	-0.010756	R0523	-0.105796	-0.105796	R0523	-9.69366	0
R0524	-6.56155	-0.019817	R0524	-0.137289	-0.137289	R0524	-7.46868	0	R0524	-6.65127	-0.012153	R0524	-0.122878	-0.122878	R0524	-7.17895	0	R0524	-6.86089	-0.014139	R0524	-0.139063	-0.139063	R0524	-7.49887	0
R0525	-7.17747	-0.020523	R0525	-0.14218	-0.14218	R0525	-7.98508	0	R0525	-7.01155	-0.012585	R0525	-0.127255	-0.127255	R0525	-7.47908	0	R0525	-7.47341	-0.014642	R0525	-0.144017	-0.144017	R0525	-8.04239	0
R0526	0	0	R0526	0	0	R0526	0	0	R0526	0	0	R0526	0	0	R0526	0	0	R0526	0	0	R0526	0	0	R0526	0	0
R0527	0	0	R0527	0	0	R0527	0	0	R0527	0	0	R0527	0	0	R0527	0	0	R0527	0	0	R0527	0	0	R0527	0	0
R0528	0	0	R0528	0	0	R0528	0	0	R0528	0	0	R0528	0	0	R0528	0	0	R0528	0	0	R0528	0	0	R0528	0	0
R0529	0	0	R0529	0	0	R0529	0	0	R0529	0	0	R0529	0	0	R0529	0	0	R0529	0	0	R0529	0	0	R0529	0	0
R0531	0	0	R0531	0	0	R0531	0	0	R0531	0	0	R0531	0	0	R0531	0	0	R0531	0	0	R0531	0	0	R0531	0	0
R0532	0	0	R0532	0	0	R0532	0	0	R0532	0	0	R0532	0	0	R0532	0	0	R0532	0	0	R0532	0	0	R0532	0	0
R0533	0	0	R0533	0	0	R0533	0	0	R0533	0	0	R0533	0	0	R0533	0	0	R0533	0	0	R0533	0	0	R0533	0	0
R0536	0	0	R0536	0	0	R0536	0	0	R0536	0	0	R0536	0	0	R0536	0	0	R0536	0	0	R0536	0	0	R0536	0	0
R0537	0	0	R0537	0	0	R0537	0	0	R0537	0	0	R0537	0	0	R0537	0	0	R0537	0	0	R0537	0	0	R0537	0	0
R0539	0.001662	28.5077	R0539	20.7393	20.7393	R0539	0	29.82	R0539	0.001019	25.1162	R0539	17.7925	17.7925	R0539	0	25.92	R0539	0.001186	29.3648	R0539	21.102	21.102	R0539	0	30.3
R0541	0	0	R0541	0	0	R0541	0	0	R0541	0	0	R0541	0	0	R0541	0	0	R0541	0	0	R0541	0	0	R0541	0	0
R0542	0	0	R0542	0	0	R0542	0	0	R0542	0	0	R0542	0	0	R0542	0	0	R0542	0	0	R0542	0	0	R0542	0	0
R0543	0	28.506	R0543	0	20.7278	R0543	0	29.82	R0543	0	25.1152	R0543	0	17.7822	R0543	0	25.92	R0543	0	29.3637	R0543	0	21.0904	R0543	0	30.3
R0544	0	0	R0544	0	0	R0544	0	0	R0544	0	0	R0544	0	0	R0544	0	0	R0544	0	0	R0544	0	0	R0544	0	0
R0545	0	0	R0545	0	0	R0545	0	0	R0545	0	0	R0545	0	0	R0545	0	0	R0545	0	0	R0545	0	0	R0545	0	0
R0546	0.072986	80.9031	R0546	0.505645	0.505645	R0546	0	91.52	R0546	0.044759	81.8007	R0546	0.452566	0.452566	R0546	0	89.57	R0546	0.052073	84.3061	R0546	0.512177	0.512177	R0546	0	91.76
R0547	0	0	R0547	0	0	R0547	0	0	R0547	0	0	R0547	0	0	R0547	0	0	R0547	0	0	R0547	0	0	R0547	0	0
R0549	0	0	R0549	0	0	R0549	0	0	R0549	0	0	R0549	0	0	R0549	0	0	R0549	0	0	R0549	0	0	R0549	0	0
R0550	-12.6587	0	R0550	0	0	R0550	-13.2533	0	R0550	-11.1553	0	R0550	0	0	R0550	-11.52	0	R0550	-13.0424	0	R0550	0	0	R0550	-13.4667	0
R0551	0	0	R0551	0	0	R0551	0	0	R0551	0	0	R0551	0	0	R0551	0	0	R0551	0	0	R0551	0	0	R0551	0	0
R0552	0	0	R0552	0	0	R0552	0	0	R0552	0	0	R0552	0	0	R0552	0	0	R0552	0	0	R0552	0	0	R0552	0	0
R0554	0	0	R0554	0	0	R0554	0	0	R0554	0	0	R0554	0	0	R0554	0	0	R0554	0	0	R0554	0	0	R0554	0	0
R0555	-8e-05	-8e-05	R0555	-0.000557	-0.000557	R0555	-0.000557	0	R0555	-4.9e-05	-4.9e-05	R0555	-0.000499	-0.000499	R0555	-0.000499	0	R0555	-5.7e-05	-5.7e-05	R0555	-0.000565	-0.000565	R0555	-0.000565	0
R0559	-6.54173	0	R0559	0	0	R0559	-7.46868	0	R0559	-6.63912	0	R0559	0	0	R0559	-7.17895	0	R0559	-6.84675	0	R0559	0	0	R0559	-7.49887	0
R0560	-8.45639	0	R0560	0	0	R0560	-9.65463	0	R0560	-8.52601	0	R0560	0	0	R0560	-9.16	0	R0560	-8.85068	0	R0560	0	0	R0560	-9.69366	0
R0561	-7.15695	0	R0561	0	0	R0561	-7.98508	0	R0561	-6.99896	0	R0561	0	0	R0561	-7.47908	0	R0561	-7.45877	0	R0561	0	0	R0561	-8.04239	0
R0565	0	0	R0565	0	0	R0565	0	0	R0565	0	0	R0565	0	0	R0565	0	0	R0565	0	0	R0565	0	0	R0565	0	0
R0566	0	0	R0566	0	0	R0566	0	0	R0566	0	0	R0566	0	0	R0566	0	0	R0566	0	0	R0566	0	0	R0566	0	0
R0567	0	0	R0567	0	0	R0567	0	0	R0567	0	0	R0567	0	0	R0567	0	0	R0567	0	0	R0567	0	0	R0567	0	0
R0568	0	80.8301	R0568	0	0	R0568	0	91.52	R0568	0	81.7559	R0568	0	0	R0568	0	89.57	R0568	0	84.254	R0568	0	0	R0568	0	91.76
R0570	0.032802	1.88606	R0570	0.22725	0.22725	R0570	0	2.09934	R0570	0.020116	1.90619	R0570	0.203395	0.203395	R0570	0	2.04144	R0570	0.023403	1.95688	R0570	0.230186	0.230186	R0570	0	2.10647
R0572	0	0	R0572	0	0	R0572	0	0	R0572	0	0	R0572	0	0	R0572	0	0	R0572	0	0	R0572	0	0	R0572	0	0
R0573	-80.7122	40.5413	R0573	0.816605	0.874589	R0573	-91.52	45.76	R0573	-81.6837	40.9554	R0573	0.730885	0.782782	R0573	-89.57	44.785	R0573	-84.1699	42.2171	R0573	0.827155	0.885888	R0573	-91.76	45.88
R0574	0	0	R0574	0	0	R0574	0	0	R0574	0	0	R0574	0	0	R0574	0	0	R0574	0	0	R0574	0	0	R0574	0	0
R0577	0	0	R0577	0	0	R0577	0	0	R0577	0	0	R0577	0	0	R0577	0	0	R0577	0	0	R0577	0	0	R0577	0	0
R0578	-16.4486	-0.000475	R0578	-0.00329	-0.00329	R0578	-17.9088	0	R0578	-15.0378	-0.000291	R0578	-0.002945	-0.002945	R0578	-15.9328	0	R0578	-17.1107	-0.000339	R0578	-0.003333	-0.003333	R0578	-18.152	0
R0580	0	40.4151	R0580	0	0	R0580	0	45.76	R0580	0	40.878	R0580	0	0	R0580	0	44.785	R0580	0	42.127	R0580	0	0	R0580	0	45.88
R0583	-28.506	21.3438	R0583	-20.7278	0	R0583	-29.82	22.1715	R0583	-25.1152	19.1558	R0583	-17.7822	0	R0583	-25.92	19.6634	R0583	-29.3637	21.8896	R0583	-21.0904	0	R0583	-30.3	22.4802
R0584	0.005931	28.9822	R0584	0.041093	20.7689	R0584	0	29.82	R0584	0.003637	25.4062	R0584	0.03678	17.819	R0584	0	25.92	R0584	0.004232	29.7023	R0584	0.041624	21.132	R0584	0	30.3
R0585	0	0	R0585	0	0	R0585	0	0	R0585	0	0	R0585	0	0	R0585	0	0	R0585	0	0	R0585	0	0	R0585	0	0
R0587	0	8e-05	R0587	0.000557	0.000557	R0587	0	0.000557	R0587	0	4.9e-05	R0587	0.000499	0.000499	R0587	0	0.000499	R0587	0	5.7e-05	R0587	0.000565	0.000565	R0587	0	0.000565
R0590	8e-05	8e-05	R0590	0.000557	0.000557	R0590	0	0.000557	R0590	4.9e-05	4.9e-05	R0590	0.000499	0.000499	R0590	0	0.000499	R0590	5.7e-05	5.7e-05	R0590	0.000565	0.000565	R0590	0	0.000565
R0591	0	8e-05	R0591	0	0	R0591	0	0.000557	R0591	0	4.9e-05	R0591	0	0	R0591	0	0.000499	R0591	0	5.7e-05	R0591	0	0	R0591	0	0.000565
R0592	0	8e-05	R0592	0	0	R0592	0	0.000557	R0592	0	4.9e-05	R0592	0	0	R0592	0	0.000499	R0592	0	5.7e-05	R0592	0	0	R0592	0	0.000565
R0594	-19.0563	3.74527	R0594	-14.1811	-14.1811	R0594	-19.88	3.976	R0594	-16.7755	3.3145	R0594	-12.1793	-12.1793	R0594	-17.28	3.456	R0594	-19.6131	3.87538	R0594	-14.4274	-14.4274	R0594	-20.2	4.04
R0595	0	0	R0595	0	0	R0595	0	0	R0595	0	0	R0595	0	0	R0595	0	0	R0595	0	0	R0595	0	0	R0595	0	0
R0597	8e-05	8e-05	R0597	0.000557	0.000557	R0597	0	0.000557	R0597	4.9e-05	4.9e-05	R0597	0.000499	0.000499	R0597	0	0.000499	R0597	5.7e-05	5.7e-05	R0597	0.000565	0.000565	R0597	0	0.000565
R0599	0	33.3662	R0599	0	20.4999	R0599	0	34.82	R0599	0	30.0285	R0599	0	17.5782	R0599	0	30.92	R0599	0	34.2628	R0599	0	20.8595	R0599	0	35.3
R0600	0	0	R0600	0	0	R0600	0	0	R0600	0	0	R0600	0	0	R0600	0	0	R0600	0	0	R0600	0	0	R0600	0	0
R0602	-33.3662	0	R0602	-20.4999	0	R0602	-34.82	0	R0602	-30.0285	0	R0602	-17.5782	0	R0602	-30.92	0	R0602	-34.2628	0	R0602	-20.8595	0	R0602	-35.3	0
R0604	0	0	R0604	0	0	R0604	0	0	R0604	0	0	R0604	0	0	R0604	0	0	R0604	0	0	R0604	0	0	R0604	0	0
R0605	0	0.010046	R0605	0.069601	0.069601	R0605	0	0.069601	R0605	0	0.006161	R0605	0.062295	0.062295	R0605	0	0.062295	R0605	0	0.007168	R0605	0.0705	0.0705	R0605	0	0.0705
R0606	0	0	R0606	0	0	R0606	0	0	R0606	0	0	R0606	0	0	R0606	0	0	R0606	0	0	R0606	0	0	R0606	0	0
R0607	0	0	R0607	0	0	R0607	0	0	R0607	0	0	R0607	0	0	R0607	0	0	R0607	0	0	R0607	0	0	R0607	0	0
R0608	0	0	R0608	0	0	R0608	0	0	R0608	0	0	R0608	0	0	R0608	0	0	R0608	0	0	R0608	0	0	R0608	0	0
R0609	0	0	R0609	0	0	R0609	0	0	R0609	0	0	R0609	0	0	R0609	0	0	R0609	0	0	R0609	0	0	R0609	0	0
R0610	0	0	R0610	0	0	R0610	0	0	R0610	0	0	R0610	0	0	R0610	0	0	R0610	0	0	R0610	0	0	R0610	0	0
R0611	0	0	R0611	0	0	R0611	0	0	R0611	0	0	R0611	0	0	R0611	0	0	R0611	0	0	R0611	0	0	R0611	0	0
R0612	0	0	R0612	0	0	R0612	0	0	R0612	0	0	R0612	0	0	R0612	0	0	R0612	0	0	R0612	0	0	R0612	0	0
R0613	0	0	R0613	0	0	R0613	0	0	R0613	0	0	R0613	0	0	R0613	0	0	R0613	0	0	R0613	0	0	R0613	0	0
R0614	0	0	R0614	0	0	R0614	0	0	R0614	0	0	R0614	0	0	R0614	0	0	R0614	0	0	R0614	0	0	R0614	0	0
R0615	0	0	R0615	0	0	R0615	0	0	R0615	0	0	R0615	0	0	R0615	0	0	R0615	0	0	R0615	0	0	R0615	0	0
R0616	0	0	R0616	0	0	R0616	0	0	R0616	0	0	R0616	0	0	R0616	0	0	R0616	0	0	R0616	0	0	R0616	0	0
R0617	0	0	R0617	0	0	R0617	0	0	R0617	0	0	R0617	0	0	R0617	0	0	R0617	0	0	R0617	0	0	R0617	0	0
R0618	0	0	R0618	0	0	R0618	0	0	R0618	0	0	R0618	0	0	R0618	0	0	R0618	0	0	R0618	0	0	R0618	0	0
R0619	0	0	R0619	0	0	R0619	0	0	R0619	0	0	R0619	0	0	R0619	0	0	R0619	0	0	R0619	0	0	R0619	0	0
R0620	0	0	R0620	0	0	R0620	0	0	R0620	0	0	R0620	0	0	R0620	0	0	R0620	0	0	R0620	0	0	R0620	0	0
R0621	0	0	R0621	0	0	R0621	0	0	R0621	0	0	R0621	0	0	R0621	0	0	R0621	0	0	R0621	0	0	R0621	0	0
R0623	-7.37394	0	R0623	0	0	R0623	-8.3168	0	R0623	-7.46779	0	R0623	0	0	R0623	-8.0568	0	R0623	-7.69284	0	R0623	0	0	R0623	-8.3488	0
R0624	0	0	R0624	0	0	R0624	0	0	R0624	0	0	R0624	0	0	R0624	0	0	R0624	0	0	R0624	0	0	R0624	0	0
R0625	0.026328	28.5323	R0625	0.182399	20.9102	R0625	0	29.82	R0625	0.016146	25.1313	R0625	0.163252	17.9455	R0625	0	25.92	R0625	0.018784	29.3824	R0625	0.184755	21.2751	R0625	0	30.3
R0626	-28.5084	0	R0626	-20.7444	-0.016622	R0626	-29.82	0	R0626	-25.1166	0	R0626	-17.7971	-0.014877	R0626	-25.92	0	R0626	-29.3654	0	R0626	-21.1072	-0.016837	R0626	-30.3	0
R0627	0	0	R0627	0	0	R0627	0	0	R0627	0	0	R0627	0	0	R0627	0	0	R0627	0	0	R0627	0	0	R0627	0	0
R0628	0	0	R0628	0	0	R0628	0	0	R0628	0	0	R0628	0	0	R0628	0	0	R0628	0	0	R0628	0	0	R0628	0	0
R0629	0	0	R0629	0	0	R0629	0	0	R0629	0	0	R0629	0	0	R0629	0	0	R0629	0	0	R0629	0	0	R0629	0	0
R0630	0	0	R0630	0	0	R0630	0	0	R0630	0	0	R0630	0	0	R0630	0	0	R0630	0	0	R0630	0	0	R0630	0	0
R0631	0	0	R0631	0	0	R0631	0	0	R0631	0	0	R0631	0	0	R0631	0	0	R0631	0	0	R0631	0	0	R0631	0	0
R0632	5.8e-05	5.8e-05	R0632	0.0004	0.0004	R0632	0	0.0004	R0632	3.5e-05	3.5e-05	R0632	0.000358	0.000358	R0632	0	0.000358	R0632	4.1e-05	4.1e-05	R0632	0.000405	0.000405	R0632	0	0.000405
R0633	0	0	R0633	0	0	R0633	0	0	R0633	0	0	R0633	0	0	R0633	0	0	R0633	0	0	R0633	0	0	R0633	0	0
R0634	0	0	R0634	0	0	R0634	0	0	R0634	0	0	R0634	0	0	R0634	0	0	R0634	0	0	R0634	0	0	R0634	0	0
R0635	0	0	R0635	0	0	R0635	0	0	R0635	0	0	R0635	0	0	R0635	0	0	R0635	0	0	R0635	0	0	R0635	0	0
R0636	0	0	R0636	0	0	R0636	0	0	R0636	0	0	R0636	0	0	R0636	0	0	R0636	0	0	R0636	0	0	R0636	0	0
R0637	0	0	R0637	0	0	R0637	0	0	R0637	0	0	R0637	0	0	R0637	0	0	R0637	0	0	R0637	0	0	R0637	0	0
R0638	0	0	R0638	0	0	R0638	0	0	R0638	0	0	R0638	0	0	R0638	0	0	R0638	0	0	R0638	0	0	R0638	0	0
R0639	0	0	R0639	0	0	R0639	0	0	R0639	0	0	R0639	0	0	R0639	0	0	R0639	0	0	R0639	0	0	R0639	0	0
R0640	0	0	R0640	0	0	R0640	0	0	R0640	0	0	R0640	0	0	R0640	0	0	R0640	0	0	R0640	0	0	R0640	0	0
R0642	-5e-05	-5e-05	R0642	-0.000349	-0.000349	R0642	-0.000349	0	R0642	-3.1e-05	-3.1e-05	R0642	-0.000312	-0.000312	R0642	-0.000312	0	R0642	-3.6e-05	-3.6e-05	R0642	-0.000353	-0.000353	R0642	-0.000353	0
R0643	0	5e-05	R0643	0	0.000349	R0643	0	0.000349	R0643	0	3.1e-05	R0643	0	0.000312	R0643	0	0.000312	R0643	0	3.6e-05	R0643	0	0.000353	R0643	0	0.000353
R0644	0	5e-05	R0644	0	0.000349	R0644	0	0.000349	R0644	0	3.1e-05	R0644	0	0.000312	R0644	0	0.000312	R0644	0	3.6e-05	R0644	0	0.000353	R0644	0	0.000353
R0647	1.2e-05	1.2e-05	R0647	8.6e-05	8.6e-05	R0647	0	8.6e-05	R0647	8e-06	8e-06	R0647	7.7e-05	7.7e-05	R0647	0	7.7e-05	R0647	9e-06	9e-06	R0647	8.8e-05	8.8e-05	R0647	0	8.8e-05
R0648	1.2e-05	1.2e-05	R0648	8.6e-05	8.6e-05	R0648	0	8.6e-05	R0648	8e-06	8e-06	R0648	7.7e-05	7.7e-05	R0648	0	7.7e-05	R0648	9e-06	9e-06	R0648	8.8e-05	8.8e-05	R0648	0	8.8e-05
R0649	0.193053	34.0748	R0649	1.32266	1.32266	R0649	0	37.6028	R0649	0.11708	33.433	R0649	1.18382	1.18382	R0649	0	34.56	R0649	0.136212	35.3391	R0649	1.33975	1.33975	R0649	0	37.8234
R0650	0	0	R0650	0	0	R0650	0	0	R0650	0	0	R0650	0	0	R0650	0	0	R0650	0	0	R0650	0	0	R0650	0	0
R0651	0	0	R0651	0	0	R0651	0	0	R0651	0	0	R0651	0	0	R0651	0	0	R0651	0	0	R0651	0	0	R0651	0	0
R0652	0	0	R0652	0	0	R0652	0	0	R0652	0	0	R0652	0	0	R0652	0	0	R0652	0	0	R0652	0	0	R0652	0	0
R0653	0	0	R0653	0	0	R0653	0	0	R0653	0	0	R0653	0	0	R0653	0	0	R0653	0	0	R0653	0	0	R0653	0	0
R0654	0	0	R0654	0	0	R0654	0	0	R0654	0	0	R0654	0	0	R0654	0	0	R0654	0	0	R0654	0	0	R0654	0	0
R0655	0	0	R0655	0	0	R0655	0	0	R0655	0	0	R0655	0	0	R0655	0	0	R0655	0	0	R0655	0	0	R0655	0	0
R0656	0	0	R0656	0	0	R0656	0	0	R0656	0	0	R0656	0	0	R0656	0	0	R0656	0	0	R0656	0	0	R0656	0	0
R0657	0	0	R0657	0	0	R0657	0	0	R0657	0	0	R0657	0	0	R0657	0	0	R0657	0	0	R0657	0	0	R0657	0	0
R0658	5.8e-05	5.8e-05	R0658	0.0004	0.0004	R0658	0	0.0004	R0658	3.5e-05	3.5e-05	R0658	0.000358	0.000358	R0658	0	0.000358	R0658	4.1e-05	4.1e-05	R0658	0.000405	0.000405	R0658	0	0.000405
R0659	0	0	R0659	0	0	R0659	0	0	R0659	0	0	R0659	0	0	R0659	0	0	R0659	0	0	R0659	0	0	R0659	0	0
R0660	0	0	R0660	0	0	R0660	0	0	R0660	0	0	R0660	0	0	R0660	0	0	R0660	0	0	R0660	0	0	R0660	0	0
R0661	0	0	R0661	0	0	R0661	0	0	R0661	0	0	R0661	0	0	R0661	0	0	R0661	0	0	R0661	0	0	R0661	0	0
R0662	0	0	R0662	0	0	R0662	0	0	R0662	0	0	R0662	0	0	R0662	0	0	R0662	0	0	R0662	0	0	R0662	0	0
R0663	0	0	R0663	0	0	R0663	0	0	R0663	0	0	R0663	0	0	R0663	0	0	R0663	0	0	R0663	0	0	R0663	0	0
R0664	0	0	R0664	0	0	R0664	0	0	R0664	0	0	R0664	0	0	R0664	0	0	R0664	0	0	R0664	0	0	R0664	0	0
R0665	0	0	R0665	0	0	R0665	0	0	R0665	0	0	R0665	0	0	R0665	0	0	R0665	0	0	R0665	0	0	R0665	0	0
R0666	0	0	R0666	0	0	R0666	0	0	R0666	0	0	R0666	0	0	R0666	0	0	R0666	0	0	R0666	0	0	R0666	0	0
R0667	-5.59046	0	R0667	0	0	R0667	-5.59046	0	R0667	-5.22694	0	R0667	0	0	R0667	-5.22694	0	R0667	-5.61197	0	R0667	0	0	R0667	-5.61197	0
R0668	-4.21222	0	R0668	0	0	R0668	-4.21222	0	R0668	-3.97176	0	R0668	0	0	R0668	-3.97176	0	R0668	-4.23839	0	R0668	0	0	R0668	-4.23839	0
R0669	0	0	R0669	0	0	R0669	0	0	R0669	0	0	R0669	0	0	R0669	0	0	R0669	0	0	R0669	0	0	R0669	0	0
R0670	0	0	R0670	0	0	R0670	0	0	R0670	0	0	R0670	0	0	R0670	0	0	R0670	0	0	R0670	0	0	R0670	0	0
R0673	0.032295	0.032301	R0673	0.223735	0.223735	R0673	0	0.223779	R0673	0.019805	0.019809	R0673	0.20025	0.20025	R0673	0	0.200288	R0673	0.023041	0.023046	R0673	0.226626	0.226626	R0673	0	0.22667
R0674	0.032802	1.88606	R0674	0.22725	0.22725	R0674	0	2.09934	R0674	0.020116	1.90619	R0674	0.203395	0.203395	R0674	0	2.04144	R0674	0.023403	1.95688	R0674	0.230186	0.230186	R0674	0	2.10647
R0676	0.026051	6.56778	R0676	0.180479	0.180479	R0676	0	7.46868	R0676	0.015976	6.65509	R0676	0.161534	0.161534	R0676	0	7.17895	R0676	0.018586	6.86534	R0676	0.18281	0.18281	R0676	0	7.49887
R0680	0	5e-05	R0680	0	0.000349	R0680	0	0.000349	R0680	0	3.1e-05	R0680	0	0.000312	R0680	0	0.000312	R0680	0	3.6e-05	R0680	0	0.000353	R0680	0	0.000353
R0681	0	5e-05	R0681	0	0.000349	R0681	0	0.000349	R0681	0	3.1e-05	R0681	0	0.000312	R0681	0	0.000312	R0681	0	3.6e-05	R0681	0	0.000353	R0681	0	0.000353
R0683	0	5e-05	R0683	0	0.000349	R0683	0	0.000349	R0683	0	3.1e-05	R0683	0	0.000312	R0683	0	0.000312	R0683	0	3.6e-05	R0683	0	0.000353	R0683	0	0.000353
R0687	0.000108	40.4152	R0687	0.000749	0.000749	R0687	0	45.76	R0687	6.6e-05	40.8781	R0687	0.00067	0.00067	R0687	0	44.785	R0687	7.7e-05	42.1271	R0687	0.000758	0.000758	R0687	0	45.88
R0688	0	0	R0688	0	0	R0688	0	0	R0688	0	0	R0688	0	0	R0688	0	0	R0688	0	0	R0688	0	0	R0688	0	0
R0689	0	0	R0689	0	0	R0689	0	0	R0689	0	0	R0689	0	0	R0689	0	0	R0689	0	0	R0689	0	0	R0689	0	0
R0690	0	0	R0690	0	0	R0690	0	0	R0690	0	0	R0690	0	0	R0690	0	0	R0690	0	0	R0690	0	0	R0690	0	0
R0691	0	0	R0691	0	0	R0691	0	0	R0691	0	0	R0691	0	0	R0691	0	0	R0691	0	0	R0691	0	0	R0691	0	0
R0692	0	0	R0692	0	0	R0692	0	0	R0692	0	0	R0692	0	0	R0692	0	0	R0692	0	0	R0692	0	0	R0692	0	0
R0693	0	0	R0693	0	0	R0693	0	0	R0693	0	0	R0693	0	0	R0693	0	0	R0693	0	0	R0693	0	0	R0693	0	0
R0694	0	0	R0694	0	0	R0694	0	0	R0694	0	0	R0694	0	0	R0694	0	0	R0694	0	0	R0694	0	0	R0694	0	0
R0695	0	0	R0695	0	0	R0695	0	0	R0695	0	0	R0695	0	0	R0695	0	0	R0695	0	0	R0695	0	0	R0695	0	0
R0696	0	0	R0696	0	0	R0696	0	0	R0696	0	0	R0696	0	0	R0696	0	0	R0696	0	0	R0696	0	0	R0696	0	0
R0697	0	0	R0697	0	0	R0697	0	0	R0697	0	0	R0697	0	0	R0697	0	0	R0697	0	0	R0697	0	0	R0697	0	0
R0698	0	0	R0698	0	0	R0698	0	0	R0698	0	0	R0698	0	0	R0698	0	0	R0698	0	0	R0698	0	0	R0698	0	0
R0699	0	0	R0699	0	0	R0699	0	0	R0699	0	0	R0699	0	0	R0699	0	0	R0699	0	0	R0699	0	0	R0699	0	0
R0700	0	0	R0700	0	0	R0700	0	0	R0700	0	0	R0700	0	0	R0700	0	0	R0700	0	0	R0700	0	0	R0700	0	0
R0701	0	0	R0701	0	0	R0701	0	0	R0701	0	0	R0701	0	0	R0701	0	0	R0701	0	0	R0701	0	0	R0701	0	0
R0702	0	0	R0702	0	0	R0702	0	0	R0702	0	0	R0702	0	0	R0702	0	0	R0702	0	0	R0702	0	0	R0702	0	0
R0703	0	0	R0703	0	0	R0703	0	0	R0703	0	0	R0703	0	0	R0703	0	0	R0703	0	0	R0703	0	0	R0703	0	0
R0704	0	0	R0704	0	0	R0704	0	0	R0704	0	0	R0704	0	0	R0704	0	0	R0704	0	0	R0704	0	0	R0704	0	0
R0705	0	1.85326	R0705	0	0	R0705	0	2.09934	R0705	0	1.88607	R0705	0	0	R0705	0	2.04144	R0705	0	1.93347	R0705	0	0	R0705	0	2.10647
R0706	0	0	R0706	0	0	R0706	0	0	R0706	0	0	R0706	0	0	R0706	0	0	R0706	0	0	R0706	0	0	R0706	0	0
R0707	0	0.024111	R0707	0	0.139201	R0707	0	0.165694	R0707	0	0.014786	R0707	0	0.124589	R0707	0	0.148301	R0707	0	0.017203	R0707	0	0.141	R0707	0	0.167835
R0708	0	0	R0708	0	0	R0708	0	0	R0708	0	0	R0708	0	0	R0708	0	0	R0708	0	0	R0708	0	0	R0708	0	0
R0709	0	0	R0709	0	0	R0709	0	0	R0709	0	0	R0709	0	0	R0709	0	0	R0709	0	0	R0709	0	0	R0709	0	0
R0710	0	0	R0710	0	0	R0710	0	0	R0710	0	0	R0710	0	0	R0710	0	0	R0710	0	0	R0710	0	0	R0710	0	0
R0711	0	0	R0711	0	0	R0711	0	0	R0711	0	0	R0711	0	0	R0711	0	0	R0711	0	0	R0711	0	0	R0711	0	0
R0712	0	0	R0712	0	0	R0712	0	0	R0712	0	0	R0712	0	0	R0712	0	0	R0712	0	0	R0712	0	0	R0712	0	0
R0713	0	0	R0713	0	0	R0713	0	0	R0713	0	0	R0713	0	0	R0713	0	0	R0713	0	0	R0713	0	0	R0713	0	0
R0714	0	0.024111	R0714	0	0.139201	R0714	0	0.165694	R0714	0	0.014786	R0714	0	0.124589	R0714	0	0.148301	R0714	0	0.017203	R0714	0	0.141	R0714	0	0.167835
R0715	0	0.024111	R0715	0	0.139201	R0715	0	0.165694	R0715	0	0.014786	R0715	0	0.124589	R0715	0	0.148301	R0715	0	0.017203	R0715	0	0.141	R0715	0	0.167835
R0716	0	0	R0716	0	0	R0716	0	0	R0716	0	0	R0716	0	0	R0716	0	0	R0716	0	0	R0716	0	0	R0716	0	0
R0717	0	0	R0717	0	0	R0717	0	0	R0717	0	0	R0717	0	0	R0717	0	0	R0717	0	0	R0717	0	0	R0717	0	0
R0718	0	0	R0718	0	0	R0718	0	0	R0718	0	0	R0718	0	0	R0718	0	0	R0718	0	0	R0718	0	0	R0718	0	0
R0719	0	0.120556	R0719	0	0	R0719	0	0.830904	R0719	0	0.073931	R0719	0	0	R0719	0	0.743682	R0719	0	0.086013	R0719	0	0	R0719	0	0.841638
R0720	0	0.024111	R0720	0	0.139201	R0720	0	0.165694	R0720	0	0.014786	R0720	0	0.124589	R0720	0	0.148301	R0720	0	0.017203	R0720	0	0.141	R0720	0	0.167835
R0721	0	0.024111	R0721	0	0.139201	R0721	0	0.165694	R0721	0	0.014786	R0721	0	0.124589	R0721	0	0.148301	R0721	0	0.017203	R0721	0	0.141	R0721	0	0.167835
R0722	0	0.024111	R0722	0	0	R0722	0	0.165694	R0722	0	0.014786	R0722	0	0	R0722	0	0.148301	R0722	0	0.017203	R0722	0	0	R0722	0	0.167835
R0723	0	0	R0723	0	0	R0723	0	0	R0723	0	0	R0723	0	0	R0723	0	0	R0723	0	0	R0723	0	0	R0723	0	0
R0724	0	0	R0724	0	0	R0724	0	0	R0724	0	0	R0724	0	0	R0724	0	0	R0724	0	0	R0724	0	0	R0724	0	0
R0725	0	0	R0725	0	0	R0725	0	0	R0725	0	0	R0725	0	0	R0725	0	0	R0725	0	0	R0725	0	0	R0725	0	0
R0726	0	0	R0726	0	0	R0726	0	0	R0726	0	0	R0726	0	0	R0726	0	0	R0726	0	0	R0726	0	0	R0726	0	0
R0727	0	0	R0727	0	0	R0727	0	0	R0727	0	0	R0727	0	0	R0727	0	0	R0727	0	0	R0727	0	0	R0727	0	0
R0728	0	0	R0728	0	0	R0728	0	0	R0728	0	0	R0728	0	0	R0728	0	0	R0728	0	0	R0728	0	0	R0728	0	0
R0729	0	0	R0729	0	0	R0729	0	0	R0729	0	0	R0729	0	0	R0729	0	0	R0729	0	0	R0729	0	0	R0729	0	0
R0730	0	0	R0730	0	0	R0730	0	0	R0730	0	0	R0730	0	0	R0730	0	0	R0730	0	0	R0730	0	0	R0730	0	0
R0731	0	0	R0731	0	0	R0731	0	0	R0731	0	0	R0731	0	0	R0731	0	0	R0731	0	0	R0731	0	0	R0731	0	0
R0732	0	0.024111	R0732	0	0.139201	R0732	0	0.165694	R0732	0	0.014786	R0732	0	0.124589	R0732	0	0.148301	R0732	0	0.017203	R0732	0	0.141	R0732	0	0.167835
R0733	-0.005301	0.01881	R0733	-0.008884	-0.008884	R0733	-0.036428	0.129645	R0733	-0.003251	0.011535	R0733	-0.007952	-0.007952	R0733	-0.032604	0.116036	R0733	-0.003782	0.01342	R0733	-0.008999	-0.008999	R0733	-0.036899	0.13132
R0734	-0.005301	0.01881	R0734	-0.008884	-0.008884	R0734	-0.036428	0.129645	R0734	-0.003251	0.011535	R0734	-0.007952	-0.007952	R0734	-0.032604	0.116036	R0734	-0.003782	0.01342	R0734	-0.008999	-0.008999	R0734	-0.036899	0.13132
R0735	0	0	R0735	0	0	R0735	0	0	R0735	0	0	R0735	0	0	R0735	0	0	R0735	0	0	R0735	0	0	R0735	0	0
R0737	-0.005301	0.01881	R0737	-0.008884	-0.008884	R0737	-0.036428	0.129645	R0737	-0.003251	0.011535	R0737	-0.007952	-0.007952	R0737	-0.032604	0.116036	R0737	-0.003782	0.01342	R0737	-0.008999	-0.008999	R0737	-0.036899	0.13132
R0738	0	0	R0738	0	0	R0738	0	0	R0738	0	0	R0738	0	0	R0738	0	0	R0738	0	0	R0738	0	0	R0738	0	0
R0739	-0.101746	0.01881	R0739	-0.008884	-0.008884	R0739	-0.701258	0.129645	R0739	-0.062396	0.011535	R0739	-0.007952	-0.007952	R0739	-0.627646	0.116036	R0739	-0.072592	0.01342	R0739	-0.008999	-0.008999	R0739	-0.710318	0.13132
R0740	-0.005301	0.01881	R0740	-0.008884	-0.008884	R0740	-0.036428	0.129645	R0740	-0.003251	0.011535	R0740	-0.007952	-0.007952	R0740	-0.032604	0.116036	R0740	-0.003782	0.01342	R0740	-0.008999	-0.008999	R0740	-0.036899	0.13132
R0741	-0.005301	0.01881	R0741	-0.008884	-0.008884	R0741	-0.036428	0.129645	R0741	-0.003251	0.011535	R0741	-0.007952	-0.007952	R0741	-0.032604	0.116036	R0741	-0.003782	0.01342	R0741	-0.008999	-0.008999	R0741	-0.036899	0.13132
R0742	0	19.5478	R0742	0	3.75997	R0742	0	19.88	R0742	0	17.0763	R0742	0	3.36528	R0742	0	17.28	R0742	0	19.963	R0742	0	3.80854	R0742	0	20.2
R0749	0	6e-06	R0749	0	0	R0749	0	4.4e-05	R0749	0	4e-06	R0749	0	0	R0749	0	3.9e-05	R0749	0	4e-06	R0749	0	0	R0749	0	4.4e-05
R0750	-6e-06	0	R0750	-4.4e-05	0	R0750	-4.4e-05	0	R0750	-4e-06	0	R0750	-3.9e-05	0	R0750	-3.9e-05	0	R0750	-4e-06	0	R0750	-4.4e-05	0	R0750	-4.4e-05	0
R0751	0	0	R0751	0	0	R0751	0	0	R0751	0	0	R0751	0	0	R0751	0	0	R0751	0	0	R0751	0	0	R0751	0	0
R0752	0	28.506	R0752	0	20.7278	R0752	0	29.82	R0752	0	25.1152	R0752	0	17.7822	R0752	0	25.92	R0752	0	29.3637	R0752	0	21.0904	R0752	0	30.3
R0753	0	0	R0753	0	0	R0753	0	0	R0753	0	0	R0753	0	0	R0753	0	0	R0753	0	0	R0753	0	0	R0753	0	0
R0754	0	1.85326	R0754	0	0	R0754	0	2.09934	R0754	0	1.88607	R0754	0	0	R0754	0	2.04144	R0754	0	1.93347	R0754	0	0	R0754	0	2.10647
R0755	0	6e-06	R0755	4.4e-05	4.4e-05	R0755	0	4.4e-05	R0755	0	4e-06	R0755	3.9e-05	3.9e-05	R0755	0	3.9e-05	R0755	0	4e-06	R0755	4.4e-05	4.4e-05	R0755	0	4.4e-05
R0756	0	0	R0756	0	0	R0756	0	0	R0756	0	0	R0756	0	0	R0756	0	0	R0756	0	0	R0756	0	0	R0756	0	0
R0757	0	0	R0757	0	0	R0757	0	0	R0757	0	0	R0757	0	0	R0757	0	0	R0757	0	0	R0757	0	0	R0757	0	0
R0760	0.001662	28.5077	R0760	20.7393	20.7393	R0760	0	29.82	R0760	0.001019	25.1162	R0760	17.7925	17.7925	R0760	0	25.92	R0760	0.001186	29.3648	R0760	21.102	21.102	R0760	0	30.3
R0761	6e-06	1.85327	R0761	4.4e-05	4.4e-05	R0761	0	2.09934	R0761	4e-06	1.88607	R0761	3.9e-05	3.9e-05	R0761	0	2.04144	R0761	4e-06	1.93348	R0761	4.4e-05	4.4e-05	R0761	0	2.10647
R0763	0	6.2e-05	R0763	0	0.00043	R0763	0	0.00043	R0763	0	3.8e-05	R0763	0	0.000385	R0763	0	0.000385	R0763	0	4.4e-05	R0763	0	0.000436	R0763	0	0.000436
R0764	0	6.2e-05	R0764	0	0.00043	R0764	0	0.00043	R0764	0	3.8e-05	R0764	0	0.000385	R0764	0	0.000385	R0764	0	4.4e-05	R0764	0	0.000436	R0764	0	0.000436
R0768	6e-06	6e-06	R0768	4.4e-05	4.4e-05	R0768	0	4.4e-05	R0768	4e-06	4e-06	R0768	3.9e-05	3.9e-05	R0768	0	3.9e-05	R0768	4e-06	4e-06	R0768	4.4e-05	4.4e-05	R0768	0	4.4e-05
R0769	6e-06	6e-06	R0769	4.4e-05	4.4e-05	R0769	0	4.4e-05	R0769	4e-06	4e-06	R0769	3.9e-05	3.9e-05	R0769	0	3.9e-05	R0769	4e-06	4e-06	R0769	4.4e-05	4.4e-05	R0769	0	4.4e-05
R0770	6e-06	6e-06	R0770	4.4e-05	4.4e-05	R0770	0	4.4e-05	R0770	4e-06	4e-06	R0770	3.9e-05	3.9e-05	R0770	0	3.9e-05	R0770	4e-06	4e-06	R0770	4.4e-05	4.4e-05	R0770	0	4.4e-05
R0771	6e-06	6e-06	R0771	4.4e-05	4.4e-05	R0771	0	4.4e-05	R0771	4e-06	4e-06	R0771	3.9e-05	3.9e-05	R0771	0	3.9e-05	R0771	4e-06	4e-06	R0771	4.4e-05	4.4e-05	R0771	0	4.4e-05
R0772	6e-06	6e-06	R0772	4.4e-05	4.4e-05	R0772	0	4.4e-05	R0772	4e-06	4e-06	R0772	3.9e-05	3.9e-05	R0772	0	3.9e-05	R0772	4e-06	4e-06	R0772	4.4e-05	4.4e-05	R0772	0	4.4e-05
R0773	6e-06	6e-06	R0773	4.4e-05	4.4e-05	R0773	0	4.4e-05	R0773	4e-06	4e-06	R0773	3.9e-05	3.9e-05	R0773	0	3.9e-05	R0773	4e-06	4e-06	R0773	4.4e-05	4.4e-05	R0773	0	4.4e-05
R0774	6e-06	6e-06	R0774	4.4e-05	4.4e-05	R0774	0	4.4e-05	R0774	4e-06	4e-06	R0774	3.9e-05	3.9e-05	R0774	0	3.9e-05	R0774	4e-06	4e-06	R0774	4.4e-05	4.4e-05	R0774	0	4.4e-05
R0776	-17.8997	3.47995	R0776	-0.193662	-0.193662	R0776	-19.0145	3.87034	R0776	-16.6501	3.51596	R0776	-0.173333	-0.173333	R0776	-17.28	3.7636	R0776	-18.4235	3.6097	R0776	-0.196164	-0.196164	R0776	-19.2182	3.88348
R0779	-17.9325	3.47995	R0779	-0.420913	-0.193662	R0779	-19.0145	3.87034	R0779	-16.6702	3.51596	R0779	-0.376729	-0.173333	R0779	-17.28	3.7636	R0779	-18.4469	3.6097	R0779	-0.426351	-0.196164	R0779	-19.2182	3.88348
R0780	0	0	R0780	0	0	R0780	0	0	R0780	0	0	R0780	0	0	R0780	0	0	R0780	0	0	R0780	0	0	R0780	0	0
R0781	0	0	R0781	0	0	R0781	0	0	R0781	0	0	R0781	0	0	R0781	0	0	R0781	0	0	R0781	0	0	R0781	0	0
R0782	0	0	R0782	0	0	R0782	0	0	R0782	0	0	R0782	0	0	R0782	0	0	R0782	0	0	R0782	0	0	R0782	0	0
R0783	0	0	R0783	0	0	R0783	0	0	R0783	0	0	R0783	0	0	R0783	0	0	R0783	0	0	R0783	0	0	R0783	0	0
R0784	0	0	R0784	0	0	R0784	0	0	R0784	0	0	R0784	0	0	R0784	0	0	R0784	0	0	R0784	0	0	R0784	0	0
R0785	0	0	R0785	0	0	R0785	0	0	R0785	0	0	R0785	0	0	R0785	0	0	R0785	0	0	R0785	0	0	R0785	0	0
R0786	0	0	R0786	0	0	R0786	0	0	R0786	0	0	R0786	0	0	R0786	0	0	R0786	0	0	R0786	0	0	R0786	0	0
R0787	0	0	R0787	0	0	R0787	0	0	R0787	0	0	R0787	0	0	R0787	0	0	R0787	0	0	R0787	0	0	R0787	0	0
R0788	0	0	R0788	0	0	R0788	0	0	R0788	0	0	R0788	0	0	R0788	0	0	R0788	0	0	R0788	0	0	R0788	0	0
R0789	0	0	R0789	0	0	R0789	0	0	R0789	0	0	R0789	0	0	R0789	0	0	R0789	0	0	R0789	0	0	R0789	0	0
R0790	0	0	R0790	0	0	R0790	0	0	R0790	0	0	R0790	0	0	R0790	0	0	R0790	0	0	R0790	0	0	R0790	0	0
R0791	0	0	R0791	0	0	R0791	0	0	R0791	0	0	R0791	0	0	R0791	0	0	R0791	0	0	R0791	0	0	R0791	0	0
R0792	0	0	R0792	0	0	R0792	0	0	R0792	0	0	R0792	0	0	R0792	0	0	R0792	0	0	R0792	0	0	R0792	0	0
R0793	0	0	R0793	0	0	R0793	0	0	R0793	0	0	R0793	0	0	R0793	0	0	R0793	0	0	R0793	0	0	R0793	0	0
R0794	0	0	R0794	0	0	R0794	0	0	R0794	0	0	R0794	0	0	R0794	0	0	R0794	0	0	R0794	0	0	R0794	0	0
R0795	0	0	R0795	0	0	R0795	0	0	R0795	0	0	R0795	0	0	R0795	0	0	R0795	0	0	R0795	0	0	R0795	0	0
R0796	0	0	R0796	0	0	R0796	0	0	R0796	0	0	R0796	0	0	R0796	0	0	R0796	0	0	R0796	0	0	R0796	0	0
R0797	0	0	R0797	0	0	R0797	0	0	R0797	0	0	R0797	0	0	R0797	0	0	R0797	0	0	R0797	0	0	R0797	0	0
R0798	0	0	R0798	0	0	R0798	0	0	R0798	0	0	R0798	0	0	R0798	0	0	R0798	0	0	R0798	0	0	R0798	0	0
R0799	-4.15113	0	R0799	0	0	R0799	-4.70233	0	R0799	-4.22462	0	R0799	0	0	R0799	-4.57264	0	R0799	-4.3308	0	R0799	0	0	R0799	-4.71829	0
R0801	0	28.506	R0801	0	20.7278	R0801	0	29.82	R0801	0	25.1152	R0801	0	17.7822	R0801	0	25.92	R0801	0	29.3637	R0801	0	21.0904	R0801	0	30.3
R0804	0	0	R0804	0	0	R0804	0	0	R0804	0	0	R0804	0	0	R0804	0	0	R0804	0	0	R0804	0	0	R0804	0	0
R0805	0	0	R0805	0	0	R0805	0	0	R0805	0	0	R0805	0	0	R0805	0	0	R0805	0	0	R0805	0	0	R0805	0	0
R0806	0	0	R0806	0	0	R0806	0	0	R0806	0	0	R0806	0	0	R0806	0	0	R0806	0	0	R0806	0	0	R0806	0	0
R0807	0	0	R0807	0	0	R0807	0	0	R0807	0	0	R0807	0	0	R0807	0	0	R0807	0	0	R0807	0	0	R0807	0	0
R0808	0	0	R0808	0	0	R0808	0	0	R0808	0	0	R0808	0	0	R0808	0	0	R0808	0	0	R0808	0	0	R0808	0	0
R0809	0	0	R0809	0	0	R0809	0	0	R0809	0	0	R0809	0	0	R0809	0	0	R0809	0	0	R0809	0	0	R0809	0	0
R0811	0	0	R0811	0	0	R0811	0	0	R0811	0	0	R0811	0	0	R0811	0	0	R0811	0	0	R0811	0	0	R0811	0	0
R0812	0	0	R0812	0	0	R0812	0	0	R0812	0	0	R0812	0	0	R0812	0	0	R0812	0	0	R0812	0	0	R0812	0	0
R0813	0	0	R0813	0	0	R0813	0	0	R0813	0	0	R0813	0	0	R0813	0	0	R0813	0	0	R0813	0	0	R0813	0	0
R0814	0	0	R0814	0	0	R0814	0	0	R0814	0	0	R0814	0	0	R0814	0	0	R0814	0	0	R0814	0	0	R0814	0	0
R0815	0	0	R0815	0	0	R0815	0	0	R0815	0	0	R0815	0	0	R0815	0	0	R0815	0	0	R0815	0	0	R0815	0	0
R0817	0	0	R0817	0	0	R0817	0	0	R0817	0	0	R0817	0	0	R0817	0	0	R0817	0	0	R0817	0	0	R0817	0	0
R0818	0	0	R0818	0	0	R0818	0	0	R0818	0	0	R0818	0	0	R0818	0	0	R0818	0	0	R0818	0	0	R0818	0	0
R0819	0	0	R0819	0	0	R0819	0	0	R0819	0	0	R0819	0	0	R0819	0	0	R0819	0	0	R0819	0	0	R0819	0	0
R0820	0	0	R0820	0	0	R0820	0	0	R0820	0	0	R0820	0	0	R0820	0	0	R0820	0	0	R0820	0	0	R0820	0	0
R0821	0	7.72029	R0821	0	0	R0821	0	9.02286	R0821	0	7.27703	R0821	0	0	R0821	0	8.07571	R0821	0	8.21022	R0821	0	0	R0821	0	9.13943
R0822	-19.004	0	R0822	0	0	R0822	-19.88	0	R0822	-16.7435	0	R0822	0	0	R0822	-17.28	0	R0822	-19.5758	0	R0822	0	0	R0822	-20.2	0
R0824	0	0	R0824	0	0	R0824	0	0	R0824	0	0	R0824	0	0	R0824	0	0	R0824	0	0	R0824	0	0	R0824	0	0
R0825	0	0	R0825	0	0	R0825	0	0	R0825	0	0	R0825	0	0	R0825	0	0	R0825	0	0	R0825	0	0	R0825	0	0
R0826	0	0	R0826	0	0	R0826	0	0	R0826	0	0	R0826	0	0	R0826	0	0	R0826	0	0	R0826	0	0	R0826	0	0
R0827	0	17.8794	R0827	0	0	R0827	0	19.0145	R0827	0	16.6377	R0827	0	0	R0827	0	17.28	R0827	0	18.4091	R0827	0	0	R0827	0	19.2182
R0828	0	0	R0828	0	0	R0828	0	0	R0828	0	0	R0828	0	0	R0828	0	0	R0828	0	0	R0828	0	0	R0828	0	0
R0830	0.074303	40.4894	R0830	0.514771	0.514771	R0830	0	45.76	R0830	0.045567	40.9235	R0830	0.460735	0.460735	R0830	0	44.785	R0830	0.053013	42.18	R0830	0.521422	0.521422	R0830	0	45.88
R0831	0	40.4151	R0831	0	0	R0831	0	45.76	R0831	0	40.878	R0831	0	0	R0831	0	44.785	R0831	0	42.127	R0831	0	0	R0831	0	45.88
R0832	0	0	R0832	0	0	R0832	0	0	R0832	0	0	R0832	0	0	R0832	0	0	R0832	0	0	R0832	0	0	R0832	0	0
R0833	0.012461	40.4275	R0833	0.086327	0.086327	R0833	0	45.76	R0833	0.007642	40.8856	R0833	0.077265	0.077265	R0833	0	44.785	R0833	0.00889	42.1359	R0833	0.087442	0.087442	R0833	0	45.88
R0834	0	0	R0834	0	0	R0834	0	0	R0834	0	0	R0834	0	0	R0834	0	0	R0834	0	0	R0834	0	0	R0834	0	0
R0835	0	0	R0835	0	0	R0835	0	0	R0835	0	0	R0835	0	0	R0835	0	0	R0835	0	0	R0835	0	0	R0835	0	0
R0836	0	0	R0836	0	0	R0836	0	0	R0836	0	0	R0836	0	0	R0836	0	0	R0836	0	0	R0836	0	0	R0836	0	0
R0837	0	0	R0837	0	0	R0837	0	0	R0837	0	0	R0837	0	0	R0837	0	0	R0837	0	0	R0837	0	0	R0837	0	0
R0839	0	0	R0839	0	0	R0839	0	0	R0839	0	0	R0839	0	0	R0839	0	0	R0839	0	0	R0839	0	0	R0839	0	0
R0842	0.019234	17.891	R0842	0.13325	0.13325	R0842	0	19.0145	R0842	0.011795	16.6448	R0842	0.119263	0.119263	R0842	0	17.28	R0842	0.013723	18.4173	R0842	0.134972	0.134972	R0842	0	19.2182
R0843	0	6.93424	R0843	0	0	R0843	0	7.9168	R0843	0	7.03746	R0843	0	0	R0843	0	7.6568	R0843	0	7.25756	R0843	0	0	R0843	0	7.9488
R0844	0	0	R0844	0	0	R0844	0	0	R0844	0	0	R0844	0	0	R0844	0	0	R0844	0	0	R0844	0	0	R0844	0	0
R0845	0	0	R0845	0	0	R0845	0	0	R0845	0	0	R0845	0	0	R0845	0	0	R0845	0	0	R0845	0	0	R0845	0	0
R0846	0	6e-06	R0846	0	4.4e-05	R0846	0	4.4e-05	R0846	0	4e-06	R0846	0	3.9e-05	R0846	0	3.9e-05	R0846	0	4e-06	R0846	0	4.4e-05	R0846	0	4.4e-05
R0849	0	0	R0849	0	0	R0849	0	0	R0849	0	0	R0849	0	0	R0849	0	0	R0849	0	0	R0849	0	0	R0849	0	0
R0850	0	0	R0850	0	0	R0850	0	0	R0850	0	0	R0850	0	0	R0850	0	0	R0850	0	0	R0850	0	0	R0850	0	0
R0851	0	0	R0851	0	0	R0851	0	0	R0851	0	0	R0851	0	0	R0851	0	0	R0851	0	0	R0851	0	0	R0851	0	0
R0852	0	0	R0852	0	0	R0852	0	0	R0852	0	0	R0852	0	0	R0852	0	0	R0852	0	0	R0852	0	0	R0852	0	0
R0854	0	0	R0854	0	0	R0854	0	0	R0854	0	0	R0854	0	0	R0854	0	0	R0854	0	0	R0854	0	0	R0854	0	0
R0856	0	0	R0856	0	0	R0856	0	0	R0856	0	0	R0856	0	0	R0856	0	0	R0856	0	0	R0856	0	0	R0856	0	0
R0858	0	0	R0858	0	0	R0858	0	0	R0858	0	0	R0858	0	0	R0858	0	0	R0858	0	0	R0858	0	0	R0858	0	0
R0859	-0.074322	-0.074322	R0859	-0.514897	-0.514897	R0859	-0.514897	0	R0859	-0.045578	-0.045578	R0859	-0.460848	-0.460848	R0859	-0.460848	0	R0859	-0.053026	-0.053026	R0859	-0.52155	-0.52155	R0859	-0.52155	0
R0861	0	0	R0861	0	0	R0861	0	0	R0861	0	0	R0861	0	0	R0861	0	0	R0861	0	0	R0861	0	0	R0861	0	0
R0862	0	0	R0862	0	0	R0862	0	0	R0862	0	0	R0862	0	0	R0862	0	0	R0862	0	0	R0862	0	0	R0862	0	0
R0863	0	0	R0863	0	0	R0863	0	0	R0863	0	0	R0863	0	0	R0863	0	0	R0863	0	0	R0863	0	0	R0863	0	0
R0864	0	0	R0864	0	0	R0864	0	0	R0864	0	0	R0864	0	0	R0864	0	0	R0864	0	0	R0864	0	0	R0864	0	0
R0865	0	0	R0865	0	0	R0865	0	0	R0865	0	0	R0865	0	0	R0865	0	0	R0865	0	0	R0865	0	0	R0865	0	0
R0866	0	0	R0866	0	0	R0866	0	0	R0866	0	0	R0866	0	0	R0866	0	0	R0866	0	0	R0866	0	0	R0866	0	0
R0867	0	0	R0867	0	0	R0867	0	0	R0867	0	0	R0867	0	0	R0867	0	0	R0867	0	0	R0867	0	0	R0867	0	0
R0868	0	0	R0868	0	0	R0868	0	0	R0868	0	0	R0868	0	0	R0868	0	0	R0868	0	0	R0868	0	0	R0868	0	0
R0869	0	0	R0869	0	0	R0869	0	0	R0869	0	0	R0869	0	0	R0869	0	0	R0869	0	0	R0869	0	0	R0869	0	0
R0870	0	0	R0870	0	0	R0870	0	0	R0870	0	0	R0870	0	0	R0870	0	0	R0870	0	0	R0870	0	0	R0870	0	0
R0871	0	0	R0871	0	0	R0871	0	0	R0871	0	0	R0871	0	0	R0871	0	0	R0871	0	0	R0871	0	0	R0871	0	0
R0872	0	0	R0872	0	0	R0872	0	0	R0872	0	0	R0872	0	0	R0872	0	0	R0872	0	0	R0872	0	0	R0872	0	0
R0873	0	0	R0873	0	0	R0873	0	0	R0873	0	0	R0873	0	0	R0873	0	0	R0873	0	0	R0873	0	0	R0873	0	0
R0874	0	0	R0874	0	0	R0874	0	0	R0874	0	0	R0874	0	0	R0874	0	0	R0874	0	0	R0874	0	0	R0874	0	0
R0875	0	0	R0875	0	0	R0875	0	0	R0875	0	0	R0875	0	0	R0875	0	0	R0875	0	0	R0875	0	0	R0875	0	0
R0876	0	0	R0876	0	0	R0876	0	0	R0876	0	0	R0876	0	0	R0876	0	0	R0876	0	0	R0876	0	0	R0876	0	0
R0877	0	0	R0877	0	0	R0877	0	0	R0877	0	0	R0877	0	0	R0877	0	0	R0877	0	0	R0877	0	0	R0877	0	0
R0878	0	0	R0878	0	0	R0878	0	0	R0878	0	0	R0878	0	0	R0878	0	0	R0878	0	0	R0878	0	0	R0878	0	0
R0879	0	0	R0879	0	0	R0879	0	0	R0879	0	0	R0879	0	0	R0879	0	0	R0879	0	0	R0879	0	0	R0879	0	0
R0880	0	0	R0880	0	0	R0880	0	0	R0880	0	0	R0880	0	0	R0880	0	0	R0880	0	0	R0880	0	0	R0880	0	0
R0881	0	0	R0881	0	0	R0881	0	0	R0881	0	0	R0881	0	0	R0881	0	0	R0881	0	0	R0881	0	0	R0881	0	0
R0882	0	0	R0882	0	0	R0882	0	0	R0882	0	0	R0882	0	0	R0882	0	0	R0882	0	0	R0882	0	0	R0882	0	0
R0884	0.024146	4.00934	R0884	0.167282	0.167282	R0884	0	4.54988	R0884	0.014807	4.05933	R0884	0.149722	0.149722	R0884	0	4.40046	R0884	0.017227	4.18824	R0884	0.169443	0.169443	R0884	0	4.56828
R0886	-4.00934	-0.024146	R0886	-0.167282	-0.167282	R0886	-4.54988	0	R0886	-4.05933	-0.014807	R0886	-0.149722	-0.149722	R0886	-4.40046	0	R0886	-4.18824	-0.017227	R0886	-0.169443	-0.169443	R0886	-4.56828	0
R0887	-4.00934	-0.024146	R0887	-0.167282	-0.167282	R0887	-4.54988	0	R0887	-4.05933	-0.014807	R0887	-0.149722	-0.149722	R0887	-4.40046	0	R0887	-4.18824	-0.017227	R0887	-0.169443	-0.169443	R0887	-4.56828	0
R0889	0.024146	4.00934	R0889	0.167282	0.167282	R0889	0	4.54988	R0889	0.014807	4.05933	R0889	0.149722	0.149722	R0889	0	4.40046	R0889	0.017227	4.18824	R0889	0.169443	0.169443	R0889	0	4.56828
R0890	0	0	R0890	0	0	R0890	0	0	R0890	0	0	R0890	0	0	R0890	0	0	R0890	0	0	R0890	0	0	R0890	0	0
R0892	-0.017271	0	R0892	-0.134458	-0.134458	R0892	-0.067625	0	R0892	-0.011902	0	R0892	-0.120344	-0.120344	R0892	-0.0525	0	R0892	-0.013847	0	R0892	-0.136195	-0.136195	R0892	-0.061176	0
R0894	0	0.017271	R0894	0.134458	0.134458	R0894	0	0.017935	R0894	0	0.011902	R0894	0.120344	0.120344	R0894	0	0.013568	R0894	0	0.013847	R0894	0.136195	0.136195	R0894	0	0.020177
R0896	0	0.017271	R0896	0.134458	0.134458	R0896	0	0.017271	R0896	0	0.011902	R0896	0.120344	0.120344	R0896	0	0.012236	R0896	0	0.013847	R0896	0.136195	0.136195	R0896	0	0.01647
R0899	0	0.017271	R0899	0.134458	0.134458	R0899	0	0.071373	R0899	0	0.011902	R0899	0.120344	0.120344	R0899	0	0.019538	R0899	0	0.013847	R0899	0.136195	0.136195	R0899	0	0.021934
R0900	0	0	R0900	0	0	R0900	0	0	R0900	0	0	R0900	0	0	R0900	0	0	R0900	0	0	R0900	0	0	R0900	0	0
R0903	0	0	R0903	0	0	R0903	0	0	R0903	0	0	R0903	0	0	R0903	0	0	R0903	0	0	R0903	0	0	R0903	0	0
R0904	0	0	R0904	0	0	R0904	0	0	R0904	0	0	R0904	0	0	R0904	0	0	R0904	0	0	R0904	0	0	R0904	0	0
R0905	0	0	R0905	0	0	R0905	0	0	R0905	0	0	R0905	0	0	R0905	0	0	R0905	0	0	R0905	0	0	R0905	0	0
R0906	0	0	R0906	0	0	R0906	0	0	R0906	0	0	R0906	0	0	R0906	0	0	R0906	0	0	R0906	0	0	R0906	0	0
R0907	0	0	R0907	0	0	R0907	0	0	R0907	0	0	R0907	0	0	R0907	0	0	R0907	0	0	R0907	0	0	R0907	0	0
R0908	0	0	R0908	0	0	R0908	0	0	R0908	0	0	R0908	0	0	R0908	0	0	R0908	0	0	R0908	0	0	R0908	0	0
R0909	0	0	R0909	0	0	R0909	0	0	R0909	0	0	R0909	0	0	R0909	0	0	R0909	0	0	R0909	0	0	R0909	0	0
R0910	0	0	R0910	0	0	R0910	0	0	R0910	0	0	R0910	0	0	R0910	0	0	R0910	0	0	R0910	0	0	R0910	0	0
R0911	0	0	R0911	0	0	R0911	0	0	R0911	0	0	R0911	0	0	R0911	0	0	R0911	0	0	R0911	0	0	R0911	0	0
R0912	0	0	R0912	0	0	R0912	0	0	R0912	0	0	R0912	0	0	R0912	0	0	R0912	0	0	R0912	0	0	R0912	0	0
R0913	0	0	R0913	0	0	R0913	0	0	R0913	0	0	R0913	0	0	R0913	0	0	R0913	0	0	R0913	0	0	R0913	0	0
R0914	0	0	R0914	0	0	R0914	0	0	R0914	0	0	R0914	0	0	R0914	0	0	R0914	0	0	R0914	0	0	R0914	0	0
R0915	0	0	R0915	0	0	R0915	0	0	R0915	0	0	R0915	0	0	R0915	0	0	R0915	0	0	R0915	0	0	R0915	0	0
R0916	0	0	R0916	0	0	R0916	0	0	R0916	0	0	R0916	0	0	R0916	0	0	R0916	0	0	R0916	0	0	R0916	0	0
R0917	0	0	R0917	0	0	R0917	0	0	R0917	0	0	R0917	0	0	R0917	0	0	R0917	0	0	R0917	0	0	R0917	0	0
R0918	0	0	R0918	0	0	R0918	0	0	R0918	0	0	R0918	0	0	R0918	0	0	R0918	0	0	R0918	0	0	R0918	0	0
R0919	5.8e-05	5.8e-05	R0919	0.0004	0.0004	R0919	0	0.0004	R0919	3.5e-05	3.5e-05	R0919	0.000358	0.000358	R0919	0	0.000358	R0919	4.1e-05	4.1e-05	R0919	0.000405	0.000405	R0919	0	0.000405
R0920	0	0	R0920	0	0	R0920	0	0	R0920	0	0	R0920	0	0	R0920	0	0	R0920	0	0	R0920	0	0	R0920	0	0
R0921	0	0	R0921	0	0	R0921	0	0	R0921	0	0	R0921	0	0	R0921	0	0	R0921	0	0	R0921	0	0	R0921	0	0
R0922	0	0	R0922	0	0	R0922	0	0	R0922	0	0	R0922	0	0	R0922	0	0	R0922	0	0	R0922	0	0	R0922	0	0
R0923	0	0	R0923	0	0	R0923	0	0	R0923	0	0	R0923	0	0	R0923	0	0	R0923	0	0	R0923	0	0	R0923	0	0
R0924	0	0	R0924	0	0	R0924	0	0	R0924	0	0	R0924	0	0	R0924	0	0	R0924	0	0	R0924	0	0	R0924	0	0
R0925	0	0	R0925	0	0	R0925	0	0	R0925	0	0	R0925	0	0	R0925	0	0	R0925	0	0	R0925	0	0	R0925	0	0
R0927	0	0	R0927	0	0	R0927	0	0	R0927	0	0	R0927	0	0	R0927	0	0	R0927	0	0	R0927	0	0	R0927	0	0
R0929	0	0	R0929	0	0	R0929	0	0	R0929	0	0	R0929	0	0	R0929	0	0	R0929	0	0	R0929	0	0	R0929	0	0
R0930	0	0	R0930	0	0	R0930	0	0	R0930	0	0	R0930	0	0	R0930	0	0	R0930	0	0	R0930	0	0	R0930	0	0
R0931	0	0	R0931	0	0	R0931	0	0	R0931	0	0	R0931	0	0	R0931	0	0	R0931	0	0	R0931	0	0	R0931	0	0
R0932	0	3.9852	R0932	0	0	R0932	0	4.54988	R0932	0	4.04452	R0932	0	0	R0932	0	4.40046	R0932	0	4.17101	R0932	0	0	R0932	0	4.56828
R0934	0	0	R0934	0	0	R0934	0	0	R0934	0	0	R0934	0	0	R0934	0	0	R0934	0	0	R0934	0	0	R0934	0	0
R0936	0	0	R0936	0	0	R0936	0	0	R0936	0	0	R0936	0	0	R0936	0	0	R0936	0	0	R0936	0	0	R0936	0	0
R0937	0	0	R0937	0	0	R0937	0	0	R0937	0	0	R0937	0	0	R0937	0	0	R0937	0	0	R0937	0	0	R0937	0	0
R0939	-11.3928	0	R0939	0	0	R0939	-11.928	0	R0939	-10.0398	0	R0939	0	0	R0939	-10.368	0	R0939	-11.7381	0	R0939	0	0	R0939	-12.12	0
R0942	0	0	R0942	0	0	R0942	0	0	R0942	0	0	R0942	0	0	R0942	0	0	R0942	0	0	R0942	0	0	R0942	0	0
R0943	3.86389	9.93116	R0943	6.69608	6.69608	R0943	-0.060433	9.94	R0943	3.22099	8.63458	R0943	5.7366	5.7366	R0943	-0.054121	8.64	R0943	2.28227	10.0937	R0943	6.81417	6.81417	R0943	-0.06121	10.1
R0945	0	0	R0945	0	0	R0945	0	0	R0945	0	0	R0945	0	0	R0945	0	0	R0945	0	0	R0945	0	0	R0945	0	0
R0947	0.024146	4.00934	R0947	0.167282	0.167282	R0947	0	4.54988	R0947	0.014807	4.05933	R0947	0.149722	0.149722	R0947	0	4.40046	R0947	0.017227	4.18824	R0947	0.169443	0.169443	R0947	0	4.56828
R0948	0	0	R0948	0	0	R0948	0	0	R0948	0	0	R0948	0	0	R0948	0	0	R0948	0	0	R0948	0	0	R0948	0	0
R0949	-0.024111	0	R0949	-0.139201	-0.139201	R0949	-0.165694	0	R0949	-0.014786	0	R0949	-0.124589	-0.124589	R0949	-0.148301	0	R0949	-0.017203	0	R0949	-0.141	-0.141	R0949	-0.167835	0
R0950	0	0	R0950	0	0	R0950	0	0	R0950	0	0	R0950	0	0	R0950	0	0	R0950	0	0	R0950	0	0	R0950	0	0
R0951	0	0	R0951	0	0	R0951	0	0	R0951	0	0	R0951	0	0	R0951	0	0	R0951	0	0	R0951	0	0	R0951	0	0
R0952	0	0	R0952	0	0	R0952	0	0	R0952	0	0	R0952	0	0	R0952	0	0	R0952	0	0	R0952	0	0	R0952	0	0
R0953	0	0	R0953	0	0	R0953	0	0	R0953	0	0	R0953	0	0	R0953	0	0	R0953	0	0	R0953	0	0	R0953	0	0
R0954	0	0	R0954	0	0	R0954	0	0	R0954	0	0	R0954	0	0	R0954	0	0	R0954	0	0	R0954	0	0	R0954	0	0
R0955	0	0	R0955	0	0	R0955	0	0	R0955	0	0	R0955	0	0	R0955	0	0	R0955	0	0	R0955	0	0	R0955	0	0
R0956	-0.024111	0	R0956	-0.139201	-0.139201	R0956	-0.165694	0	R0956	-0.014786	0	R0956	-0.124589	-0.124589	R0956	-0.148301	0	R0956	-0.017203	0	R0956	-0.141	-0.141	R0956	-0.167835	0
R0957	0	0	R0957	0	0	R0957	0	0	R0957	0	0	R0957	0	0	R0957	0	0	R0957	0	0	R0957	0	0	R0957	0	0
R0958	-0.024111	0	R0958	-0.139201	-0.139201	R0958	-0.165694	0	R0958	-0.014786	0	R0958	-0.124589	-0.124589	R0958	-0.148301	0	R0958	-0.017203	0	R0958	-0.141	-0.141	R0958	-0.167835	0
R0959	0	0	R0959	0	0	R0959	0	0	R0959	0	0	R0959	0	0	R0959	0	0	R0959	0	0	R0959	0	0	R0959	0	0
R0960	0	0	R0960	0	0	R0960	0	0	R0960	0	0	R0960	0	0	R0960	0	0	R0960	0	0	R0960	0	0	R0960	0	0
R0961	0	0	R0961	0	0	R0961	0	0	R0961	0	0	R0961	0	0	R0961	0	0	R0961	0	0	R0961	0	0	R0961	0	0
R0962	0	0	R0962	0	0	R0962	0	0	R0962	0	0	R0962	0	0	R0962	0	0	R0962	0	0	R0962	0	0	R0962	0	0
R0963	0	0	R0963	0	0	R0963	0	0	R0963	0	0	R0963	0	0	R0963	0	0	R0963	0	0	R0963	0	0	R0963	0	0
R0964	0	0	R0964	0	0	R0964	0	0	R0964	0	0	R0964	0	0	R0964	0	0	R0964	0	0	R0964	0	0	R0964	0	0
R0965	-0.024111	0	R0965	0	0	R0965	-0.165694	0	R0965	-0.014786	0	R0965	0	0	R0965	-0.148301	0	R0965	-0.017203	0	R0965	0	0	R0965	-0.167835	0
R0966	0	0	R0966	0	0	R0966	0	0	R0966	0	0	R0966	0	0	R0966	0	0	R0966	0	0	R0966	0	0	R0966	0	0
R0967	0	0	R0967	0	0	R0967	0	0	R0967	0	0	R0967	0	0	R0967	0	0	R0967	0	0	R0967	0	0	R0967	0	0
R0968	0	0	R0968	0	0	R0968	0	0	R0968	0	0	R0968	0	0	R0968	0	0	R0968	0	0	R0968	0	0	R0968	0	0
R0969	-0.024111	0	R0969	-0.139201	-0.139201	R0969	-0.165694	0	R0969	-0.014786	0	R0969	-0.124589	-0.124589	R0969	-0.148301	0	R0969	-0.017203	0	R0969	-0.141	-0.141	R0969	-0.167835	0
R0970	0	0	R0970	0	0	R0970	0	0	R0970	0	0	R0970	0	0	R0970	0	0	R0970	0	0	R0970	0	0	R0970	0	0
R0971	-0.120556	0	R0971	0	0	R0971	-0.830904	0	R0971	-0.073931	0	R0971	0	0	R0971	-0.743682	0	R0971	-0.086013	0	R0971	0	0	R0971	-0.841638	0
R0972	-0.024111	0	R0972	-0.139201	-0.139201	R0972	-0.165694	0	R0972	-0.014786	0	R0972	-0.124589	-0.124589	R0972	-0.148301	0	R0972	-0.017203	0	R0972	-0.141	-0.141	R0972	-0.167835	0
R0973	0	0	R0973	0	0	R0973	0	0	R0973	0	0	R0973	0	0	R0973	0	0	R0973	0	0	R0973	0	0	R0973	0	0
R0975	0	0	R0975	0	0	R0975	0	0	R0975	0	0	R0975	0	0	R0975	0	0	R0975	0	0	R0975	0	0	R0975	0	0
R0976	0	0	R0976	0	0	R0976	0	0	R0976	0	0	R0976	0	0	R0976	0	0	R0976	0	0	R0976	0	0	R0976	0	0
R0977	0	0	R0977	0	0	R0977	0	0	R0977	0	0	R0977	0	0	R0977	0	0	R0977	0	0	R0977	0	0	R0977	0	0
R0978	0	0	R0978	0	0	R0978	0	0	R0978	0	0	R0978	0	0	R0978	0	0	R0978	0	0	R0978	0	0	R0978	0	0
R0980	0.026328	4.17745	R0980	0.182399	0.182399	R0980	0	4.70233	R0980	0.016146	4.24076	R0980	0.163252	0.163252	R0980	0	4.57264	R0980	0.018784	4.34958	R0980	0.184755	0.184755	R0980	0	4.71829
R0982	0.026328	4.17745	R0982	0.182399	0.182399	R0982	0	4.70233	R0982	0.016146	4.24076	R0982	0.163252	0.163252	R0982	0	4.57264	R0982	0.018784	4.34958	R0982	0.184755	0.184755	R0982	0	4.71829
R0984	0	80.8301	R0984	0	0	R0984	0	91.52	R0984	0	81.7559	R0984	0	0	R0984	0	89.57	R0984	0	84.254	R0984	0	0	R0984	0	91.76
R0986	0.389178	81.2193	R0986	2.6814	2.6814	R0986	0	91.52	R0986	0.237353	81.9933	R0986	2.39993	2.39993	R0986	0	89.57	R0986	0.27614	84.5302	R0986	2.71604	2.71604	R0986	0	91.76
R0987	0	0	R0987	0	0	R0987	0	0	R0987	0	0	R0987	0	0	R0987	0	0	R0987	0	0	R0987	0	0	R0987	0	0
R0991	0	0	R0991	0	0	R0991	0	0	R0991	0	0	R0991	0	0	R0991	0	0	R0991	0	0	R0991	0	0	R0991	0	0
R0992	9.85684	9.85684	R0992	9.36384	9.36384	R0992	0	9.94	R0992	8.589	8.589	R0992	8.12433	8.12433	R0992	0	8.64	R0992	10.0407	10.0407	R0992	9.5164	9.5164	R0992	0	10.1
R0993	0	0	R0993	0	0	R0993	0	0	R0993	0	0	R0993	0	0	R0993	0	0	R0993	0	0	R0993	0	0	R0993	0	0
R0994	0	0	R0994	0	0	R0994	0	0	R0994	0	0	R0994	0	0	R0994	0	0	R0994	0	0	R0994	0	0	R0994	0	0
R0996	0	0	R0996	0	0	R0996	0	0	R0996	0	0	R0996	0	0	R0996	0	0	R0996	0	0	R0996	0	0	R0996	0	0
R0997	0	0	R0997	0	0	R0997	0	0	R0997	0	0	R0997	0	0	R0997	0	0	R0997	0	0	R0997	0	0	R0997	0	0
R1000	0.005931	40.421	R1000	0.041093	0.041093	R1000	0	45.76	R1000	0.003637	40.8816	R1000	0.03678	0.03678	R1000	0	44.785	R1000	0.004232	42.1313	R1000	0.041624	0.041624	R1000	0	45.88
R1002	0.005931	40.421	R1002	0.041093	0.041093	R1002	0	45.76	R1002	0.003637	40.8816	R1002	0.03678	0.03678	R1002	0	44.785	R1002	0.004232	42.1313	R1002	0.041624	0.041624	R1002	0	45.88
R1005	-13.8439	0	R1005	0	0	R1005	-14.8242	0	R1005	-12.457	0	R1005	0	0	R1005	-13.0581	0	R1005	-14.3421	0	R1005	0	0	R1005	-15.0415	0
R1006	0	0	R1006	0	0	R1006	0	0	R1006	0	0	R1006	0	0	R1006	0	0	R1006	0	0	R1006	0	0	R1006	0	0
R1007	0	0	R1007	0	0	R1007	0	0	R1007	0	0	R1007	0	0	R1007	0	0	R1007	0	0	R1007	0	0	R1007	0	0
R1008	-0.01881	0.005301	R1008	0.008884	0.008884	R1008	-0.129645	0.036428	R1008	-0.011535	0.003251	R1008	0.007952	0.007952	R1008	-0.116036	0.032604	R1008	-0.01342	0.003782	R1008	0.008999	0.008999	R1008	-0.13132	0.036899
R1009	0	0	R1009	0	0	R1009	0	0	R1009	0	0	R1009	0	0	R1009	0	0	R1009	0	0	R1009	0	0	R1009	0	0
R1010	-0.01881	0.101746	R1010	0.008884	0.008884	R1010	-0.129645	0.701258	R1010	-0.011535	0.062396	R1010	0.007952	0.007952	R1010	-0.116036	0.627646	R1010	-0.01342	0.072592	R1010	0.008999	0.008999	R1010	-0.13132	0.710318
R1011	-0.01881	0.005301	R1011	0.008884	0.008884	R1011	-0.129645	0.036428	R1011	-0.011535	0.003251	R1011	0.007952	0.007952	R1011	-0.116036	0.032604	R1011	-0.01342	0.003782	R1011	0.008999	0.008999	R1011	-0.13132	0.036899
R1012	0	0	R1012	0	0	R1012	0	0	R1012	0	0	R1012	0	0	R1012	0	0	R1012	0	0	R1012	0	0	R1012	0	0
R1013	-0.01881	0.005301	R1013	0.008884	0.008884	R1013	-0.129645	0.036428	R1013	-0.011535	0.003251	R1013	0.007952	0.007952	R1013	-0.116036	0.032604	R1013	-0.01342	0.003782	R1013	0.008999	0.008999	R1013	-0.13132	0.036899
R1014	-0.01881	0.005301	R1014	0.008884	0.008884	R1014	-0.129645	0.036428	R1014	-0.011535	0.003251	R1014	0.007952	0.007952	R1014	-0.116036	0.032604	R1014	-0.01342	0.003782	R1014	0.008999	0.008999	R1014	-0.13132	0.036899
R1015	-0.01881	0.005301	R1015	0.008884	0.008884	R1015	-0.129645	0.036428	R1015	-0.011535	0.003251	R1015	0.007952	0.007952	R1015	-0.116036	0.032604	R1015	-0.01342	0.003782	R1015	0.008999	0.008999	R1015	-0.13132	0.036899
R1017	0	13.8439	R1017	0	0	R1017	0	14.8242	R1017	0	12.457	R1017	0	0	R1017	0	13.0581	R1017	0	14.3421	R1017	0	0	R1017	0	15.0415
R1018	0	0	R1018	0	0	R1018	0	0	R1018	0	0	R1018	0	0	R1018	0	0	R1018	0	0	R1018	0	0	R1018	0	0
R1019	0	0	R1019	0	0	R1019	0	0	R1019	0	0	R1019	0	0	R1019	0	0	R1019	0	0	R1019	0	0	R1019	0	0
R1020	0	13.8439	R1020	0	0	R1020	0	14.8242	R1020	0	12.457	R1020	0	0	R1020	0	13.0581	R1020	0	14.3421	R1020	0	0	R1020	0	15.0415
R1021	0	0	R1021	0	0	R1021	0	0	R1021	0	0	R1021	0	0	R1021	0	0	R1021	0	0	R1021	0	0	R1021	0	0
R1022	0	0	R1022	0	0	R1022	0	0	R1022	0	0	R1022	0	0	R1022	0	0	R1022	0	0	R1022	0	0	R1022	0	0
R1023	0.024146	4.00934	R1023	0.167282	0.167282	R1023	0	4.54988	R1023	0.014807	4.05933	R1023	0.149722	0.149722	R1023	0	4.40046	R1023	0.017227	4.18824	R1023	0.169443	0.169443	R1023	0	4.56828
R1025	0.005424	0.005424	R1025	0.037578	0.037578	R1025	0	0.037578	R1025	0.003326	0.003326	R1025	0.033634	0.033634	R1025	0	0.033634	R1025	0.00387	0.00387	R1025	0.038064	0.038064	R1025	0	0.038064
R1026	-23.3795	-0.558612	R1026	-3.85524	-3.85524	R1026	-24.2299	0	R1026	-20.9562	-0.341259	R1026	-3.45055	-3.45055	R1026	-21.487	0	R1026	-23.9659	-0.397026	R1026	-3.90504	-3.90504	R1026	-24.5675	0
R1027	-1.85326	0	R1027	0	0	R1027	-2.09934	0	R1027	-1.88607	0	R1027	0	0	R1027	-2.04144	0	R1027	-1.93347	0	R1027	0	0	R1027	-2.10647	0
R1029	0	19.5478	R1029	0	3.75997	R1029	0	19.88	R1029	0	17.0763	R1029	0	3.36528	R1029	0	17.28	R1029	0	19.963	R1029	0	3.80854	R1029	0	20.2
R1030	0	0	R1030	0	0	R1030	0	0	R1030	0	0	R1030	0	0	R1030	0	0	R1030	0	0	R1030	0	0	R1030	0	0
R1032	0.01482	3.83167	R1032	0.095269	0.095269	R1032	0	4.34989	R1032	0.008433	3.87988	R1032	0.085268	0.085268	R1032	0	4.20703	R1032	0.009811	4.00296	R1032	0.0965	0.0965	R1032	0	4.36747
R1034	-1.47106	0	R1034	0	0	R1034	-1.66616	0	R1034	-1.49711	0	R1034	0	0	R1034	-1.61599	0	R1034	-0.305366	0	R1034	0	0	R1034	-0.305366	0
R1036	-1.8e-05	-1.8e-05	R1036	-0.000126	-0.000126	R1036	-0.000126	0	R1036	-1.1e-05	-1.1e-05	R1036	-0.000113	-0.000113	R1036	-0.000113	0	R1036	-1.3e-05	-1.3e-05	R1036	-0.000128	-0.000128	R1036	-0.000128	0
R1037	1.8e-05	1.8e-05	R1037	0.000126	0.000126	R1037	0	0.000126	R1037	1.1e-05	1.1e-05	R1037	0.000113	0.000113	R1037	0	0.000113	R1037	1.3e-05	1.3e-05	R1037	0.000128	0.000128	R1037	0	0.000128
R1038	0	0	R1038	0	0	R1038	0	0	R1038	0	0	R1038	0	0	R1038	0	0	R1038	0	0	R1038	0	0	R1038	0	0
R1039	0	0	R1039	0	0	R1039	0	0	R1039	0	0	R1039	0	0	R1039	0	0	R1039	0	0	R1039	0	0	R1039	0	0
R1041	6e-06	6e-06	R1041	4.4e-05	4.4e-05	R1041	0	4.4e-05	R1041	4e-06	4e-06	R1041	3.9e-05	3.9e-05	R1041	0	3.9e-05	R1041	4e-06	4e-06	R1041	4.4e-05	4.4e-05	R1041	0	4.4e-05
R1043	0.006836	0.006836	R1043	0.047359	0.047359	R1043	0	0.047359	R1043	0.004192	0.004192	R1043	0.042388	0.042388	R1043	0	0.042388	R1043	0.004877	0.004877	R1043	0.047971	0.047971	R1043	0	0.047971
R1044	0	0	R1044	0	0	R1044	0	0	R1044	0	0	R1044	0	0	R1044	0	0	R1044	0	0	R1044	0	0	R1044	0	0
R1045	-2.98067	10.8067	R1045	5.69418	5.69418	R1045	-4.08925	11.205	R1045	-2.8701	9.98575	R1045	5.23059	5.23059	R1045	-3.54962	10.23	R1045	-3.36509	11.0408	R1045	5.75123	5.75123	R1045	-4.15566	11.325
R1046	-0.101746	0.01881	R1046	-0.008884	-0.008884	R1046	-0.701258	0.129645	R1046	-0.062396	0.011535	R1046	-0.007952	-0.007952	R1046	-0.627646	0.116036	R1046	-0.072592	0.01342	R1046	-0.008999	-0.008999	R1046	-0.710318	0.13132
R1047	-0.005301	0.01881	R1047	-0.008884	-0.008884	R1047	-0.036428	0.129645	R1047	-0.003251	0.011535	R1047	-0.007952	-0.007952	R1047	-0.032604	0.116036	R1047	-0.003782	0.01342	R1047	-0.008999	-0.008999	R1047	-0.036899	0.13132
R1048	-0.005301	0.01881	R1048	-0.008884	-0.008884	R1048	-0.036428	0.129645	R1048	-0.003251	0.011535	R1048	-0.007952	-0.007952	R1048	-0.032604	0.116036	R1048	-0.003782	0.01342	R1048	-0.008999	-0.008999	R1048	-0.036899	0.13132
R1049	-0.005301	0.01881	R1049	-0.008884	-0.008884	R1049	-0.036428	0.129645	R1049	-0.003251	0.011535	R1049	-0.007952	-0.007952	R1049	-0.032604	0.116036	R1049	-0.003782	0.01342	R1049	-0.008999	-0.008999	R1049	-0.036899	0.13132
R1050	0	0	R1050	0	0	R1050	0	0	R1050	0	0	R1050	0	0	R1050	0	0	R1050	0	0	R1050	0	0	R1050	0	0
R1051	-0.005301	0.01881	R1051	-0.008884	-0.008884	R1051	-0.036428	0.129645	R1051	-0.003251	0.011535	R1051	-0.007952	-0.007952	R1051	-0.032604	0.116036	R1051	-0.003782	0.01342	R1051	-0.008999	-0.008999	R1051	-0.036899	0.13132
R1053	-0.005301	0.01881	R1053	-0.008884	-0.008884	R1053	-0.036428	0.129645	R1053	-0.003251	0.011535	R1053	-0.007952	-0.007952	R1053	-0.032604	0.116036	R1053	-0.003782	0.01342	R1053	-0.008999	-0.008999	R1053	-0.036899	0.13132
R1054	0	14.9325	R1054	0	0	R1054	0	16.2426	R1054	0	13.5428	R1054	0	0	R1054	0	14.3462	R1054	0	15.5414	R1054	0	0	R1054	0	16.476
R1055	0	4.21222	R1055	0	0	R1055	0	6.9627	R1055	0	3.97176	R1055	0	0	R1055	0	6.56522	R1055	0	4.23839	R1055	0	0	R1055	0	7.00595
R1057	0	0	R1057	0	0	R1057	0	0	R1057	0	0	R1057	0	0	R1057	0	0	R1057	0	0	R1057	0	0	R1057	0	0
R1058	0	0	R1058	0	0	R1058	0	0	R1058	0	0	R1058	0	0	R1058	0	0	R1058	0	0	R1058	0	0	R1058	0	0
R1059	0	0	R1059	0	0	R1059	0	0	R1059	0	0	R1059	0	0	R1059	0	0	R1059	0	0	R1059	0	0	R1059	0	0
R1060	0	0	R1060	0	0	R1060	0	0	R1060	0	0	R1060	0	0	R1060	0	0	R1060	0	0	R1060	0	0	R1060	0	0
R1061	0	0	R1061	0	0	R1061	0	0	R1061	0	0	R1061	0	0	R1061	0	0	R1061	0	0	R1061	0	0	R1061	0	0
R1062	0	0	R1062	0	0	R1062	0	0	R1062	0	0	R1062	0	0	R1062	0	0	R1062	0	0	R1062	0	0	R1062	0	0
R1063	0	0	R1063	0	0	R1063	0	0	R1063	0	0	R1063	0	0	R1063	0	0	R1063	0	0	R1063	0	0	R1063	0	0
R1064	0	0	R1064	0	0	R1064	0	0	R1064	0	0	R1064	0	0	R1064	0	0	R1064	0	0	R1064	0	0	R1064	0	0
R1065	0	0	R1065	0	0	R1065	0	0	R1065	0	0	R1065	0	0	R1065	0	0	R1065	0	0	R1065	0	0	R1065	0	0
R1066	0	0	R1066	0	0	R1066	0	0	R1066	0	0	R1066	0	0	R1066	0	0	R1066	0	0	R1066	0	0	R1066	0	0
R1067	5e-06	5e-06	R1067	3.3e-05	3.3e-05	R1067	0	3.3e-05	R1067	3e-06	3e-06	R1067	2.9e-05	2.9e-05	R1067	0	2.9e-05	R1067	3e-06	3e-06	R1067	3.3e-05	3.3e-05	R1067	0	3.3e-05
R1068	0	0	R1068	0	0	R1068	0	0	R1068	0	0	R1068	0	0	R1068	0	0	R1068	0	0	R1068	0	0	R1068	0	0
R1071	-0.001668	-0.001668	R1071	-0.011557	-0.011557	R1071	-0.011557	0	R1071	-0.001023	-0.001023	R1071	-0.010343	-0.010343	R1071	-0.010343	0	R1071	-0.00119	-0.00119	R1071	-0.011706	-0.011706	R1071	-0.011706	0
R1072	-28.506	0	R1072	-20.7278	0	R1072	-29.82	0	R1072	-25.1152	0	R1072	-17.7822	0	R1072	-25.92	0	R1072	-29.3637	0	R1072	-21.0904	0	R1072	-30.3	0
R1075	0	23.7786	R1075	0	0.038062	R1075	0	26.5858	R1075	0	24.0644	R1075	0	0.034067	R1075	0	25.7853	R1075	0	24.6821	R1075	0	0.038554	R1075	0	26.6843
R1076	0	23.7786	R1076	0	0.038062	R1076	0	26.5858	R1076	0	24.0644	R1076	0	0.034067	R1076	0	25.7853	R1076	0	24.6821	R1076	0	0.038554	R1076	0	26.6843
R1078	0.006836	0.006836	R1078	0.047359	0.047359	R1078	0	0.047359	R1078	0.004192	0.004192	R1078	0.042388	0.042388	R1078	0	0.042388	R1078	0.004877	0.004877	R1078	0.047971	0.047971	R1078	0	0.047971
R1079	0	0	R1079	0	0	R1079	0	0	R1079	0	0	R1079	0	0	R1079	0	0	R1079	0	0	R1079	0	0	R1079	0	0
R1080	0	0	R1080	0	0	R1080	0	0	R1080	0	0	R1080	0	0	R1080	0	0	R1080	0	0	R1080	0	0	R1080	0	0
R1082	5e-05	5e-05	R1082	0.000349	0.000349	R1082	0	0.000349	R1082	3.1e-05	3.1e-05	R1082	0.000312	0.000312	R1082	0	0.000312	R1082	3.6e-05	3.6e-05	R1082	0.000353	0.000353	R1082	0	0.000353
R1084	8e-05	8e-05	R1084	0.000557	0.000557	R1084	0	0.000557	R1084	4.9e-05	4.9e-05	R1084	0.000499	0.000499	R1084	0	0.000499	R1084	5.7e-05	5.7e-05	R1084	0.000565	0.000565	R1084	0	0.000565
R1086	8e-05	8e-05	R1086	0.000557	0.000557	R1086	0	0.000557	R1086	4.9e-05	4.9e-05	R1086	0.000499	0.000499	R1086	0	0.000499	R1086	5.7e-05	5.7e-05	R1086	0.000565	0.000565	R1086	0	0.000565
R1088	8e-05	19.0041	R1088	0.000557	0.000557	R1088	0	19.88	R1088	4.9e-05	16.7435	R1088	0.000499	0.000499	R1088	0	17.28	R1088	5.7e-05	19.5758	R1088	0.000565	0.000565	R1088	0	20.2
R1090	-9.04633	0	R1090	0	0	R1090	-9.94	0	R1090	-7.86321	0	R1090	0	0	R1090	-8.64	0	R1090	-9.19194	0	R1090	0	0	R1090	-10.1	0
R1091	0	0	R1091	0	0	R1091	0	0	R1091	0	0	R1091	0	0	R1091	0	0	R1091	0	0	R1091	0	0	R1091	0	0
R1092	0	0	R1092	0	0	R1092	0	0	R1092	0	0	R1092	0	0	R1092	0	0	R1092	0	0	R1092	0	0	R1092	0	0
R1093	0	0	R1093	0	0	R1093	0	0	R1093	0	0	R1093	0	0	R1093	0	0	R1093	0	0	R1093	0	0	R1093	0	0
R1096	-40.4151	0	R1096	0	0	R1096	-45.76	0	R1096	-40.878	0	R1096	0	0	R1096	-44.785	0	R1096	-42.127	0	R1096	0	0	R1096	-45.88	0
R1097	0	40.4151	R1097	0	0	R1097	0	45.76	R1097	0	40.878	R1097	0	0	R1097	0	44.785	R1097	0	42.127	R1097	0	0	R1097	0	45.88
R1100	0	0	R1100	0	0	R1100	0	0	R1100	0	0	R1100	0	0	R1100	0	0	R1100	0	0	R1100	0	0	R1100	0	0
R1101	0	40.4151	R1101	0	0	R1101	0	45.76	R1101	0	40.878	R1101	0	0	R1101	0	44.785	R1101	0	42.127	R1101	0	0	R1101	0	45.88
R1103	0	0	R1103	0	0	R1103	0	0	R1103	0	0	R1103	0	0	R1103	0	0	R1103	0	0	R1103	0	0	R1103	0	0
R1104	0	0	R1104	0	0	R1104	0	0	R1104	0	0	R1104	0	0	R1104	0	0	R1104	0	0	R1104	0	0	R1104	0	0
R1105	0	0	R1105	0	0	R1105	0	0	R1105	0	0	R1105	0	0	R1105	0	0	R1105	0	0	R1105	0	0	R1105	0	0
R1106	0	0	R1106	0	0	R1106	0	0	R1106	0	0	R1106	0	0	R1106	0	0	R1106	0	0	R1106	0	0	R1106	0	0
R1107	0	0	R1107	0	0	R1107	0	0	R1107	0	0	R1107	0	0	R1107	0	0	R1107	0	0	R1107	0	0	R1107	0	0
R1108	0	0	R1108	0	0	R1108	0	0	R1108	0	0	R1108	0	0	R1108	0	0	R1108	0	0	R1108	0	0	R1108	0	0
R1109	0	0	R1109	0	0	R1109	0	0	R1109	0	0	R1109	0	0	R1109	0	0	R1109	0	0	R1109	0	0	R1109	0	0
R1111	0	0	R1111	0	0	R1111	0	0	R1111	0	0	R1111	0	0	R1111	0	0	R1111	0	0	R1111	0	0	R1111	0	0
R1112	0	0	R1112	0	0	R1112	0	0	R1112	0	0	R1112	0	0	R1112	0	0	R1112	0	0	R1112	0	0	R1112	0	0
R1115	0	0	R1115	0	0	R1115	0	0	R1115	0	0	R1115	0	0	R1115	0	0	R1115	0	0	R1115	0	0	R1115	0	0
R1117	0	0	R1117	0	0	R1117	0	0	R1117	0	0	R1117	0	0	R1117	0	0	R1117	0	0	R1117	0	0	R1117	0	0
R1118	0	0	R1118	0	0	R1118	0	0	R1118	0	0	R1118	0	0	R1118	0	0	R1118	0	0	R1118	0	0	R1118	0	0
R1120	0	0	R1120	0	0	R1120	0	0	R1120	0	0	R1120	0	0	R1120	0	0	R1120	0	0	R1120	0	0	R1120	0	0
R1122	0	0	R1122	0	0	R1122	0	0	R1122	0	0	R1122	0	0	R1122	0	0	R1122	0	0	R1122	0	0	R1122	0	0
R1123	0	0	R1123	0	0	R1123	0	0	R1123	0	0	R1123	0	0	R1123	0	0	R1123	0	0	R1123	0	0	R1123	0	0
R1125	0	0	R1125	0	0	R1125	0	0	R1125	0	0	R1125	0	0	R1125	0	0	R1125	0	0	R1125	0	0	R1125	0	0
R1126	0	0	R1126	0	0	R1126	0	0	R1126	0	0	R1126	0	0	R1126	0	0	R1126	0	0	R1126	0	0	R1126	0	0
R1128	0	0	R1128	0	0	R1128	0	0	R1128	0	0	R1128	0	0	R1128	0	0	R1128	0	0	R1128	0	0	R1128	0	0
R1130	0.002399	0.002399	R1130	0.016622	0.016622	R1130	0	0.016622	R1130	0.001471	0.001471	R1130	0.014877	0.014877	R1130	0	0.014877	R1130	0.001712	0.001712	R1130	0.016837	0.016837	R1130	0	0.016837
R1131	0	16.6037	R1131	0	0	R1131	0	19.3841	R1131	0	15.6445	R1131	0	0	R1131	0	17.3494	R1131	0	17.6511	R1131	0	0	R1131	0	19.6346
R1133	0	16.6037	R1133	0	0	R1133	0	19.3841	R1133	0	15.6445	R1133	0	0	R1133	0	17.3494	R1133	0	17.6511	R1133	0	0	R1133	0	19.6346
R1135	-0.002399	16.6013	R1135	-0.016622	-0.016622	R1135	-0.016622	19.3841	R1135	-0.001471	15.643	R1135	-0.014877	-0.014877	R1135	-0.014877	17.3494	R1135	-0.001712	17.6494	R1135	-0.016837	-0.016837	R1135	-0.016837	19.6346
R1136	0	16.6037	R1136	0	0	R1136	0	19.3841	R1136	0	15.6445	R1136	0	0	R1136	0	17.3494	R1136	0	17.6511	R1136	0	0	R1136	0	19.6346
R1139	0	6e-06	R1139	0	0	R1139	0	4.4e-05	R1139	0	4e-06	R1139	0	0	R1139	0	3.9e-05	R1139	0	4e-06	R1139	0	0	R1139	0	4.4e-05
R1140	0	6e-06	R1140	0	0	R1140	0	4.4e-05	R1140	0	4e-06	R1140	0	0	R1140	0	3.9e-05	R1140	0	4e-06	R1140	0	0	R1140	0	4.4e-05
R1141	0	0	R1141	0	0	R1141	0	0	R1141	0	0	R1141	0	0	R1141	0	0	R1141	0	0	R1141	0	0	R1141	0	0
R1142	-0.005424	-0.005424	R1142	-0.037578	-0.037578	R1142	-0.037578	0	R1142	-0.003326	-0.003326	R1142	-0.033634	-0.033634	R1142	-0.033634	0	R1142	-0.00387	-0.00387	R1142	-0.038064	-0.038064	R1142	-0.038064	0
R1143	-0.009949	-0.009949	R1143	-0.068928	-0.068928	R1143	-0.068928	0	R1143	-0.006101	-0.006101	R1143	-0.061692	-0.061692	R1143	-0.061692	0	R1143	-0.007098	-0.007098	R1143	-0.069818	-0.069818	R1143	-0.069818	0
R1144	-0.008582	-0.008582	R1144	-0.059456	-0.059456	R1144	-0.059456	0	R1144	-0.005263	-0.005263	R1144	-0.053215	-0.053215	R1144	-0.053215	0	R1144	-0.006123	-0.006123	R1144	-0.060224	-0.060224	R1144	-0.060224	0
R1145	0	0	R1145	0	0	R1145	0	0	R1145	0	0	R1145	0	0	R1145	0	0	R1145	0	0	R1145	0	0	R1145	0	0
R1146	0	0	R1146	0	0	R1146	0	0	R1146	0	0	R1146	0	0	R1146	0	0	R1146	0	0	R1146	0	0	R1146	0	0
R1148	-33.3662	0	R1148	-20.4999	0	R1148	-34.82	0	R1148	-30.0285	0	R1148	-17.5782	0	R1148	-30.92	0	R1148	-34.2628	0	R1148	-20.8595	0	R1148	-35.3	0
R1150	0	33.3662	R1150	0	20.4999	R1150	0	34.82	R1150	0	30.0285	R1150	0	17.5782	R1150	0	30.92	R1150	0	34.2628	R1150	0	20.8595	R1150	0	35.3
R1152	0	0	R1152	0	0	R1152	0	0	R1152	0	0	R1152	0	0	R1152	0	0	R1152	0	0	R1152	0	0	R1152	0	0
R1153	-80.9031	-0.072986	R1153	-0.505645	-0.505645	R1153	-91.52	0	R1153	-81.8007	-0.044759	R1153	-0.452566	-0.452566	R1153	-89.57	0	R1153	-84.3061	-0.052073	R1153	-0.512177	-0.512177	R1153	-91.76	0
R1154	0	0	R1154	0	0	R1154	0	0	R1154	0	0	R1154	0	0	R1154	0	0	R1154	0	0	R1154	0	0	R1154	0	0
R1156	-0.132055	-0.132055	R1156	-0.914871	-0.914871	R1156	-0.914871	0	R1156	-0.080983	-0.080983	R1156	-0.818836	-0.818836	R1156	-0.818836	0	R1156	-0.094217	-0.094217	R1156	-0.926691	-0.926691	R1156	-0.926691	0
R1159	0	0	R1159	0	0	R1159	0	0	R1159	0	0	R1159	0	0	R1159	0	0	R1159	0	0	R1159	0	0	R1159	0	0
R1160	0	0	R1160	0	0	R1160	0	0	R1160	0	0	R1160	0	0	R1160	0	0	R1160	0	0	R1160	0	0	R1160	0	0
R1162	0	0	R1162	0	0	R1162	0	0	R1162	0	0	R1162	0	0	R1162	0	0	R1162	0	0	R1162	0	0	R1162	0	0
R1165	0	6e-06	R1165	0	4.4e-05	R1165	0	4.4e-05	R1165	0	4e-06	R1165	0	3.9e-05	R1165	0	3.9e-05	R1165	0	4e-06	R1165	0	4.4e-05	R1165	0	4.4e-05
R1166	0	0	R1166	0	0	R1166	0	0	R1166	0	0	R1166	0	0	R1166	0	0	R1166	0	0	R1166	0	0	R1166	0	0
R1167	0.115648	62.3646	R1167	21.6682	21.6683	R1167	0	68.378	R1167	0.070921	60.857	R1167	18.6239	18.624	R1167	0	64.543	R1167	0.082511	64.5617	R1167	22.0429	22.043	R1167	0	68.85
R1170	0	2.94111	R1170	0	0.019922	R1170	0	3.32607	R1170	0	2.98117	R1170	0	0.01783	R1170	0	3.20885	R1170	0	3.0756	R1170	0	0.020179	R1170	0	3.34049
R1171	0	2.94111	R1171	0	0.019922	R1171	0	3.32607	R1171	0	2.98117	R1171	0	0.01783	R1171	0	3.20885	R1171	0	3.0756	R1171	0	0.020179	R1171	0	3.34049
R1172	0	2.94111	R1172	0	0.019922	R1172	0	3.32607	R1172	0	2.98117	R1172	0	0.01783	R1172	0	3.20885	R1172	0	3.0756	R1172	0	0.020179	R1172	0	3.34049
R1174	0.002876	2.94111	R1174	0.019922	0.019922	R1174	0	3.32607	R1174	0.001763	2.98117	R1174	0.01783	0.01783	R1174	0	3.20885	R1174	0.002052	3.0756	R1174	0.020179	0.020179	R1174	0	3.34049
R1176	0.002876	2.94111	R1176	0.019922	0.019922	R1176	0	3.32607	R1176	0.001763	2.98117	R1176	0.01783	0.01783	R1176	0	3.20885	R1176	0.002052	3.0756	R1176	0.020179	0.020179	R1176	0	3.34049
R1178	0.002876	2.94111	R1178	0.019922	0.019922	R1178	0	3.32607	R1178	0.001763	2.98117	R1178	0.01783	0.01783	R1178	0	3.20885	R1178	0.002052	3.0756	R1178	0.020179	0.020179	R1178	0	3.34049
R1179	0	0	R1179	0	0	R1179	0	0	R1179	0	0	R1179	0	0	R1179	0	0	R1179	0	0	R1179	0	0	R1179	0	0
R1182	0	2.94111	R1182	0	0.019922	R1182	0	3.32607	R1182	0	2.98117	R1182	0	0.01783	R1182	0	3.20885	R1182	0	3.0756	R1182	0	0.020179	R1182	0	3.34049
R1183	0	2.94111	R1183	0	0.019922	R1183	0	3.32607	R1183	0	2.98117	R1183	0	0.01783	R1183	0	3.20885	R1183	0	3.0756	R1183	0	0.020179	R1183	0	3.34049
R1185	0	0	R1185	0	0	R1185	0	0	R1185	0	0	R1185	0	0	R1185	0	0	R1185	0	0	R1185	0	0	R1185	0	0
R1189	0.019817	6.56155	R1189	0.137289	0.137289	R1189	0	7.46868	R1189	0.012153	6.65127	R1189	0.122878	0.122878	R1189	0	7.17895	R1189	0.014139	6.86089	R1189	0.139063	0.139063	R1189	0	7.49887
R1190	0	19.004	R1190	0	0	R1190	0	19.88	R1190	0	16.7435	R1190	0	0	R1190	0	17.28	R1190	0	19.5758	R1190	0	0	R1190	0	20.2
R1194	0.019817	6.56155	R1194	0.137289	0.137289	R1194	0	7.46868	R1194	0.012153	6.65127	R1194	0.122878	0.122878	R1194	0	7.17895	R1194	0.014139	6.86089	R1194	0.139063	0.139063	R1194	0	7.49887
R1195	0.035679	8.49207	R1195	0.247184	0.247184	R1195	0	9.65463	R1195	0.02188	8.54789	R1195	0.221237	0.221237	R1195	0	9.16	R1195	0.025456	8.87613	R1195	0.250378	0.250378	R1195	0	9.69366
R1197	0.020523	7.17747	R1197	0.14218	0.14218	R1197	0	7.98508	R1197	0.012585	7.01155	R1197	0.127255	0.127255	R1197	0	7.47908	R1197	0.014642	7.47341	R1197	0.144017	0.144017	R1197	0	8.04239
R1200	0.020523	7.17747	R1200	0.14218	0.14218	R1200	0	7.98508	R1200	0.012585	7.01155	R1200	0.127255	0.127255	R1200	0	7.47908	R1200	0.014642	7.47341	R1200	0.144017	0.144017	R1200	0	8.04239
R1201	-7.17747	-0.020523	R1201	-0.14218	-0.14218	R1201	-7.98508	0	R1201	-7.01155	-0.012585	R1201	-0.127255	-0.127255	R1201	-7.47908	0	R1201	-7.47341	-0.014642	R1201	-0.144017	-0.144017	R1201	-8.04239	0
R1202	0.020523	7.17747	R1202	0.14218	0.14218	R1202	0	7.98508	R1202	0.012585	7.01155	R1202	0.127255	0.127255	R1202	0	7.47908	R1202	0.014642	7.47341	R1202	0.144017	0.144017	R1202	0	8.04239
R1204	5e-05	5e-05	R1204	0.000349	0.000349	R1204	0	0.000349	R1204	3.1e-05	3.1e-05	R1204	0.000312	0.000312	R1204	0	0.000312	R1204	3.6e-05	3.6e-05	R1204	0.000353	0.000353	R1204	0	0.000353
R1206	0.006836	0.006836	R1206	0.047359	0.047359	R1206	0	0.047359	R1206	0.004192	0.004192	R1206	0.042388	0.042388	R1206	0	0.042388	R1206	0.004877	0.004877	R1206	0.047971	0.047971	R1206	0	0.047971
R1207	0	0	R1207	0	0	R1207	0	0	R1207	0	0	R1207	0	0	R1207	0	0	R1207	0	0	R1207	0	0	R1207	0	0
R1208	0	0	R1208	0	0	R1208	0	0	R1208	0	0	R1208	0	0	R1208	0	0	R1208	0	0	R1208	0	0	R1208	0	0
R1209	8e-05	8e-05	R1209	0.000557	0.000557	R1209	0	0.000557	R1209	4.9e-05	4.9e-05	R1209	0.000499	0.000499	R1209	0	0.000499	R1209	5.7e-05	5.7e-05	R1209	0.000565	0.000565	R1209	0	0.000565
R1210	0	17.9707	R1210	0.685741	0.685741	R1210	0	19.0145	R1210	0	16.7019	R1210	0.613758	0.613758	R1210	0	17.28	R1210	0	18.4742	R1210	0.694601	0.694601	R1210	0	19.2182
R1213	0	0	R1213	0	0	R1213	0	0	R1213	0	0	R1213	0	0	R1213	0	0	R1213	0	0	R1213	0	0	R1213	0	0
R1214	0	28.506	R1214	0	20.7278	R1214	0	29.82	R1214	0	25.1152	R1214	0	17.7822	R1214	0	25.92	R1214	0	29.3637	R1214	0	21.0904	R1214	0	30.3
R1215	0	0	R1215	0	0	R1215	0	0	R1215	0	0	R1215	0	0	R1215	0	0	R1215	0	0	R1215	0	0	R1215	0	0
R1216	0	0	R1216	0	0	R1216	0	0	R1216	0	0	R1216	0	0	R1216	0	0	R1216	0	0	R1216	0	0	R1216	0	0
R1217	0	21.3438	R1217	0	0	R1217	0	22.1715	R1217	0	19.1558	R1217	0	0	R1217	0	19.6634	R1217	0	21.8896	R1217	0	0	R1217	0	22.4802
R1218	0	0	R1218	0	0	R1218	0	0	R1218	0	0	R1218	0	0	R1218	0	0	R1218	0	0	R1218	0	0	R1218	0	0
R1219	0	21.3438	R1219	0	0	R1219	0	22.1715	R1219	0	19.1558	R1219	0	0	R1219	0	19.6634	R1219	0	21.8896	R1219	0	0	R1219	0	22.4802
R1220	0	0	R1220	0	0	R1220	0	0	R1220	0	0	R1220	0	0	R1220	0	0	R1220	0	0	R1220	0	0	R1220	0	0
R1221	0.067765	28.5738	R1221	21.1973	21.1973	R1221	0	29.82	R1221	0.041557	25.1567	R1221	18.2024	18.2024	R1221	0	25.92	R1221	0.048348	29.412	R1221	21.5659	21.5659	R1221	0	30.3
R1224	0.014014	4.22624	R1224	0.097086	0.097086	R1224	0	6.9627	R1224	0.008594	3.98035	R1224	0.086895	0.086895	R1224	0	6.56522	R1224	0.009998	4.24838	R1224	0.09834	0.09834	R1224	0	7.00595
R1225	0.014014	4.22624	R1225	0.097086	0.097086	R1225	0	6.9627	R1225	0.008594	3.98035	R1225	0.086895	0.086895	R1225	0	6.56522	R1225	0.009998	4.24838	R1225	0.09834	0.09834	R1225	0	7.00595
R1227	0.006836	0.006836	R1227	0.047359	0.047359	R1227	0	0.047359	R1227	0.004192	0.004192	R1227	0.042388	0.042388	R1227	0	0.042388	R1227	0.004877	0.004877	R1227	0.047971	0.047971	R1227	0	0.047971
R1228	0	0	R1228	0	0	R1228	0	0	R1228	0	0	R1228	0	0	R1228	0	0	R1228	0	0	R1228	0	0	R1228	0	0
R1230	0.006836	0.006836	R1230	0.047359	0.047359	R1230	0	0.047359	R1230	0.004192	0.004192	R1230	0.042388	0.042388	R1230	0	0.042388	R1230	0.004877	0.004877	R1230	0.047971	0.047971	R1230	0	0.047971
R1232	0	0	R1232	0	0	R1232	0	0	R1232	0	0	R1232	0	0	R1232	0	0	R1232	0	0	R1232	0	0	R1232	0	0
R1233	0	0	R1233	0	0	R1233	0	0	R1233	0	0	R1233	0	0	R1233	0	0	R1233	0	0	R1233	0	0	R1233	0	0
R1234	-0.009318	-0.009318	R1234	-0.064552	-0.064552	R1234	-0.064552	0	R1234	-0.005714	-0.005714	R1234	-0.057776	-0.057776	R1234	-0.057776	0	R1234	-0.006648	-0.006648	R1234	-0.065386	-0.065386	R1234	-0.065386	0
R1235	0	0	R1235	0	0	R1235	0	0	R1235	0	0	R1235	0	0	R1235	0	0	R1235	0	0	R1235	0	0	R1235	0	0
R1237	0.002137	0.019408	R1237	0	0	R1237	0	0.134283	R1237	0	0.011902	R1237	0	0	R1237	0	0.120187	R1237	0	0.013847	R1237	0	0	R1237	0	0.136018
R1239	0.002137	0.019408	R1239	0	0	R1239	0	0.134283	R1239	0	0.011902	R1239	0	0	R1239	0	0.120187	R1239	0	0.013847	R1239	0	0	R1239	0	0.136018
R1240	0	0	R1240	0	0	R1240	0	0	R1240	0	0	R1240	0	0	R1240	0	0	R1240	0	0	R1240	0	0	R1240	0	0
R1241	0.001492	0.001498	R1241	0.010334	0.010378	R1241	0	0.010378	R1241	0.000915	0.000919	R1241	0.009249	0.009288	R1241	0	0.009288	R1241	0.001064	0.001069	R1241	0.010468	0.010512	R1241	0	0.010512
R1242	0	23.7738	R1242	0	0.005065	R1242	0	26.5858	R1242	0	24.0615	R1242	0	0.004534	R1242	0	25.7853	R1242	0	24.6787	R1242	0	0.005131	R1242	0	26.6843
R1243	0	28.5084	R1243	0.016622	20.7444	R1243	0	29.82	R1243	0	25.1166	R1243	0.014877	17.7971	R1243	0	25.92	R1243	0	29.3654	R1243	0.016837	21.1072	R1243	0	30.3
R1244	0	0	R1244	0	0	R1244	0	0	R1244	0	0	R1244	0	0	R1244	0	0	R1244	0	0	R1244	0	0	R1244	0	0
R1245	0	0	R1245	0	0	R1245	0	0	R1245	0	0	R1245	0	0	R1245	0	0	R1245	0	0	R1245	0	0	R1245	0	0
R1247	0	0	R1247	0	0	R1247	0	0	R1247	0	0	R1247	0	0	R1247	0	0	R1247	0	0	R1247	0	0	R1247	0	0
R1248	0	10.1916	R1248	0	0	R1248	0	10.9122	R1248	0	9.17029	R1248	0	0	R1248	0	9.61222	R1248	0	10.5581	R1248	0	0	R1248	0	11.0722
R1249	0	0	R1249	0	0	R1249	0	0	R1249	0	0	R1249	0	0	R1249	0	0	R1249	0	0	R1249	0	0	R1249	0	0
R1250	0	0	R1250	0	0	R1250	0	0	R1250	0	0	R1250	0	0	R1250	0	0	R1250	0	0	R1250	0	0	R1250	0	0
R1251	0	0	R1251	0	0	R1251	0	0	R1251	0	0	R1251	0	0	R1251	0	0	R1251	0	0	R1251	0	0	R1251	0	0
R1252	0	0	R1252	0	0	R1252	0	0	R1252	0	0	R1252	0	0	R1252	0	0	R1252	0	0	R1252	0	0	R1252	0	0
R1253	0	0	R1253	0	0	R1253	0	0	R1253	0	0	R1253	0	0	R1253	0	0	R1253	0	0	R1253	0	0	R1253	0	0
R1254	0	0	R1254	0	0	R1254	0	0	R1254	0	0	R1254	0	0	R1254	0	0	R1254	0	0	R1254	0	0	R1254	0	0
R1255	0	0	R1255	0	0	R1255	0	0	R1255	0	0	R1255	0	0	R1255	0	0	R1255	0	0	R1255	0	0	R1255	0	0
R1256	0	0	R1256	0	0	R1256	0	0	R1256	0	0	R1256	0	0	R1256	0	0	R1256	0	0	R1256	0	0	R1256	0	0
R1257	0	0	R1257	0	0	R1257	0	0	R1257	0	0	R1257	0	0	R1257	0	0	R1257	0	0	R1257	0	0	R1257	0	0
R1258	0	0	R1258	0	0	R1258	0	0	R1258	0	0	R1258	0	0	R1258	0	0	R1258	0	0	R1258	0	0	R1258	0	0
R1259	0	0	R1259	0	0	R1259	0	0	R1259	0	0	R1259	0	0	R1259	0	0	R1259	0	0	R1259	0	0	R1259	0	0
R1260	0.013675	7.63372	R1260	0.094738	0.094738	R1260	0	8.69978	R1260	0.008386	7.74186	R1260	0.084794	0.084794	R1260	0	8.41407	R1260	0.009757	7.98509	R1260	0.095962	0.095962	R1260	0	8.73494
R1262	-3.83167	-0.01482	R1262	-0.095269	-0.095269	R1262	-4.34989	0	R1262	-3.87988	-0.008433	R1262	-0.085268	-0.085268	R1262	-4.20703	0	R1262	-4.00296	-0.009811	R1262	-0.0965	-0.0965	R1262	-4.36747	0
R1264	0	0	R1264	0	0	R1264	0	0	R1264	0	0	R1264	0	0	R1264	0	0	R1264	0	0	R1264	0	0	R1264	0	0
R1265	0	0	R1265	0	0	R1265	0	0	R1265	0	0	R1265	0	0	R1265	0	0	R1265	0	0	R1265	0	0	R1265	0	0
R1266	0	0	R1266	0	0	R1266	0	0	R1266	0	0	R1266	0	0	R1266	0	0	R1266	0	0	R1266	0	0	R1266	0	0
R1268	0	0	R1268	0	0	R1268	0	0	R1268	0	0	R1268	0	0	R1268	0	0	R1268	0	0	R1268	0	0	R1268	0	0
R1269	0	0	R1269	0	0	R1269	0	0	R1269	0	0	R1269	0	0	R1269	0	0	R1269	0	0	R1269	0	0	R1269	0	0
R1270	0	0	R1270	0	0	R1270	0	0	R1270	0	0	R1270	0	0	R1270	0	0	R1270	0	0	R1270	0	0	R1270	0	0
R1271	0	0	R1271	0	0	R1271	0	0	R1271	0	0	R1271	0	0	R1271	0	0	R1271	0	0	R1271	0	0	R1271	0	0
R1273	0	0	R1273	0	0	R1273	0	0	R1273	0	0	R1273	0	0	R1273	0	0	R1273	0	0	R1273	0	0	R1273	0	0
R1274	0.129883	34.0116	R1274	0.885021	0.885021	R1274	0	37.6028	R1274	0.07834	33.3943	R1274	0.792119	0.792119	R1274	0	34.56	R1274	0.091143	35.294	R1274	0.896455	0.896455	R1274	0	37.8234
R1275	0	0	R1275	0	0	R1275	0	0	R1275	0	0	R1275	0	0	R1275	0	0	R1275	0	0	R1275	0	0	R1275	0	0
R1276	0	6.06727	R1276	3.18267	3.18267	R1276	0	6.06727	R1276	0	5.41359	R1276	2.84858	2.84858	R1276	0	5.41359	R1276	0	7.81142	R1276	3.22378	3.22378	R1276	0	7.81142
R1277	0	0	R1277	0	0	R1277	0	0	R1277	0	0	R1277	0	0	R1277	0	0	R1277	0	0	R1277	0	0	R1277	0	0
R1278	0	0	R1278	0	0	R1278	0	0	R1278	0	0	R1278	0	0	R1278	0	0	R1278	0	0	R1278	0	0	R1278	0	0
R1279	0	0	R1279	0	0	R1279	0	0	R1279	0	0	R1279	0	0	R1279	0	0	R1279	0	0	R1279	0	0	R1279	0	0
R1280	0	0	R1280	0	0	R1280	0	0	R1280	0	0	R1280	0	0	R1280	0	0	R1280	0	0	R1280	0	0	R1280	0	0
R1282	0	40.4151	R1282	0	0	R1282	0	45.76	R1282	0	40.878	R1282	0	0	R1282	0	44.785	R1282	0	42.127	R1282	0	0	R1282	0	45.88
R1283	0	0	R1283	0	0	R1283	0	0	R1283	0	0	R1283	0	0	R1283	0	0	R1283	0	0	R1283	0	0	R1283	0	0
R1284	-18.988	0	R1284	0	0	R1284	-19.88	0	R1284	-16.733	0	R1284	0	0	R1284	-17.28	0	R1284	-19.5636	0	R1284	0	0	R1284	-20.2	0
R1285	0	0.144667	R1285	0.696006	0.696006	R1285	0	0.994163	R1285	0	0.088717	R1285	0.622945	0.622945	R1285	0	0.889805	R1285	0	0.103215	R1285	0.704998	0.704998	R1285	0	1.00701
R1289	0	0.144667	R1289	0.696006	0.696006	R1289	0	0.994163	R1289	0	0.088717	R1289	0.622945	0.622945	R1289	0	0.889805	R1289	0	0.103215	R1289	0.704998	0.704998	R1289	0	1.00701
R1290	6e-06	6e-06	R1290	4.4e-05	4.4e-05	R1290	0	4.4e-05	R1290	4e-06	4e-06	R1290	3.9e-05	3.9e-05	R1290	0	3.9e-05	R1290	4e-06	4e-06	R1290	4.4e-05	4.4e-05	R1290	0	4.4e-05
R1291	0	0	R1291	0	0	R1291	0	0	R1291	0	0	R1291	0	0	R1291	0	0	R1291	0	0	R1291	0	0	R1291	0	0
R1292	0	0.024111	R1292	0.139201	0.139201	R1292	0	0.165694	R1292	0	0.014786	R1292	0.124589	0.124589	R1292	0	0.148301	R1292	0	0.017203	R1292	0.141	0.141	R1292	0	0.167835
R1293	0	0.024111	R1293	0.139201	0.139201	R1293	0	0.165694	R1293	0	0.014786	R1293	0.124589	0.124589	R1293	0	0.148301	R1293	0	0.017203	R1293	0.141	0.141	R1293	0	0.167835
R1294	0	0	R1294	0	0	R1294	0	0	R1294	0	0	R1294	0	0	R1294	0	0	R1294	0	0	R1294	0	0	R1294	0	0
R1295	0	0.120556	R1295	0	0	R1295	0	0.830904	R1295	0	0.073931	R1295	0	0	R1295	0	0.743682	R1295	0	0.086013	R1295	0	0	R1295	0	0.841638
R1296	0	0.024111	R1296	0.139201	0.139201	R1296	0	0.165694	R1296	0	0.014786	R1296	0.124589	0.124589	R1296	0	0.148301	R1296	0	0.017203	R1296	0.141	0.141	R1296	0	0.167835
R1297	0	0	R1297	0	0	R1297	0	0	R1297	0	0	R1297	0	0	R1297	0	0	R1297	0	0	R1297	0	0	R1297	0	0
R1298	0	0	R1298	0	0	R1298	0	0	R1298	0	0	R1298	0	0	R1298	0	0	R1298	0	0	R1298	0	0	R1298	0	0
R1299	0	0	R1299	0	0	R1299	0	0	R1299	0	0	R1299	0	0	R1299	0	0	R1299	0	0	R1299	0	0	R1299	0	0
R1300	0	0.024111	R1300	0	0	R1300	0	0.165694	R1300	0	0.014786	R1300	0	0	R1300	0	0.148301	R1300	0	0.017203	R1300	0	0	R1300	0	0.167835
R1301	0	0	R1301	0	0	R1301	0	0	R1301	0	0	R1301	0	0	R1301	0	0	R1301	0	0	R1301	0	0	R1301	0	0
R1302	0	0	R1302	0	0	R1302	0	0	R1302	0	0	R1302	0	0	R1302	0	0	R1302	0	0	R1302	0	0	R1302	0	0
R1303	0	0	R1303	0	0	R1303	0	0	R1303	0	0	R1303	0	0	R1303	0	0	R1303	0	0	R1303	0	0	R1303	0	0
R1304	0	0	R1304	0	0	R1304	0	0	R1304	0	0	R1304	0	0	R1304	0	0	R1304	0	0	R1304	0	0	R1304	0	0
R1305	0	0	R1305	0	0	R1305	0	0	R1305	0	0	R1305	0	0	R1305	0	0	R1305	0	0	R1305	0	0	R1305	0	0
R1306	0	0	R1306	0	0	R1306	0	0	R1306	0	0	R1306	0	0	R1306	0	0	R1306	0	0	R1306	0	0	R1306	0	0
R1307	0	0	R1307	0	0	R1307	0	0	R1307	0	0	R1307	0	0	R1307	0	0	R1307	0	0	R1307	0	0	R1307	0	0
R1308	0	0.024111	R1308	0.139201	0.139201	R1308	0	0.165694	R1308	0	0.014786	R1308	0.124589	0.124589	R1308	0	0.148301	R1308	0	0.017203	R1308	0.141	0.141	R1308	0	0.167835
R1309	0	0	R1309	0	0	R1309	0	0	R1309	0	0	R1309	0	0	R1309	0	0	R1309	0	0	R1309	0	0	R1309	0	0
R1310	0	0	R1310	0	0	R1310	0	0	R1310	0	0	R1310	0	0	R1310	0	0	R1310	0	0	R1310	0	0	R1310	0	0
R1311	0	0	R1311	0	0	R1311	0	0	R1311	0	0	R1311	0	0	R1311	0	0	R1311	0	0	R1311	0	0	R1311	0	0
R1312	0	0	R1312	0	0	R1312	0	0	R1312	0	0	R1312	0	0	R1312	0	0	R1312	0	0	R1312	0	0	R1312	0	0
R1313	0	0	R1313	0	0	R1313	0	0	R1313	0	0	R1313	0	0	R1313	0	0	R1313	0	0	R1313	0	0	R1313	0	0
R1314	0	0	R1314	0	0	R1314	0	0	R1314	0	0	R1314	0	0	R1314	0	0	R1314	0	0	R1314	0	0	R1314	0	0
R1315	0	0.024111	R1315	0.139201	0.139201	R1315	0	0.165694	R1315	0	0.014786	R1315	0.124589	0.124589	R1315	0	0.148301	R1315	0	0.017203	R1315	0.141	0.141	R1315	0	0.167835
R1316	0	0	R1316	0	0	R1316	0	0	R1316	0	0	R1316	0	0	R1316	0	0	R1316	0	0	R1316	0	0	R1316	0	0
R1318	0	0	R1318	0	0	R1318	0	0	R1318	0	0	R1318	0	0	R1318	0	0	R1318	0	0	R1318	0	0	R1318	0	0
R1319	0	0	R1319	0	0	R1319	0	0	R1319	0	0	R1319	0	0	R1319	0	0	R1319	0	0	R1319	0	0	R1319	0	0
R1320	0	0	R1320	0	0	R1320	0	0	R1320	0	0	R1320	0	0	R1320	0	0	R1320	0	0	R1320	0	0	R1320	0	0
R1321	0	0	R1321	0	0	R1321	0	0	R1321	0	0	R1321	0	0	R1321	0	0	R1321	0	0	R1321	0	0	R1321	0	0
R1322	0	0	R1322	0	0	R1322	0	0	R1322	0	0	R1322	0	0	R1322	0	0	R1322	0	0	R1322	0	0	R1322	0	0
R1323	-0.120556	0.024111	R1323	0	0	R1323	-0.830904	0.165694	R1323	-0.073931	0.014786	R1323	0	0	R1323	-0.743682	0.148301	R1323	-0.086013	0.017203	R1323	0	0	R1323	-0.841638	0.167835
R1324	-40.4151	0.120556	R1324	0	0	R1324	-45.76	0.830904	R1324	-40.878	0.073931	R1324	0	0	R1324	-44.785	0.743682	R1324	-42.127	0.086013	R1324	0	0	R1324	-45.88	0.841638
R1325	0	0.144667	R1325	0.696006	0.696006	R1325	0	0.994163	R1325	0	0.088717	R1325	0.622945	0.622945	R1325	0	0.889805	R1325	0	0.103215	R1325	0.704998	0.704998	R1325	0	1.00701
R1326	0	0	R1326	0	0	R1326	0	0	R1326	0	0	R1326	0	0	R1326	0	0	R1326	0	0	R1326	0	0	R1326	0	0
R1327	0	0	R1327	0	0	R1327	0	0	R1327	0	0	R1327	0	0	R1327	0	0	R1327	0	0	R1327	0	0	R1327	0	0
R1328	0	0	R1328	0	0	R1328	0	0	R1328	0	0	R1328	0	0	R1328	0	0	R1328	0	0	R1328	0	0	R1328	0	0
R1329	0	0	R1329	0	0	R1329	0	0	R1329	0	0	R1329	0	0	R1329	0	0	R1329	0	0	R1329	0	0	R1329	0	0
R1330	0	0	R1330	0	0	R1330	0	0	R1330	0	0	R1330	0	0	R1330	0	0	R1330	0	0	R1330	0	0	R1330	0	0
R1332	0.032295	0.032301	R1332	0.223735	0.223735	R1332	0	0.223779	R1332	0.019805	0.019809	R1332	0.20025	0.20025	R1332	0	0.200288	R1332	0.023041	0.023046	R1332	0.226626	0.226626	R1332	0	0.22667
R1333	0	0	R1333	0	0	R1333	0	0	R1333	0	0	R1333	0	0	R1333	0	0	R1333	0	0	R1333	0	0	R1333	0	0
R1334	0	0	R1334	0	0	R1334	0	0	R1334	0	0	R1334	0	0	R1334	0	0	R1334	0	0	R1334	0	0	R1334	0	0
R1335	-2.93824	0	R1335	0	0	R1335	-3.32607	0	R1335	-2.97941	0	R1335	0	0	R1335	-3.20885	0	R1335	-3.07355	0	R1335	0	0	R1335	-3.34049	0
R1340	0	0	R1340	0	0	R1340	0	0	R1340	0	0	R1340	0	0	R1340	0	0	R1340	0	0	R1340	0	0	R1340	0	0
R1341	0	0	R1341	0	0	R1341	0	0	R1341	0	0	R1341	0	0	R1341	0	0	R1341	0	0	R1341	0	0	R1341	0	0
R1342	0	0	R1342	0	0	R1342	0	0	R1342	0	0	R1342	0	0	R1342	0	0	R1342	0	0	R1342	0	0	R1342	0	0
R1343	0	0	R1343	0	0	R1343	0	0	R1343	0	0	R1343	0	0	R1343	0	0	R1343	0	0	R1343	0	0	R1343	0	0
R1344	0	0	R1344	0	0	R1344	0	0	R1344	0	0	R1344	0	0	R1344	0	0	R1344	0	0	R1344	0	0	R1344	0	0
R1345	0	0	R1345	0	0	R1345	0	0	R1345	0	0	R1345	0	0	R1345	0	0	R1345	0	0	R1345	0	0	R1345	0	0
R1346	0	0	R1346	0	0	R1346	0	0	R1346	0	0	R1346	0	0	R1346	0	0	R1346	0	0	R1346	0	0	R1346	0	0
R1347	0	0	R1347	0	0	R1347	0	0	R1347	0	0	R1347	0	0	R1347	0	0	R1347	0	0	R1347	0	0	R1347	0	0
R1349	0	0	R1349	0	0	R1349	0	0	R1349	0	0	R1349	0	0	R1349	0	0	R1349	0	0	R1349	0	0	R1349	0	0
R1351	0	0	R1351	0	0	R1351	0	0	R1351	0	0	R1351	0	0	R1351	0	0	R1351	0	0	R1351	0	0	R1351	0	0
R1352	0	0	R1352	0	0	R1352	0	0	R1352	0	0	R1352	0	0	R1352	0	0	R1352	0	0	R1352	0	0	R1352	0	0
R1353	0	0	R1353	0	0	R1353	0	0	R1353	0	0	R1353	0	0	R1353	0	0	R1353	0	0	R1353	0	0	R1353	0	0
R1354	0	0	R1354	0	0	R1354	0	0	R1354	0	0	R1354	0	0	R1354	0	0	R1354	0	0	R1354	0	0	R1354	0	0
R1355	0	0	R1355	0	0	R1355	0	0	R1355	0	0	R1355	0	0	R1355	0	0	R1355	0	0	R1355	0	0	R1355	0	0
R1356	0	0	R1356	0	0	R1356	0	0	R1356	0	0	R1356	0	0	R1356	0	0	R1356	0	0	R1356	0	0	R1356	0	0
R1357	0	0	R1357	0	0	R1357	0	0	R1357	0	0	R1357	0	0	R1357	0	0	R1357	0	0	R1357	0	0	R1357	0	0
R1358	0	0	R1358	0	0	R1358	0	0	R1358	0	0	R1358	0	0	R1358	0	0	R1358	0	0	R1358	0	0	R1358	0	0
R1359	0	0	R1359	0	0	R1359	0	0	R1359	0	0	R1359	0	0	R1359	0	0	R1359	0	0	R1359	0	0	R1359	0	0
R1360	0	0	R1360	0	0	R1360	0	0	R1360	0	0	R1360	0	0	R1360	0	0	R1360	0	0	R1360	0	0	R1360	0	0
R1361	0	0	R1361	0	0	R1361	0	0	R1361	0	0	R1361	0	0	R1361	0	0	R1361	0	0	R1361	0	0	R1361	0	0
R1362	0	0	R1362	0	0	R1362	0	0	R1362	0	0	R1362	0	0	R1362	0	0	R1362	0	0	R1362	0	0	R1362	0	0
R1363	0	0	R1363	0	0	R1363	0	0	R1363	0	0	R1363	0	0	R1363	0	0	R1363	0	0	R1363	0	0	R1363	0	0
R1364	0	0	R1364	0	0	R1364	0	0	R1364	0	0	R1364	0	0	R1364	0	0	R1364	0	0	R1364	0	0	R1364	0	0
R1365	0	0	R1365	0	0	R1365	0	0	R1365	0	0	R1365	0	0	R1365	0	0	R1365	0	0	R1365	0	0	R1365	0	0
R1366	0	0	R1366	0	0	R1366	0	0	R1366	0	0	R1366	0	0	R1366	0	0	R1366	0	0	R1366	0	0	R1366	0	0
R1369	-18.9485	11.8703	R1369	0.384474	0.384474	R1369	-19.88	12.8052	R1369	-16.7094	10.7211	R1369	0.344115	0.344115	R1369	-17.28	11.2981	R1369	-19.5362	12.3257	R1369	0.389441	0.389441	R1369	-20.2	12.9907
R1370	0	19.004	R1370	0	0	R1370	0	19.88	R1370	0	16.7435	R1370	0	0	R1370	0	17.28	R1370	0	19.5758	R1370	0	0	R1370	0	20.2
R1371	0	10.1916	R1371	0	0	R1371	0	10.9122	R1371	0	9.17029	R1371	0	0	R1371	0	9.61222	R1371	0	10.5581	R1371	0	0	R1371	0	11.0722
R1373	-9.21351	9.79049	R1373	-4.91431	-4.91431	R1373	-9.94	9.94	R1373	-8.19514	8.54832	R1373	-4.14186	-4.14186	R1373	-8.64	8.64	R1373	-9.58244	9.99333	R1373	-5.00938	-5.00938	R1373	-10.1	10.1
R1374	0	0	R1374	0	0	R1374	0	0	R1374	0	0	R1374	0	0	R1374	0	0	R1374	0	0	R1374	0	0	R1374	0	0
R1375	-9.04633	0	R1375	0	0	R1375	-9.04633	0	R1375	-7.86321	0	R1375	0	0	R1375	-7.86321	0	R1375	-9.19194	0	R1375	0	0	R1375	-9.19194	0
R1378	0	0	R1378	0	0	R1378	0	0	R1378	0	0	R1378	0	0	R1378	0	0	R1378	0	0	R1378	0	0	R1378	0	0
R1379	0	0	R1379	0	0	R1379	0	0	R1379	0	0	R1379	0	0	R1379	0	0	R1379	0	0	R1379	0	0	R1379	0	0
R1380	0	0	R1380	0	0	R1380	0	0	R1380	0	0	R1380	0	0	R1380	0	0	R1380	0	0	R1380	0	0	R1380	0	0
R1381	0	0	R1381	0	0	R1381	0	0	R1381	0	0	R1381	0	0	R1381	0	0	R1381	0	0	R1381	0	0	R1381	0	0
R1382	0	0	R1382	0	0	R1382	0	0	R1382	0	0	R1382	0	0	R1382	0	0	R1382	0	0	R1382	0	0	R1382	0	0
R1383	0	0	R1383	0	0	R1383	0	0	R1383	0	0	R1383	0	0	R1383	0	0	R1383	0	0	R1383	0	0	R1383	0	0
R1384	0	0	R1384	0	0	R1384	0	0	R1384	0	0	R1384	0	0	R1384	0	0	R1384	0	0	R1384	0	0	R1384	0	0
R1385	0	0	R1385	0	0	R1385	0	0	R1385	0	0	R1385	0	0	R1385	0	0	R1385	0	0	R1385	0	0	R1385	0	0
R1386	0	0	R1386	0	0	R1386	0	0	R1386	0	0	R1386	0	0	R1386	0	0	R1386	0	0	R1386	0	0	R1386	0	0
R1387	0	0	R1387	0	0	R1387	0	0	R1387	0	0	R1387	0	0	R1387	0	0	R1387	0	0	R1387	0	0	R1387	0	0
R1388	0	0	R1388	0	0	R1388	0	0	R1388	0	0	R1388	0	0	R1388	0	0	R1388	0	0	R1388	0	0	R1388	0	0
R1389	0	0	R1389	0	0	R1389	0	0	R1389	0	0	R1389	0	0	R1389	0	0	R1389	0	0	R1389	0	0	R1389	0	0
R1390	0	0	R1390	0	0	R1390	0	0	R1390	0	0	R1390	0	0	R1390	0	0	R1390	0	0	R1390	0	0	R1390	0	0
R1391	0	0	R1391	0	0	R1391	0	0	R1391	0	0	R1391	0	0	R1391	0	0	R1391	0	0	R1391	0	0	R1391	0	0
R1392	0	0	R1392	0	0	R1392	0	0	R1392	0	0	R1392	0	0	R1392	0	0	R1392	0	0	R1392	0	0	R1392	0	0
R1393	0	0	R1393	0	0	R1393	0	0	R1393	0	0	R1393	0	0	R1393	0	0	R1393	0	0	R1393	0	0	R1393	0	0
R1394	0	0	R1394	0	0	R1394	0	0	R1394	0	0	R1394	0	0	R1394	0	0	R1394	0	0	R1394	0	0	R1394	0	0
R1395	0	0	R1395	0	0	R1395	0	0	R1395	0	0	R1395	0	0	R1395	0	0	R1395	0	0	R1395	0	0	R1395	0	0
R1396	0	0	R1396	0	0	R1396	0	0	R1396	0	0	R1396	0	0	R1396	0	0	R1396	0	0	R1396	0	0	R1396	0	0
R1397	0	0	R1397	0	0	R1397	0	0	R1397	0	0	R1397	0	0	R1397	0	0	R1397	0	0	R1397	0	0	R1397	0	0
R1398	0	0	R1398	0	0	R1398	0	0	R1398	0	0	R1398	0	0	R1398	0	0	R1398	0	0	R1398	0	0	R1398	0	0
R1399	0	0	R1399	0	0	R1399	0	0	R1399	0	0	R1399	0	0	R1399	0	0	R1399	0	0	R1399	0	0	R1399	0	0
R1400	0	0	R1400	0	0	R1400	0	0	R1400	0	0	R1400	0	0	R1400	0	0	R1400	0	0	R1400	0	0	R1400	0	0
R1401	0	0	R1401	0	0	R1401	0	0	R1401	0	0	R1401	0	0	R1401	0	0	R1401	0	0	R1401	0	0	R1401	0	0
R1402	0	0	R1402	0	0	R1402	0	0	R1402	0	0	R1402	0	0	R1402	0	0	R1402	0	0	R1402	0	0	R1402	0	0
R1403	0	0	R1403	0	0	R1403	0	0	R1403	0	0	R1403	0	0	R1403	0	0	R1403	0	0	R1403	0	0	R1403	0	0
R1404	0	0	R1404	0	0	R1404	0	0	R1404	0	0	R1404	0	0	R1404	0	0	R1404	0	0	R1404	0	0	R1404	0	0
R1405	0	0	R1405	0	0	R1405	0	0	R1405	0	0	R1405	0	0	R1405	0	0	R1405	0	0	R1405	0	0	R1405	0	0
R1406	0	0	R1406	0	0	R1406	0	0	R1406	0	0	R1406	0	0	R1406	0	0	R1406	0	0	R1406	0	0	R1406	0	0
R1407	0	0	R1407	0	0	R1407	0	0	R1407	0	0	R1407	0	0	R1407	0	0	R1407	0	0	R1407	0	0	R1407	0	0
R1408	0	0	R1408	0	0	R1408	0	0	R1408	0	0	R1408	0	0	R1408	0	0	R1408	0	0	R1408	0	0	R1408	0	0
R1409	0	0	R1409	0	0	R1409	0	0	R1409	0	0	R1409	0	0	R1409	0	0	R1409	0	0	R1409	0	0	R1409	0	0
R1410	0	0	R1410	0	0	R1410	0	0	R1410	0	0	R1410	0	0	R1410	0	0	R1410	0	0	R1410	0	0	R1410	0	0
R1411	0	0	R1411	0	0	R1411	0	0	R1411	0	0	R1411	0	0	R1411	0	0	R1411	0	0	R1411	0	0	R1411	0	0
R1412	0	0	R1412	0	0	R1412	0	0	R1412	0	0	R1412	0	0	R1412	0	0	R1412	0	0	R1412	0	0	R1412	0	0
R1413	0	0	R1413	0	0	R1413	0	0	R1413	0	0	R1413	0	0	R1413	0	0	R1413	0	0	R1413	0	0	R1413	0	0
R1414	0	0	R1414	0	0	R1414	0	0	R1414	0	0	R1414	0	0	R1414	0	0	R1414	0	0	R1414	0	0	R1414	0	0
R1415	0	0	R1415	0	0	R1415	0	0	R1415	0	0	R1415	0	0	R1415	0	0	R1415	0	0	R1415	0	0	R1415	0	0
R1416	0	0	R1416	0	0	R1416	0	0	R1416	0	0	R1416	0	0	R1416	0	0	R1416	0	0	R1416	0	0	R1416	0	0
R1417	0	0	R1417	0	0	R1417	0	0	R1417	0	0	R1417	0	0	R1417	0	0	R1417	0	0	R1417	0	0	R1417	0	0
R1418	0	0	R1418	0	0	R1418	0	0	R1418	0	0	R1418	0	0	R1418	0	0	R1418	0	0	R1418	0	0	R1418	0	0
R1419	0	0	R1419	0	0	R1419	0	0	R1419	0	0	R1419	0	0	R1419	0	0	R1419	0	0	R1419	0	0	R1419	0	0
R1420	-18.8959	36.6887	R1420	21.2399	21.2399	R1420	-19.88	38.8945	R1420	-16.6772	33.4824	R1420	18.2405	18.2405	R1420	-17.28	34.56	R1420	-19.4986	37.8534	R1420	21.609	21.609	R1420	-20.2	39.4182
R1421	0	0	R1421	0	0	R1421	0	0	R1421	0	0	R1421	0	0	R1421	0	0	R1421	0	0	R1421	0	0	R1421	0	0
R1422	-20.3813	0	R1422	0	0	R1422	-21.8244	0	R1422	-18.3394	0	R1422	0	0	R1422	-19.2244	0	R1422	-21.1148	0	R1422	0	0	R1422	-22.1444	0
R1423	0	0	R1423	0	0	R1423	0	0	R1423	0	0	R1423	0	0	R1423	0	0	R1423	0	0	R1423	0	0	R1423	0	0
R1424	-33.365	13.8452	R1424	-20.491	0.008884	R1424	-34.82	14.8242	R1424	-30.0277	12.4578	R1424	-17.5703	0.007952	R1424	-30.92	13.0581	R1424	-34.2619	14.343	R1424	-20.8505	0.008999	R1424	-35.3	15.0415
R1426	0.074303	0.074303	R1426	0.514771	0.514771	R1426	0	0.514771	R1426	0.045567	0.045567	R1426	0.460735	0.460735	R1426	0	0.460735	R1426	0.053013	0.053013	R1426	0.521422	0.521422	R1426	0	0.521422
R1427	0.22291	0.22291	R1427	1.54431	1.54431	R1427	0	1.54431	R1427	0.1367	0.1367	R1427	1.3822	1.3822	R1427	0	1.3822	R1427	0.159039	0.159039	R1427	1.56427	1.56427	R1427	0	1.56427
R1428	0	0.017684	R1428	0.122516	0.122516	R1428	0	0.122516	R1428	0	0.010845	R1428	0.109655	0.109655	R1428	0	0.109655	R1428	0	0.012617	R1428	0.124098	0.124098	R1428	0	0.124098
R1429	0	0.017684	R1429	0	0	R1429	0	0.122287	R1429	0	0.010845	R1429	0	0	R1429	0	0.109451	R1429	0	0.012617	R1429	0	0	R1429	0	0.123867
R1430	0.004458	0.004458	R1430	0.030886	0.030886	R1430	0	0.030886	R1430	0.002734	0.002734	R1430	0.027644	0.027644	R1430	0	0.027644	R1430	0.003181	0.003181	R1430	0.031285	0.031285	R1430	0	0.031285
R1431	7.6e-05	7.6e-05	R1431	0.000525	0.000525	R1431	0	0.000525	R1431	4.6e-05	4.6e-05	R1431	0.00047	0.00047	R1431	0	0.00047	R1431	5.4e-05	5.4e-05	R1431	0.000532	0.000532	R1431	0	0.000532
R1432	0	0	R1432	0	0	R1432	0	0	R1432	0	0	R1432	0	0	R1432	0	0	R1432	0	0	R1432	0	0	R1432	0	0
R1433	-81.3727	-0.42198	R1433	-3.60466	-3.60466	R1433	-91.52	0	R1433	-82.0756	-0.257469	R1433	-3.22627	-3.22627	R1433	-89.57	0	R1433	-84.6396	-0.299543	R1433	-3.65123	-3.65123	R1433	-91.76	0
R1434	0	0	R1434	0	0	R1434	0	0	R1434	0	0	R1434	0	0	R1434	0	0	R1434	0	0	R1434	0	0	R1434	0	0
R1435	6e-06	6e-06	R1435	4.4e-05	4.4e-05	R1435	0	4.4e-05	R1435	4e-06	4e-06	R1435	3.9e-05	3.9e-05	R1435	0	3.9e-05	R1435	4e-06	4e-06	R1435	4.4e-05	4.4e-05	R1435	0	4.4e-05
R1436	0	0	R1436	0	0	R1436	0	0	R1436	0	0	R1436	0	0	R1436	0	0	R1436	0	0	R1436	0	0	R1436	0	0
R1438	0.006836	0.006836	R1438	0.047359	0.047359	R1438	0	0.047359	R1438	0.004192	0.004192	R1438	0.042388	0.042388	R1438	0	0.042388	R1438	0.004877	0.004877	R1438	0.047971	0.047971	R1438	0	0.047971
R1439	7.4e-05	7.4e-05	R1439	0.000515	0.000515	R1439	0	0.000515	R1439	4.6e-05	4.6e-05	R1439	0.000461	0.000461	R1439	0	0.000461	R1439	5.3e-05	5.3e-05	R1439	0.000521	0.000521	R1439	0	0.000521
R1440	0	0	R1440	0	0	R1440	0	0	R1440	0	0	R1440	0	0	R1440	0	0	R1440	0	0	R1440	0	0	R1440	0	0
R1442	0	0	R1442	0	0	R1442	0	0	R1442	0	0	R1442	0	0	R1442	0	0	R1442	0	0	R1442	0	0	R1442	0	0
R1444	0.01482	3.83167	R1444	0.095269	0.095269	R1444	0	4.34989	R1444	0.008433	3.87988	R1444	0.085268	0.085268	R1444	0	4.20703	R1444	0.009811	4.00296	R1444	0.0965	0.0965	R1444	0	4.36747
R1445	0	0	R1445	0	0	R1445	0	0	R1445	0	0	R1445	0	0	R1445	0	0	R1445	0	0	R1445	0	0	R1445	0	0
R1446	0	0	R1446	0	0	R1446	0	0	R1446	0	0	R1446	0	0	R1446	0	0	R1446	0	0	R1446	0	0	R1446	0	0
R1447	0	0	R1447	0	0	R1447	0	0	R1447	0	0	R1447	0	0	R1447	0	0	R1447	0	0	R1447	0	0	R1447	0	0
R1448	0	0	R1448	0	0	R1448	0	0	R1448	0	0	R1448	0	0	R1448	0	0	R1448	0	0	R1448	0	0	R1448	0	0
R1449	0	0	R1449	0	0	R1449	0	0	R1449	0	0	R1449	0	0	R1449	0	0	R1449	0	0	R1449	0	0	R1449	0	0
R1450	0.441212	70.3257	R1450	15.1946	15.1946	R1450	0.099236	74.7037	R1450	0.373401	65.6005	R1450	13.9729	13.9729	R1450	0.157917	68.285	R1450	0.332537	72.3706	R1450	15.3449	15.3449	R1450	0.092014	75.375
R1451	0	0	R1451	0	0	R1451	0	0	R1451	0	0	R1451	0	0	R1451	0	0	R1451	0	0	R1451	0	0	R1451	0	0
R1452	0	0	R1452	0	0	R1452	0	0	R1452	0	0	R1452	0	0	R1452	0	0	R1452	0	0	R1452	0	0	R1452	0	0
R1453	0	0	R1453	0	0	R1453	0	0	R1453	0	0	R1453	0	0	R1453	0	0	R1453	0	0	R1453	0	0	R1453	0	0
R1454	0	0	R1454	0	0	R1454	0	0	R1454	0	0	R1454	0	0	R1454	0	0	R1454	0	0	R1454	0	0	R1454	0	0
R1455	0	0	R1455	0	0	R1455	0	0	R1455	0	0	R1455	0	0	R1455	0	0	R1455	0	0	R1455	0	0	R1455	0	0
R1456	0	0	R1456	0	0	R1456	0	0	R1456	0	0	R1456	0	0	R1456	0	0	R1456	0	0	R1456	0	0	R1456	0	0
R1457	0	0	R1457	0	0	R1457	0	0	R1457	0	0	R1457	0	0	R1457	0	0	R1457	0	0	R1457	0	0	R1457	0	0
R1458	0	0	R1458	0	0	R1458	0	0	R1458	0	0	R1458	0	0	R1458	0	0	R1458	0	0	R1458	0	0	R1458	0	0
R1459	0	0	R1459	0	0	R1459	0	0	R1459	0	0	R1459	0	0	R1459	0	0	R1459	0	0	R1459	0	0	R1459	0	0
R1460	0	0.007694	R1460	0	0.053306	R1460	0	0.053306	R1460	0	0.004719	R1460	0	0.04771	R1460	0	0.04771	R1460	0	0.00549	R1460	0	0.053995	R1460	0	0.053995
R1461	0.074303	0.074303	R1461	0.514771	0.514771	R1461	0	0.514771	R1461	0.045567	0.045567	R1461	0.460735	0.460735	R1461	0	0.460735	R1461	0.053013	0.053013	R1461	0.521422	0.521422	R1461	0	0.521422
R1462	0	0	R1462	0	0	R1462	0	0	R1462	0	0	R1462	0	0	R1462	0	0	R1462	0	0	R1462	0	0	R1462	0	0
R1463	0	0	R1463	0	0	R1463	0	0	R1463	0	0	R1463	0	0	R1463	0	0	R1463	0	0	R1463	0	0	R1463	0	0
R1464	0	0	R1464	0	0	R1464	0	0	R1464	0	0	R1464	0	0	R1464	0	0	R1464	0	0	R1464	0	0	R1464	0	0
R1465	0	0	R1465	0	0	R1465	0	0	R1465	0	0	R1465	0	0	R1465	0	0	R1465	0	0	R1465	0	0	R1465	0	0
R1466	0	0	R1466	0	0	R1466	0	0	R1466	0	0	R1466	0	0	R1466	0	0	R1466	0	0	R1466	0	0	R1466	0	0
R1468	0	0	R1468	0	0	R1468	0	0	R1468	0	0	R1468	0	0	R1468	0	0	R1468	0	0	R1468	0	0	R1468	0	0
R1469	0	0	R1469	0	0	R1469	0	0	R1469	0	0	R1469	0	0	R1469	0	0	R1469	0	0	R1469	0	0	R1469	0	0
R1470	0	0	R1470	0	0	R1470	0	0	R1470	0	0	R1470	0	0	R1470	0	0	R1470	0	0	R1470	0	0	R1470	0	0
R1471	0	0	R1471	0	0	R1471	0	0	R1471	0	0	R1471	0	0	R1471	0	0	R1471	0	0	R1471	0	0	R1471	0	0
R1472	0	0	R1472	0	0	R1472	0	0	R1472	0	0	R1472	0	0	R1472	0	0	R1472	0	0	R1472	0	0	R1472	0	0
R1473	0.006836	0.006836	R1473	0.047359	0.047359	R1473	0	0.047359	R1473	0.004192	0.004192	R1473	0.042388	0.042388	R1473	0	0.042388	R1473	0.004877	0.004877	R1473	0.047971	0.047971	R1473	0	0.047971
R1474	0	0	R1474	0	0	R1474	0	0	R1474	0	0	R1474	0	0	R1474	0	0	R1474	0	0	R1474	0	0	R1474	0	0
R1475	0	9.94	R1475	0	0	R1475	0	9.94	R1475	0	8.64	R1475	0	0	R1475	0	8.64	R1475	0	10.1	R1475	0	0	R1475	0	10.1
R1476	0	0	R1476	0	0	R1476	0	0	R1476	0	0	R1476	0	0	R1476	0	0	R1476	0	0	R1476	0	0	R1476	0	0
R1477	0	0	R1477	0	0	R1477	0	0	R1477	0	0	R1477	0	0	R1477	0	0	R1477	0	0	R1477	0	0	R1477	0	0
R1478	0	0	R1478	0	0	R1478	0	0	R1478	0	0	R1478	0	0	R1478	0	0	R1478	0	0	R1478	0	0	R1478	0	0
R1479	0	0	R1479	0	0	R1479	0	0	R1479	0	0	R1479	0	0	R1479	0	0	R1479	0	0	R1479	0	0	R1479	0	0
R1480	0	9.84446	R1480	0	0	R1480	0	11.5966	R1480	0	9.27515	R1480	0	0	R1480	0	10.3714	R1480	0	10.5102	R1480	0	0	R1480	0	11.7473
R1481	0	0	R1481	0	0	R1481	0	0	R1481	0	0	R1481	0	0	R1481	0	0	R1481	0	0	R1481	0	0	R1481	0	0
R1483	8.39	8.39	R1483	8.39	8.39	R1483	8.39	8.39	R1483	8.39	8.39	R1483	8.39	8.39	R1483	8.39	8.39	R1483	8.39	8.39	R1483	8.39	8.39	R1483	8.39	8.39
R1485	0	0	R1485	0	0	R1485	0	0	R1485	0	0	R1485	0	0	R1485	0	0	R1485	0	0	R1485	0	0	R1485	0	0
R1487	6e-06	6e-06	R1487	4.4e-05	4.4e-05	R1487	0	4.4e-05	R1487	4e-06	4e-06	R1487	3.9e-05	3.9e-05	R1487	0	3.9e-05	R1487	4e-06	4e-06	R1487	4.4e-05	4.4e-05	R1487	0	4.4e-05
R1488	0	0	R1488	0	0	R1488	0	0	R1488	0	0	R1488	0	0	R1488	0	0	R1488	0	0	R1488	0	0	R1488	0	0
R1489	0.059635	12.7183	R1489	0.413147	0.413147	R1489	0	13.2533	R1489	0.036571	11.1919	R1489	0.369779	0.369779	R1489	0	11.52	R1489	0.042547	13.0849	R1489	0.418485	0.418485	R1489	0	13.4667
R1490	0	0	R1490	0	0	R1490	0	0	R1490	0	0	R1490	0	0	R1490	0	0	R1490	0	0	R1490	0	0	R1490	0	0
R1492	0	0.120556	R1492	0	0	R1492	0	0.830904	R1492	0	0.073931	R1492	0	0	R1492	0	0.743682	R1492	0	0.086013	R1492	0	0	R1492	0	0.841638
R1497	0	0	R1497	0	0	R1497	0	0	R1497	0	0	R1497	0	0	R1497	0	0	R1497	0	0	R1497	0	0	R1497	0	0
R1500	0	0	R1500	0	0	R1500	0	0	R1500	0	0	R1500	0	0	R1500	0	0	R1500	0	0	R1500	0	0	R1500	0	0
R1503	0	0	R1503	0	0	R1503	0	0	R1503	0	0	R1503	0	0	R1503	0	0	R1503	0	0	R1503	0	0	R1503	0	0
R1504	0	0	R1504	0	0	R1504	0	0	R1504	0	0	R1504	0	0	R1504	0	0	R1504	0	0	R1504	0	0	R1504	0	0
R1505	0	0	R1505	0	0	R1505	0	0	R1505	0	0	R1505	0	0	R1505	0	0	R1505	0	0	R1505	0	0	R1505	0	0
R1506	-0.000336	0	R1506	-0.002326	-0.002326	R1506	-0.002326	0	R1506	-0.000206	0	R1506	-0.002082	-0.002082	R1506	-0.002082	0	R1506	-0.00024	0	R1506	-0.002356	-0.002356	R1506	-0.002356	0
R1507	0	0	R1507	0	0	R1507	0	0	R1507	0	0	R1507	0	0	R1507	0	0	R1507	0	0	R1507	0	0	R1507	0	0
R1508	0	40.4151	R1508	0	0	R1508	0	45.76	R1508	0	40.878	R1508	0	0	R1508	0	44.785	R1508	0	42.127	R1508	0	0	R1508	0	45.88
R1510	0	0	R1510	0	0	R1510	0	0	R1510	0	0	R1510	0	0	R1510	0	0	R1510	0	0	R1510	0	0	R1510	0	0
R1512	0	0	R1512	0	0	R1512	0	0	R1512	0	0	R1512	0	0	R1512	0	0	R1512	0	0	R1512	0	0	R1512	0	0
R1513	0	0	R1513	0	0	R1513	0	0	R1513	0	0	R1513	0	0	R1513	0	0	R1513	0	0	R1513	0	0	R1513	0	0
R1514	0	0	R1514	0	0	R1514	0	0	R1514	0	0	R1514	0	0	R1514	0	0	R1514	0	0	R1514	0	0	R1514	0	0
R1515	0	0	R1515	0	0	R1515	0	0	R1515	0	0	R1515	0	0	R1515	0	0	R1515	0	0	R1515	0	0	R1515	0	0
R1516	0	0	R1516	0	0	R1516	0	0	R1516	0	0	R1516	0	0	R1516	0	0	R1516	0	0	R1516	0	0	R1516	0	0
R1517	0	0	R1517	0	0	R1517	0	0	R1517	0	0	R1517	0	0	R1517	0	0	R1517	0	0	R1517	0	0	R1517	0	0
R1518	0	0	R1518	0	0	R1518	0	0	R1518	0	0	R1518	0	0	R1518	0	0	R1518	0	0	R1518	0	0	R1518	0	0
R1519	0	40.4151	R1519	0	0	R1519	0	45.76	R1519	0	40.878	R1519	0	0	R1519	0	44.785	R1519	0	42.127	R1519	0	0	R1519	0	45.88
R1520	0	0	R1520	0	0	R1520	0	0	R1520	0	0	R1520	0	0	R1520	0	0	R1520	0	0	R1520	0	0	R1520	0	0
R1521	0	0	R1521	0	0	R1521	0	0	R1521	0	0	R1521	0	0	R1521	0	0	R1521	0	0	R1521	0	0	R1521	0	0
R1522	0	0	R1522	0	0	R1522	0	0	R1522	0	0	R1522	0	0	R1522	0	0	R1522	0	0	R1522	0	0	R1522	0	0
R1523	0	0	R1523	0	0	R1523	0	0	R1523	0	0	R1523	0	0	R1523	0	0	R1523	0	0	R1523	0	0	R1523	0	0
R1524	0	0	R1524	0	0	R1524	0	0	R1524	0	0	R1524	0	0	R1524	0	0	R1524	0	0	R1524	0	0	R1524	0	0
R1525	0	0	R1525	0	0	R1525	0	0	R1525	0	0	R1525	0	0	R1525	0	0	R1525	0	0	R1525	0	0	R1525	0	0
R1526	0	0	R1526	0	0	R1526	0	0	R1526	0	0	R1526	0	0	R1526	0	0	R1526	0	0	R1526	0	0	R1526	0	0
R1527	-10	56.3962	R1527	11.539	11.539	R1527	-10	62.1982	R1527	-10	53.8027	R1527	10.3277	10.3277	R1527	-10	57.4255	R1527	-10	47.3001	R1527	11.6881	11.6881	R1527	-10	62.6415
R1531	-0.01881	40.4038	R1531	0.008884	0.008884	R1531	-0.129645	45.76	R1531	-0.011535	40.8788	R1531	0.007952	0.007952	R1531	-0.116036	44.785	R1531	-0.01342	42.119	R1531	0.008999	0.008999	R1531	-0.13132	45.88
R1532	6e-06	6e-06	R1532	4.4e-05	4.4e-05	R1532	0	4.4e-05	R1532	4e-06	4e-06	R1532	3.9e-05	3.9e-05	R1532	0	3.9e-05	R1532	4e-06	4e-06	R1532	4.4e-05	4.4e-05	R1532	0	4.4e-05
R1533	0.036418	4.18754	R1533	0.252305	0.252305	R1533	0	4.70233	R1533	0.022334	4.24695	R1533	0.22582	0.22582	R1533	0	4.57264	R1533	0.025983	4.35678	R1533	0.255564	0.255564	R1533	0	4.71829
R1534	0	0	R1534	0	0	R1534	0	0	R1534	0	0	R1534	0	0	R1534	0	0	R1534	0	0	R1534	0	0	R1534	0	0
R1535	0	0	R1535	0	0	R1535	0	0	R1535	0	0	R1535	0	0	R1535	0	0	R1535	0	0	R1535	0	0	R1535	0	0
R1536	0.019526	28.5324	R1536	0.165903	0.165903	R1536	0	29.82	R1536	0.011974	25.1313	R1536	0.148488	0.148488	R1536	0	25.92	R1536	0.013931	29.3825	R1536	0.168046	0.168046	R1536	0	30.3
R1538	0	0	R1538	0	0	R1538	0	0	R1538	0	0	R1538	0	0	R1538	0	0	R1538	0	0	R1538	0	0	R1538	0	0
R1539	0	0	R1539	0	0	R1539	0	0	R1539	0	0	R1539	0	0	R1539	0	0	R1539	0	0	R1539	0	0	R1539	0	0
R1540	0	0	R1540	0	0	R1540	0	0	R1540	0	0	R1540	0	0	R1540	0	0	R1540	0	0	R1540	0	0	R1540	0	0
R1542	0	0	R1542	0	0	R1542	0	0	R1542	0	0	R1542	0	0	R1542	0	0	R1542	0	0	R1542	0	0	R1542	0	0
R1543	-23.7781	40.4108	R1543	-0.003759	0.001306	R1543	-26.5858	45.76	R1543	-24.0641	40.8781	R1543	-0.003364	0.001169	R1543	-25.7853	44.785	R1543	-24.6818	42.124	R1543	-0.003808	0.001323	R1543	-26.6843	45.88
R1544	0	0	R1544	0	0	R1544	0	0	R1544	0	0	R1544	0	0	R1544	0	0	R1544	0	0	R1544	0	0	R1544	0	0
R1545	0	0	R1545	0	0	R1545	0	0	R1545	0	0	R1545	0	0	R1545	0	0	R1545	0	0	R1545	0	0	R1545	0	0
R1546	-28.506	0	R1546	-20.7278	0	R1546	-29.82	0	R1546	-25.1152	0	R1546	-17.7822	0	R1546	-25.92	0	R1546	-29.3637	0	R1546	-21.0904	0	R1546	-30.3	0
R1547	0.000731	0.000793	R1547	0.005065	0.005496	R1547	0	0.005496	R1547	0.000448	0.000486	R1547	0.004534	0.004919	R1547	0	0.004919	R1547	0.000522	0.000566	R1547	0.005131	0.005567	R1547	0	0.005567
R1548	0.000731	0.000731	R1548	0.005065	0.005065	R1548	0	0.005065	R1548	0.000448	0.000448	R1548	0.004534	0.004534	R1548	0	0.004534	R1548	0.000522	0.000522	R1548	0.005131	0.005131	R1548	0	0.005131
R1551	0	6e-06	R1551	0	4.4e-05	R1551	0	4.4e-05	R1551	0	4e-06	R1551	0	3.9e-05	R1551	0	3.9e-05	R1551	0	4e-06	R1551	0	4.4e-05	R1551	0	4.4e-05
R1552	0	23.7738	R1552	0	0.005065	R1552	0	26.5858	R1552	0	24.0615	R1552	0	0.004534	R1552	0	25.7853	R1552	0	24.6787	R1552	0	0.005131	R1552	0	26.6843
R1553	0	0	R1553	0	0	R1553	0	0	R1553	0	0	R1553	0	0	R1553	0	0	R1553	0	0	R1553	0	0	R1553	0	0
R1555	0	68.5338	R1555	0	0	R1555	0	74.62	R1555	0	62.6562	R1555	0	0	R1555	0	66.3867	R1555	0	23.506	R1555	0	0	R1555	0	75.5
R1556	0	0	R1556	0	0	R1556	0	0	R1556	0	0	R1556	0	0	R1556	0	0	R1556	0	0	R1556	0	0	R1556	0	0
R1557	0	0	R1557	0	0	R1557	0	0	R1557	0	0	R1557	0	0	R1557	0	0	R1557	0	0	R1557	0	0	R1557	0	0
R1558	0	0	R1558	0	0	R1558	0	0	R1558	0	0	R1558	0	0	R1558	0	0	R1558	0	0	R1558	0	0	R1558	0	0
R1560	0	0	R1560	0	0	R1560	0	0	R1560	0	0	R1560	0	0	R1560	0	0	R1560	0	0	R1560	0	0	R1560	0	0
R1561	0	16.9904	R1561	0	0	R1561	0	18.8014	R1561	0	16.6883	R1561	0	0	R1561	0	17.28	R1561	0	17.6368	R1561	0	0	R1561	0	18.9117
R1562	0	19.004	R1562	0	0	R1562	0	19.88	R1562	0	16.7435	R1562	0	0	R1562	0	17.28	R1562	0	19.5758	R1562	0	0	R1562	0	20.2
R1563	0	69.7798	R1563	0	6.9215	R1563	0	74.64	R1563	0	63.8595	R1563	0	6.19494	R1563	0	66.84	R1563	0	64.5308	R1563	0	7.01093	R1563	0	75.45
R1564	0.026328	4.17745	R1564	0.182399	0.182399	R1564	0	4.70233	R1564	0.016146	4.24076	R1564	0.163252	0.163252	R1564	0	4.57264	R1564	0.018784	4.34958	R1564	0.184755	0.184755	R1564	0	4.71829
R1565	0	0	R1565	0	0	R1565	0	0	R1565	0	0	R1565	0	0	R1565	0	0	R1565	0	0	R1565	0	0	R1565	0	0
R1566	0	0	R1566	0	0	R1566	0	0	R1566	0	0	R1566	0	0	R1566	0	0	R1566	0	0	R1566	0	0	R1566	0	0
R1567	0	0	R1567	0	0	R1567	0	0	R1567	0	0	R1567	0	0	R1567	0	0	R1567	0	0	R1567	0	0	R1567	0	0
R1568	0	0	R1568	0	0	R1568	0	0	R1568	0	0	R1568	0	0	R1568	0	0	R1568	0	0	R1568	0	0	R1568	0	0
R1570	0	0	R1570	0	0	R1570	0	0	R1570	0	0	R1570	0	0	R1570	0	0	R1570	0	0	R1570	0	0	R1570	0	0
R1571	0	0	R1571	0	0	R1571	0	0	R1571	0	0	R1571	0	0	R1571	0	0	R1571	0	0	R1571	0	0	R1571	0	0
R1572	0	0	R1572	0	0	R1572	0	0	R1572	0	0	R1572	0	0	R1572	0	0	R1572	0	0	R1572	0	0	R1572	0	0
R1573	0	0	R1573	0	0	R1573	0	0	R1573	0	0	R1573	0	0	R1573	0	0	R1573	0	0	R1573	0	0	R1573	0	0
R1574	0	5e-05	R1574	0	0.000349	R1574	0	0.000349	R1574	0	3.1e-05	R1574	0	0.000312	R1574	0	0.000312	R1574	0	3.6e-05	R1574	0	0.000353	R1574	0	0.000353
R1575	0	0	R1575	0	0	R1575	0	0	R1575	0	0	R1575	0	0	R1575	0	0	R1575	0	0	R1575	0	0	R1575	0	0
R1576	0	0	R1576	0	0	R1576	0	0	R1576	0	0	R1576	0	0	R1576	0	0	R1576	0	0	R1576	0	0	R1576	0	0
R1577	0	0	R1577	0	0	R1577	0	0	R1577	0	0	R1577	0	0	R1577	0	0	R1577	0	0	R1577	0	0	R1577	0	0
R1578	0	0	R1578	0	0	R1578	0	0	R1578	0	0	R1578	0	0	R1578	0	0	R1578	0	0	R1578	0	0	R1578	0	0
R1579	0	0	R1579	0	0	R1579	0	0	R1579	0	0	R1579	0	0	R1579	0	0	R1579	0	0	R1579	0	0	R1579	0	0
R1580	0	0	R1580	0	0	R1580	0	0	R1580	0	0	R1580	0	0	R1580	0	0	R1580	0	0	R1580	0	0	R1580	0	0
R1581	0	0	R1581	0	0	R1581	0	0	R1581	0	0	R1581	0	0	R1581	0	0	R1581	0	0	R1581	0	0	R1581	0	0
R1582	0	0	R1582	0	0	R1582	0	0	R1582	0	0	R1582	0	0	R1582	0	0	R1582	0	0	R1582	0	0	R1582	0	0
R1583	0	69.7798	R1583	0	6.9215	R1583	0	74.64	R1583	0	63.8595	R1583	0	6.19494	R1583	0	66.84	R1583	0	64.5308	R1583	0	7.01093	R1583	0	75.45
R1584	0	0	R1584	0	0	R1584	0	0	R1584	0	0	R1584	0	0	R1584	0	0	R1584	0	0	R1584	0	0	R1584	0	0
R1585	0	0	R1585	0	0	R1585	0	0	R1585	0	0	R1585	0	0	R1585	0	0	R1585	0	0	R1585	0	0	R1585	0	0
R1586	0	0	R1586	0	0	R1586	0	0	R1586	0	0	R1586	0	0	R1586	0	0	R1586	0	0	R1586	0	0	R1586	0	0
R1587	0	0	R1587	0	0	R1587	0	0	R1587	0	0	R1587	0	0	R1587	0	0	R1587	0	0	R1587	0	0	R1587	0	0
R1588	0	0	R1588	0	0	R1588	0	0	R1588	0	0	R1588	0	0	R1588	0	0	R1588	0	0	R1588	0	0	R1588	0	0
R1589	0	0	R1589	0	0	R1589	0	0	R1589	0	0	R1589	0	0	R1589	0	0	R1589	0	0	R1589	0	0	R1589	0	0
R1590	-9.26963	-0.050197	R1590	-0.347761	-0.347761	R1590	-10.8069	0	R1590	-8.85476	-0.030783	R1590	-0.311256	-0.311256	R1590	-9.77167	0	R1590	-9.84373	-0.035814	R1590	-0.352253	-0.352253	R1590	-10.9285	0
R1592	0.001668	0.001668	R1592	0.011557	0.011557	R1592	0	0.011557	R1592	0.001023	0.001023	R1592	0.010343	0.010343	R1592	0	0.010343	R1592	0.00119	0.00119	R1592	0.011706	0.011706	R1592	0	0.011706
R1599	1.2e-05	68.5339	R1599	8.6e-05	8.6e-05	R1599	0	74.62	R1599	8e-06	62.6562	R1599	7.7e-05	7.7e-05	R1599	0	66.3867	R1599	9e-06	23.506	R1599	8.8e-05	8.8e-05	R1599	0	75.5
R1601	0	0	R1601	0	0	R1601	0	0	R1601	0	0	R1601	0	0	R1601	0	0	R1601	0	0	R1601	0	0	R1601	0	0
R1603	-0.019933	0.00016	R1603	-0.138092	-0.138092	R1603	-0.138092	0.001104	R1603	-0.012224	9.8e-05	R1603	-0.123596	-0.123596	R1603	-0.123596	0.000988	R1603	-0.014221	0.000114	R1603	-0.139876	-0.139876	R1603	-0.139876	0.001118
R1605	-28.272	10	R1605	1.50285	1.50285	R1605	-29.82	10	R1605	-24.9717	10	R1605	1.3451	1.3451	R1605	-25.92	10	R1605	-29.1967	10	R1605	1.52227	1.52227	R1605	-30.3	10
R1606	0	0	R1606	0	0	R1606	0	0	R1606	0	0	R1606	0	0	R1606	0	0	R1606	0	0	R1606	0	0	R1606	0	0
R1607	0	0	R1607	0	0	R1607	0	0	R1607	0	0	R1607	0	0	R1607	0	0	R1607	0	0	R1607	0	0	R1607	0	0
R1608	0	0	R1608	0	0	R1608	0	0	R1608	0	0	R1608	0	0	R1608	0	0	R1608	0	0	R1608	0	0	R1608	0	0
R1609	0	0	R1609	0	0	R1609	0	0	R1609	0	0	R1609	0	0	R1609	0	0	R1609	0	0	R1609	0	0	R1609	0	0
R1611	0	0	R1611	0	0	R1611	0	0	R1611	0	0	R1611	0	0	R1611	0	0	R1611	0	0	R1611	0	0	R1611	0	0
R1612	0	0	R1612	0	0	R1612	0	0	R1612	0	0	R1612	0	0	R1612	0	0	R1612	0	0	R1612	0	0	R1612	0	0
R1614	5e-05	5e-05	R1614	0.000349	0.000349	R1614	0	0.000349	R1614	3.1e-05	3.1e-05	R1614	0.000312	0.000312	R1614	0	0.000312	R1614	3.6e-05	3.6e-05	R1614	0.000353	0.000353	R1614	0	0.000353
R1615	-0.01009	0.007181	R1615	0.064552	0.064552	R1615	-0.069815	0.064552	R1615	-0.006188	0.005714	R1615	0.057776	0.057776	R1615	-0.062486	0.057776	R1615	-0.007199	0.006648	R1615	0.065386	0.065386	R1615	-0.070717	0.065386
R1617	0	0	R1617	0	0	R1617	0	0	R1617	0	0	R1617	0	0	R1617	0	0	R1617	0	0	R1617	0	0	R1617	0	0
R1618	6e-06	6e-06	R1618	4.4e-05	4.4e-05	R1618	0	4.4e-05	R1618	4e-06	4e-06	R1618	3.9e-05	3.9e-05	R1618	0	3.9e-05	R1618	4e-06	4e-06	R1618	4.4e-05	4.4e-05	R1618	0	4.4e-05
R1619	0	0	R1619	0	0	R1619	0	0	R1619	0	0	R1619	0	0	R1619	0	0	R1619	0	0	R1619	0	0	R1619	0	0
R1621	0	0	R1621	0	0	R1621	0	0	R1621	0	0	R1621	0	0	R1621	0	0	R1621	0	0	R1621	0	0	R1621	0	0
R1622	0	0	R1622	0	0	R1622	0	0	R1622	0	0	R1622	0	0	R1622	0	0	R1622	0	0	R1622	0	0	R1622	0	0
R1623	0	0	R1623	0	0	R1623	0	0	R1623	0	0	R1623	0	0	R1623	0	0	R1623	0	0	R1623	0	0	R1623	0	0
R1624	0	0	R1624	0	0	R1624	0	0	R1624	0	0	R1624	0	0	R1624	0	0	R1624	0	0	R1624	0	0	R1624	0	0
R1625	0	0	R1625	0	0	R1625	0	0	R1625	0	0	R1625	0	0	R1625	0	0	R1625	0	0	R1625	0	0	R1625	0	0
R1626	1e-05	1e-05	R1626	6.6e-05	6.6e-05	R1626	0	6.6e-05	R1626	6e-06	6e-06	R1626	5.9e-05	5.9e-05	R1626	0	5.9e-05	R1626	7e-06	7e-06	R1626	6.7e-05	6.7e-05	R1626	0	6.7e-05
R1627	9e-06	9e-06	R1627	6e-05	6e-05	R1627	0	6e-05	R1627	5e-06	5e-06	R1627	5.4e-05	5.4e-05	R1627	0	5.4e-05	R1627	6e-06	6e-06	R1627	6.1e-05	6.1e-05	R1627	0	6.1e-05
R1628	0	0	R1628	0	0	R1628	0	0	R1628	0	0	R1628	0	0	R1628	0	0	R1628	0	0	R1628	0	0	R1628	0	0
R1629	0	0	R1629	0	0	R1629	0	0	R1629	0	0	R1629	0	0	R1629	0	0	R1629	0	0	R1629	0	0	R1629	0	0
R1630	0	0	R1630	0	0	R1630	0	0	R1630	0	0	R1630	0	0	R1630	0	0	R1630	0	0	R1630	0	0	R1630	0	0
R1631	0	0	R1631	0	0	R1631	0	0	R1631	0	0	R1631	0	0	R1631	0	0	R1631	0	0	R1631	0	0	R1631	0	0
R1632	0	0	R1632	0	0	R1632	0	0	R1632	0	0	R1632	0	0	R1632	0	0	R1632	0	0	R1632	0	0	R1632	0	0
R1633	0	0	R1633	0	0	R1633	0	0	R1633	0	0	R1633	0	0	R1633	0	0	R1633	0	0	R1633	0	0	R1633	0	0
R1635	0	9.94	R1635	6.75733	6.75733	R1635	0	9.94	R1635	0	8.64	R1635	5.79142	5.79142	R1635	0	8.64	R1635	0	10.1	R1635	6.87622	6.87622	R1635	0	10.1
R1637	-33.365	0	R1637	-20.491	-20.491	R1637	-34.82	0	R1637	-30.0277	0	R1637	-17.5703	-17.5703	R1637	-30.92	0	R1637	-34.2619	0	R1637	-20.8505	-20.8505	R1637	-35.3	0
R1638	-33.365	14.9338	R1638	-20.491	0.008884	R1638	-34.82	16.2426	R1638	-30.0277	13.5436	R1638	-17.5703	0.007952	R1638	-30.92	14.3462	R1638	-34.2619	15.5423	R1638	-20.8505	0.008999	R1638	-35.3	16.476
R1639	0	0	R1639	0	0	R1639	0	0	R1639	0	0	R1639	0	0	R1639	0	0	R1639	0	0	R1639	0	0	R1639	0	0
R1640	0.000336	0.000336	R1640	0.002326	0.002326	R1640	0	0.002326	R1640	0.000206	0.000206	R1640	0.002082	0.002082	R1640	0	0.002082	R1640	0.00024	0.00024	R1640	0.002356	0.002356	R1640	0	0.002356
R1641	0.000342	0.000342	R1641	0.002368	0.002368	R1641	0	0.002368	R1641	0.00021	0.00021	R1641	0.002119	0.002119	R1641	0	0.002119	R1641	0.000244	0.000244	R1641	0.002399	0.002399	R1641	0	0.002399
R1642	0	0	R1642	0	0	R1642	0	0	R1642	0	0	R1642	0	0	R1642	0	0	R1642	0	0	R1642	0	0	R1642	0	0
R1643	5e-06	5e-06	R1643	3.3e-05	3.3e-05	R1643	0	3.3e-05	R1643	3e-06	3e-06	R1643	2.9e-05	2.9e-05	R1643	0	2.9e-05	R1643	3e-06	3e-06	R1643	3.3e-05	3.3e-05	R1643	0	3.3e-05
R1644	0.000336	0.000336	R1644	0.002326	0.002326	R1644	0	0.002326	R1644	0.000206	0.000206	R1644	0.002082	0.002082	R1644	0	0.002082	R1644	0.00024	0.00024	R1644	0.002356	0.002356	R1644	0	0.002356
R1645	0	0.120556	R1645	0	0	R1645	0	0.830904	R1645	0	0.073931	R1645	0	0	R1645	0	0.743682	R1645	0	0.086013	R1645	0	0	R1645	0	0.841638
R1646	0.007694	0.007694	R1646	0.053306	0.053306	R1646	0	0.053306	R1646	0.004719	0.004719	R1646	0.04771	0.04771	R1646	0	0.04771	R1646	0.00549	0.00549	R1646	0.053995	0.053995	R1646	0	0.053995
R1648	0	0	R1648	0	0	R1648	0	0	R1648	0	0	R1648	0	0	R1648	0	0	R1648	0	0	R1648	0	0	R1648	0	0
R1649	0.000342	40.4154	R1649	0.002368	0.002368	R1649	0	45.76	R1649	0.00021	40.8782	R1649	0.002119	0.002119	R1649	0	44.785	R1649	0.000244	42.1273	R1649	0.002399	0.002399	R1649	0	45.88
R1651	0	0	R1651	0	0	R1651	0	0	R1651	0	0	R1651	0	0	R1651	0	0	R1651	0	0	R1651	0	0	R1651	0	0
R1652	0	0	R1652	0	0	R1652	0	0	R1652	0	0	R1652	0	0	R1652	0	0	R1652	0	0	R1652	0	0	R1652	0	0
R1653	-11.8504	18.9683	R1653	-0.247184	-0.247184	R1653	-12.8052	19.88	R1653	-10.709	16.7216	R1653	-0.221237	-0.221237	R1653	-11.2981	17.28	R1653	-12.3115	19.5503	R1653	-0.250378	-0.250378	R1653	-12.9907	20.2
R1654	0	13.6815	R1654	0	0	R1654	0	15.8273	R1654	0	12.8435	R1654	0	0	R1654	0	14.108	R1654	0	14.5498	R1654	0	0	R1654	0	16.0389
R1655	0	0	R1655	0	0	R1655	0	0	R1655	0	0	R1655	0	0	R1655	0	0	R1655	0	0	R1655	0	0	R1655	0	0
R1656	0	19.004	R1656	0	0	R1656	0	19.88	R1656	0	16.7435	R1656	0	0	R1656	0	17.28	R1656	0	19.5758	R1656	0	0	R1656	0	20.2
R1657	0	0	R1657	0	0	R1657	0	0	R1657	0	0	R1657	0	0	R1657	0	0	R1657	0	0	R1657	0	0	R1657	0	0
R1658	0	0	R1658	0	0	R1658	0	0	R1658	0	0	R1658	0	0	R1658	0	0	R1658	0	0	R1658	0	0	R1658	0	0
R1659	0	9.84446	R1659	0	0	R1659	0	11.5966	R1659	0	9.27515	R1659	0	0	R1659	0	10.3714	R1659	0	10.5102	R1659	0	0	R1659	0	11.7473
R1660	0	0	R1660	0	0	R1660	0	0	R1660	0	0	R1660	0	0	R1660	0	0	R1660	0	0	R1660	0	0	R1660	0	0
R1661	0	0	R1661	0	0	R1661	0	0	R1661	0	0	R1661	0	0	R1661	0	0	R1661	0	0	R1661	0	0	R1661	0	0
R1662	0	0	R1662	0	0	R1662	0	0	R1662	0	0	R1662	0	0	R1662	0	0	R1662	0	0	R1662	0	0	R1662	0	0
R1663	0	0	R1663	0	0	R1663	0	0	R1663	0	0	R1663	0	0	R1663	0	0	R1663	0	0	R1663	0	0	R1663	0	0
R1666	0.020523	7.17747	R1666	0.14218	0.14218	R1666	0	7.98508	R1666	0.012585	7.01155	R1666	0.127255	0.127255	R1666	0	7.47908	R1666	0.014642	7.47341	R1666	0.144017	0.144017	R1666	0	8.04239
R1668	0	0	R1668	0	0	R1668	0	0	R1668	0	0	R1668	0	0	R1668	0	0	R1668	0	0	R1668	0	0	R1668	0	0
R1669	0	0	R1669	0	0	R1669	0	0	R1669	0	0	R1669	0	0	R1669	0	0	R1669	0	0	R1669	0	0	R1669	0	0
R1670	0	0	R1670	0	0	R1670	0	0	R1670	0	0	R1670	0	0	R1670	0	0	R1670	0	0	R1670	0	0	R1670	0	0
R1671	0	0	R1671	0	0	R1671	0	0	R1671	0	0	R1671	0	0	R1671	0	0	R1671	0	0	R1671	0	0	R1671	0	0
R1672	-18.988	0	R1672	0	0	R1672	-19.88	0	R1672	-16.733	0	R1672	0	0	R1672	-17.28	0	R1672	-19.5636	0	R1672	0	0	R1672	-20.2	0
R1673	0	0	R1673	0	0	R1673	0	0	R1673	0	0	R1673	0	0	R1673	0	0	R1673	0	0	R1673	0	0	R1673	0	0
R1674	-13.8452	0	R1674	-0.008884	-0.008884	R1674	-14.8242	0	R1674	-12.4578	0	R1674	-0.007952	-0.007952	R1674	-13.0581	0	R1674	-14.343	0	R1674	-0.008999	-0.008999	R1674	-15.0415	0
R1675	0	0	R1675	0	0	R1675	0	0	R1675	0	0	R1675	0	0	R1675	0	0	R1675	0	0	R1675	0	0	R1675	0	0
R1676	0	0	R1676	0	0	R1676	0	0	R1676	0	0	R1676	0	0	R1676	0	0	R1676	0	0	R1676	0	0	R1676	0	0
R1677	0	0	R1677	0	0	R1677	0	0	R1677	0	0	R1677	0	0	R1677	0	0	R1677	0	0	R1677	0	0	R1677	0	0
R1678	0	0	R1678	0	0	R1678	0	0	R1678	0	0	R1678	0	0	R1678	0	0	R1678	0	0	R1678	0	0	R1678	0	0
R1679	0	0	R1679	0	0	R1679	0	0	R1679	0	0	R1679	0	0	R1679	0	0	R1679	0	0	R1679	0	0	R1679	0	0
R1681	0	0	R1681	0	0	R1681	0	0	R1681	0	0	R1681	0	0	R1681	0	0	R1681	0	0	R1681	0	0	R1681	0	0
R1682	0	0	R1682	0	0	R1682	0	0	R1682	0	0	R1682	0	0	R1682	0	0	R1682	0	0	R1682	0	0	R1682	0	0
R1683	0	0	R1683	0	0	R1683	0	0	R1683	0	0	R1683	0	0	R1683	0	0	R1683	0	0	R1683	0	0	R1683	0	0
R1690	-4.4e-05	6e-06	R1690	-0.000305	4.4e-05	R1690	-0.000305	4.4e-05	R1690	-2.7e-05	4e-06	R1690	-0.000273	3.9e-05	R1690	-0.000273	3.9e-05	R1690	-3.1e-05	4e-06	R1690	-0.000309	4.4e-05	R1690	-0.000309	4.4e-05
R1691	3e-06	3e-06	R1691	2.1e-05	2.1e-05	R1691	0	2.1e-05	R1691	2e-06	2e-06	R1691	1.8e-05	1.8e-05	R1691	0	1.8e-05	R1691	2e-06	2e-06	R1691	2.1e-05	2.1e-05	R1691	0	2.1e-05
R1692	0	0	R1692	0	0	R1692	0	0	R1692	0	0	R1692	0	0	R1692	0	0	R1692	0	0	R1692	0	0	R1692	0	0
R1693	0	0	R1693	0	0	R1693	0	0	R1693	0	0	R1693	0	0	R1693	0	0	R1693	0	0	R1693	0	0	R1693	0	0
R1694	-11.3928	0	R1694	0	0	R1694	-11.928	0	R1694	-10.0398	0	R1694	0	0	R1694	-10.368	0	R1694	-11.7381	0	R1694	0	0	R1694	-12.12	0
R1695	0	0	R1695	0	0	R1695	0	0	R1695	0	0	R1695	0	0	R1695	0	0	R1695	0	0	R1695	0	0	R1695	0	0
R1698	0	13.6815	R1698	0	0	R1698	0	15.8273	R1698	0	12.8435	R1698	0	0	R1698	0	14.108	R1698	0	14.5498	R1698	0	0	R1698	0	16.0389
R1699	0	0	R1699	0	0	R1699	0	0	R1699	0	0	R1699	0	0	R1699	0	0	R1699	0	0	R1699	0	0	R1699	0	0
R1700	0.01865	0.01865	R1700	0.129208	0.129208	R1700	0	0.129208	R1700	0.011437	0.011437	R1700	0.115644	0.115644	R1700	0	0.115644	R1700	0.013306	0.013306	R1700	0.130877	0.130877	R1700	0	0.130877
R1701	6e-06	6e-06	R1701	4.4e-05	4.4e-05	R1701	0	4.4e-05	R1701	4e-06	4e-06	R1701	3.9e-05	3.9e-05	R1701	0	3.9e-05	R1701	4e-06	4e-06	R1701	4.4e-05	4.4e-05	R1701	0	4.4e-05
R1702	0	0	R1702	0	0	R1702	0	0	R1702	0	0	R1702	0	0	R1702	0	0	R1702	0	0	R1702	0	0	R1702	0	0
R1703	0	0	R1703	0	0	R1703	0	0	R1703	0	0	R1703	0	0	R1703	0	0	R1703	0	0	R1703	0	0	R1703	0	0
R1704	0	17.8794	R1704	0.053306	0.053306	R1704	0	19.0145	R1704	0	16.6377	R1704	0.04771	0.04771	R1704	0	17.28	R1704	0	18.4091	R1704	0.053995	0.053995	R1704	0	19.2182
R1705	0	0	R1705	0	0	R1705	0	0	R1705	0	0	R1705	0	0	R1705	0	0	R1705	0	0	R1705	0	0	R1705	0	0
R1706	0	0	R1706	0	0	R1706	0	0	R1706	0	0	R1706	0	0	R1706	0	0	R1706	0	0	R1706	0	0	R1706	0	0
R1708	0	20.3813	R1708	0	0	R1708	0	21.8244	R1708	0	18.3394	R1708	0	0	R1708	0	19.2244	R1708	0	21.1148	R1708	0	0	R1708	0	22.1444
R1709	0	0	R1709	0	0	R1709	0	0	R1709	0	0	R1709	0	0	R1709	0	0	R1709	0	0	R1709	0	0	R1709	0	0
R1710	-4.67002	0.382251	R1710	-2.29451	-2.29451	R1710	-5	0.710533	R1710	-4.79764	0.365985	R1710	-2.10032	-2.10032	R1710	-5	0.579763	R1710	-4.76457	0.499587	R1710	-2.31841	-2.31841	R1710	-5	0.726627
R1711	0	0	R1711	0	0	R1711	0	0	R1711	0	0	R1711	0	0	R1711	0	0	R1711	0	0	R1711	0	0	R1711	0	0
R1712	0	0	R1712	0	0	R1712	0	0	R1712	0	0	R1712	0	0	R1712	0	0	R1712	0	0	R1712	0	0	R1712	0	0
R1713	0	0	R1713	0	0	R1713	0	0	R1713	0	0	R1713	0	0	R1713	0	0	R1713	0	0	R1713	0	0	R1713	0	0
R1714	0	0	R1714	0	0	R1714	0	0	R1714	0	0	R1714	0	0	R1714	0	0	R1714	0	0	R1714	0	0	R1714	0	0
R1715	0	0	R1715	0	0	R1715	0	0	R1715	0	0	R1715	0	0	R1715	0	0	R1715	0	0	R1715	0	0	R1715	0	0
R1716	0	0	R1716	0	0	R1716	0	0	R1716	0	0	R1716	0	0	R1716	0	0	R1716	0	0	R1716	0	0	R1716	0	0
R1718	0	0	R1718	0	0	R1718	0	0	R1718	0	0	R1718	0	0	R1718	0	0	R1718	0	0	R1718	0	0	R1718	0	0
R1719	0	0	R1719	0	0	R1719	0	0	R1719	0	0	R1719	0	0	R1719	0	0	R1719	0	0	R1719	0	0	R1719	0	0
R1720	0	13.8439	R1720	0	0	R1720	0	14.8242	R1720	0	12.457	R1720	0	0	R1720	0	13.0581	R1720	0	14.3421	R1720	0	0	R1720	0	15.0415
R1721	0.009318	0.009318	R1721	0.064552	0.064552	R1721	0	0.064552	R1721	0.005714	0.005714	R1721	0.057776	0.057776	R1721	0	0.057776	R1721	0.006648	0.006648	R1721	0.065386	0.065386	R1721	0	0.065386
R1723	0	0	R1723	0	0	R1723	0	0	R1723	0	0	R1723	0	0	R1723	0	0	R1723	0	0	R1723	0	0	R1723	0	0
R1724	0	0	R1724	0	0	R1724	0	0	R1724	0	0	R1724	0	0	R1724	0	0	R1724	0	0	R1724	0	0	R1724	0	0
R1725	6e-06	6e-06	R1725	4.4e-05	4.4e-05	R1725	0	4.4e-05	R1725	4e-06	4e-06	R1725	3.9e-05	3.9e-05	R1725	0	3.9e-05	R1725	4e-06	4e-06	R1725	4.4e-05	4.4e-05	R1725	0	4.4e-05
R1726	0	0	R1726	0	0	R1726	0	0	R1726	0	0	R1726	0	0	R1726	0	0	R1726	0	0	R1726	0	0	R1726	0	0
R1727	0	0	R1727	0	0	R1727	0	0	R1727	0	0	R1727	0	0	R1727	0	0	R1727	0	0	R1727	0	0	R1727	0	0
R1728	0	0	R1728	0	0	R1728	0	0	R1728	0	0	R1728	0	0	R1728	0	0	R1728	0	0	R1728	0	0	R1728	0	0
R1729	0	0	R1729	0	0	R1729	0	0	R1729	0	0	R1729	0	0	R1729	0	0	R1729	0	0	R1729	0	0	R1729	0	0
R1730	0	0	R1730	0	0	R1730	0	0	R1730	0	0	R1730	0	0	R1730	0	0	R1730	0	0	R1730	0	0	R1730	0	0
R1731	0	0	R1731	0	0	R1731	0	0	R1731	0	0	R1731	0	0	R1731	0	0	R1731	0	0	R1731	0	0	R1731	0	0
R1732	0	0	R1732	0	0	R1732	0	0	R1732	0	0	R1732	0	0	R1732	0	0	R1732	0	0	R1732	0	0	R1732	0	0
R1733	0	0	R1733	0	0	R1733	0	0	R1733	0	0	R1733	0	0	R1733	0	0	R1733	0	0	R1733	0	0	R1733	0	0
R1735	0	10.1916	R1735	0	0	R1735	0	10.9122	R1735	0	9.17029	R1735	0	0	R1735	0	9.61222	R1735	0	10.5581	R1735	0	0	R1735	0	11.0722
R1736	0	0	R1736	0	0	R1736	0	0	R1736	0	0	R1736	0	0	R1736	0	0	R1736	0	0	R1736	0	0	R1736	0	0
R1737	0	0	R1737	0	0	R1737	0	0	R1737	0	0	R1737	0	0	R1737	0	0	R1737	0	0	R1737	0	0	R1737	0	0
R1738	0	0	R1738	0	0	R1738	0	0	R1738	0	0	R1738	0	0	R1738	0	0	R1738	0	0	R1738	0	0	R1738	0	0
R1739	-0.009966	8e-05	R1739	-0.069046	-0.069046	R1739	-0.069046	0.000552	R1739	-0.006112	4.9e-05	R1739	-0.061798	-0.061798	R1739	-0.061798	0.000494	R1739	-0.007111	5.7e-05	R1739	-0.069938	-0.069938	R1739	-0.069938	0.000559
R1740	0	0	R1740	0	0	R1740	0	0	R1740	0	0	R1740	0	0	R1740	0	0	R1740	0	0	R1740	0	0	R1740	0	0
R1741	0	0	R1741	0	0	R1741	0	0	R1741	0	0	R1741	0	0	R1741	0	0	R1741	0	0	R1741	0	0	R1741	0	0
R1742	-65.8384	0	R1742	-12.9001	-12.9001	R1742	-69.7188	0	R1742	-61.2458	0	R1742	-11.8725	-11.8725	R1742	-63.625	0	R1742	-67.7008	0	R1742	-13.0265	-13.0265	R1742	-70.375	0
R1743	0	0	R1743	0	0	R1743	0	0	R1743	0	0	R1743	0	0	R1743	0	0	R1743	0	0	R1743	0	0	R1743	0	0
R1744	0	0	R1744	0	0	R1744	0	0	R1744	0	0	R1744	0	0	R1744	0	0	R1744	0	0	R1744	0	0	R1744	0	0
R1745	3e-06	3e-06	R1745	2.1e-05	2.1e-05	R1745	0	2.1e-05	R1745	2e-06	2e-06	R1745	1.8e-05	1.8e-05	R1745	0	1.8e-05	R1745	2e-06	2e-06	R1745	2.1e-05	2.1e-05	R1745	0	2.1e-05
R1746	0	0	R1746	0	0	R1746	0	0	R1746	0	0	R1746	0	0	R1746	0	0	R1746	0	0	R1746	0	0	R1746	0	0
R1747	0	0	R1747	0	0	R1747	0	0	R1747	0	0	R1747	0	0	R1747	0	0	R1747	0	0	R1747	0	0	R1747	0	0
R1748	0	0	R1748	0	0	R1748	0	0	R1748	0	0	R1748	0	0	R1748	0	0	R1748	0	0	R1748	0	0	R1748	0	0
Biomass	0.074303	0.074303	Biomass	0.514771	0.514771	Biomass	0	0.514771	Biomass	0.045567	0.045567	Biomass	0.460735	0.460735	Biomass	0	0.460735	Biomass	0.053013	0.053013	Biomass	0.521422	0.521422	Biomass	0	0.521422
R1749	0	0.120556	R1749	0	0	R1749	0	0.830904	R1749	0	0.073931	R1749	0	0	R1749	0	0.743682	R1749	0	0.086013	R1749	0	0	R1749	0	0.841638
R1750	0	0.024111	R1750	0	0	R1750	0	0.165694	R1750	0	0.014786	R1750	0	0	R1750	0	0.148301	R1750	0	0.017203	R1750	0	0	R1750	0	0.167835
R1751	0	0.024111	R1751	0	0	R1751	0	0.165694	R1751	0	0.014786	R1751	0	0	R1751	0	0.148301	R1751	0	0.017203	R1751	0	0	R1751	0	0.167835
R1752	0	0.024111	R1752	0	0	R1752	0	0.165694	R1752	0	0.014786	R1752	0	0	R1752	0	0.148301	R1752	0	0.017203	R1752	0	0	R1752	0	0.167835
R1753	0	0.024111	R1753	0.139201	0.139201	R1753	0	0.165694	R1753	0	0.014786	R1753	0.124589	0.124589	R1753	0	0.148301	R1753	0	0.017203	R1753	0.141	0.141	R1753	0	0.167835
R1754	0	0.024111	R1754	0	0.139201	R1754	0	0.165694	R1754	0	0.014786	R1754	0	0.124589	R1754	0	0.148301	R1754	0	0.017203	R1754	0	0.141	R1754	0	0.167835
R1755	0	0.024111	R1755	0.139201	0.139201	R1755	0	0.165694	R1755	0	0.014786	R1755	0.124589	0.124589	R1755	0	0.148301	R1755	0	0.017203	R1755	0.141	0.141	R1755	0	0.167835
R1756	0	0.024111	R1756	0	0.139201	R1756	0	0.165694	R1756	0	0.014786	R1756	0	0.124589	R1756	0	0.148301	R1756	0	0.017203	R1756	0	0.141	R1756	0	0.167835
R1757	0	0.024111	R1757	0.139201	0.139201	R1757	0	0.165694	R1757	0	0.014786	R1757	0.124589	0.124589	R1757	0	0.148301	R1757	0	0.017203	R1757	0.141	0.141	R1757	0	0.167835
R1758	0	0.024111	R1758	0	0.139201	R1758	0	0.165694	R1758	0	0.014786	R1758	0	0.124589	R1758	0	0.148301	R1758	0	0.017203	R1758	0	0.141	R1758	0	0.167835
R1759	0	0.024111	R1759	0.139201	0.139201	R1759	0	0.165694	R1759	0	0.014786	R1759	0.124589	0.124589	R1759	0	0.148301	R1759	0	0.017203	R1759	0.141	0.141	R1759	0	0.167835
R1760	0	0.024111	R1760	0	0.139201	R1760	0	0.165694	R1760	0	0.014786	R1760	0	0.124589	R1760	0	0.148301	R1760	0	0.017203	R1760	0	0.141	R1760	0	0.167835
R1761	0	0.024111	R1761	0.139201	0.139201	R1761	0	0.165694	R1761	0	0.014786	R1761	0.124589	0.124589	R1761	0	0.148301	R1761	0	0.017203	R1761	0.141	0.141	R1761	0	0.167835
R1762	0	0.024111	R1762	0	0.139201	R1762	0	0.165694	R1762	0	0.014786	R1762	0	0.124589	R1762	0	0.148301	R1762	0	0.017203	R1762	0	0.141	R1762	0	0.167835
R1763	0	0.024111	R1763	0	0.139201	R1763	0	0.165694	R1763	0	0.014786	R1763	0	0.124589	R1763	0	0.148301	R1763	0	0.017203	R1763	0	0.141	R1763	0	0.167835
R1764	0	0.024111	R1764	0	0.139201	R1764	0	0.165694	R1764	0	0.014786	R1764	0	0.124589	R1764	0	0.148301	R1764	0	0.017203	R1764	0	0.141	R1764	0	0.167835
R1765	0	0	R1765	0	0	R1765	0	0	R1765	0	0	R1765	0	0	R1765	0	0	R1765	0	0	R1765	0	0	R1765	0	0
R1766	-0.01881	0.005301	R1766	0.008884	0.008884	R1766	-0.129645	0.036428	R1766	-0.011535	0.003251	R1766	0.007952	0.007952	R1766	-0.116036	0.032604	R1766	-0.01342	0.003782	R1766	0.008999	0.008999	R1766	-0.13132	0.036899
R1767	-0.01881	0.005301	R1767	0.008884	0.008884	R1767	-0.129645	0.036428	R1767	-0.011535	0.003251	R1767	0.007952	0.007952	R1767	-0.116036	0.032604	R1767	-0.01342	0.003782	R1767	0.008999	0.008999	R1767	-0.13132	0.036899
R1768	-0.01881	0.005301	R1768	0.008884	0.008884	R1768	-0.129645	0.036428	R1768	-0.011535	0.003251	R1768	0.007952	0.007952	R1768	-0.116036	0.032604	R1768	-0.01342	0.003782	R1768	0.008999	0.008999	R1768	-0.13132	0.036899
R1769	-0.01881	0.005301	R1769	0.008884	0.008884	R1769	-0.129645	0.036428	R1769	-0.011535	0.003251	R1769	0.007952	0.007952	R1769	-0.116036	0.032604	R1769	-0.01342	0.003782	R1769	0.008999	0.008999	R1769	-0.13132	0.036899
R1770	-0.01881	0.005301	R1770	0.008884	0.008884	R1770	-0.129645	0.036428	R1770	-0.011535	0.003251	R1770	0.007952	0.007952	R1770	-0.116036	0.032604	R1770	-0.01342	0.003782	R1770	0.008999	0.008999	R1770	-0.13132	0.036899
R1771	-0.01881	0.101746	R1771	0.008884	0.008884	R1771	-0.129645	0.701258	R1771	-0.011535	0.062396	R1771	0.007952	0.007952	R1771	-0.116036	0.627646	R1771	-0.01342	0.072592	R1771	0.008999	0.008999	R1771	-0.13132	0.710318
R1772	0	0	R1772	0	0	R1772	0	0	R1772	0	0	R1772	0	0	R1772	0	0	R1772	0	0	R1772	0	0	R1772	0	0
R1773	0	0	R1773	0	0	R1773	0	0	R1773	0	0	R1773	0	0	R1773	0	0	R1773	0	0	R1773	0	0	R1773	0	0
R1775	0	0	R1775	0	0	R1775	0	0	R1775	0	0	R1775	0	0	R1775	0	0	R1775	0	0	R1775	0	0	R1775	0	0
R1776	0	0	R1776	0	0	R1776	0	0	R1776	0	0	R1776	0	0	R1776	0	0	R1776	0	0	R1776	0	0	R1776	0	0
R1777	0	0	R1777	0	0	R1777	0	0	R1777	0	0	R1777	0	0	R1777	0	0	R1777	0	0	R1777	0	0	R1777	0	0
R1778	0	0	R1778	0	0	R1778	0	0	R1778	0	0	R1778	0	0	R1778	0	0	R1778	0	0	R1778	0	0	R1778	0	0
R1779	0	0	R1779	0	0	R1779	0	0	R1779	0	0	R1779	0	0	R1779	0	0	R1779	0	0	R1779	0	0	R1779	0	0
R1780	0	0	R1780	0	0	R1780	0	0	R1780	0	0	R1780	0	0	R1780	0	0	R1780	0	0	R1780	0	0	R1780	0	0
R1781	0	0	R1781	0	0	R1781	0	0	R1781	0	0	R1781	0	0	R1781	0	0	R1781	0	0	R1781	0	0	R1781	0	0
R1782	0	0	R1782	0	0	R1782	0	0	R1782	0	0	R1782	0	0	R1782	0	0	R1782	0	0	R1782	0	0	R1782	0	0
R1783	0	0	R1783	0	0	R1783	0	0	R1783	0	0	R1783	0	0	R1783	0	0	R1783	0	0	R1783	0	0	R1783	0	0
R1784	0	0	R1784	0	0	R1784	0	0	R1784	0	0	R1784	0	0	R1784	0	0	R1784	0	0	R1784	0	0	R1784	0	0
R1785	0	0	R1785	0	0	R1785	0	0	R1785	0	0	R1785	0	0	R1785	0	0	R1785	0	0	R1785	0	0	R1785	0	0
R1786	-2.2e-05	-2.2e-05	R1786	-0.000154	-0.000154	R1786	-0.000154	0	R1786	-1.4e-05	-1.4e-05	R1786	-0.000138	-0.000138	R1786	-0.000138	0	R1786	-1.6e-05	-1.6e-05	R1786	-0.000156	-0.000156	R1786	-0.000156	0
R1787	-95.5515	56.789	R1787	-23.3653	-16.3854	R1787	-106.445	64.7463	R1787	-96.1915	53.6639	R1787	-20.1428	-13.8957	R1787	-102.87	58.6925	R1787	-99.1152	59.8691	R1787	-23.7619	-16.6919	R1787	-106.885	65.4862
R1788	0.182519	62.438	R1788	22.254	22.254	R1788	0	68.378	R1788	0.11193	60.902	R1788	19.1482	19.1482	R1788	0	64.543	R1788	0.130221	64.614	R1788	22.6363	22.6363	R1788	0	68.85
Ex_1	-10	20.8811	Ex_1	-10	-10	Ex_1	-10	26.0914	Ex_1	-10	19.1081	Ex_1	-10	-10	Ex_1	-10	22.3029	Ex_1	-10	22.8409	Ex_1	-10	-10	Ex_1	-10	26.5577
Ex_2	0	0	Ex_2	0	0	Ex_2	0	0	Ex_2	0	0	Ex_2	0	0	Ex_2	0	0	Ex_2	0	0	Ex_2	0	0	Ex_2	0	0
Ex_3	0	0	Ex_3	0	0	Ex_3	0	0	Ex_3	0	0	Ex_3	0	0	Ex_3	0	0	Ex_3	0	0	Ex_3	0	0	Ex_3	0	0
Ex_4	0	0	Ex_4	0	0	Ex_4	0	0	Ex_4	0	0	Ex_4	0	0	Ex_4	0	0	Ex_4	0	0	Ex_4	0	0	Ex_4	0	0
Ex_5	0	0	Ex_5	0	0	Ex_5	0	0	Ex_5	0	0	Ex_5	0	0	Ex_5	0	0	Ex_5	0	0	Ex_5	0	0	Ex_5	0	0
Ex_6	0	6.0134	Ex_6	0	0	Ex_6	0	9.94	Ex_6	0	5.22694	Ex_6	0	0	Ex_6	0	8.64	Ex_6	0	6.11019	Ex_6	0	0	Ex_6	0	10.1
Ex_7	0	0	Ex_7	0	0	Ex_7	0	0	Ex_7	0	0	Ex_7	0	0	Ex_7	0	0	Ex_7	0	0	Ex_7	0	0	Ex_7	0	0
Ex_8	0	0	Ex_8	0	0	Ex_8	0	0	Ex_8	0	0	Ex_8	0	0	Ex_8	0	0	Ex_8	0	0	Ex_8	0	0	Ex_8	0	0
Ex_9	0	0	Ex_9	0	0	Ex_9	0	0	Ex_9	0	0	Ex_9	0	0	Ex_9	0	0	Ex_9	0	0	Ex_9	0	0	Ex_9	0	0
Ex_10	0	0	Ex_10	0	0	Ex_10	0	0	Ex_10	0	0	Ex_10	0	0	Ex_10	0	0	Ex_10	0	0	Ex_10	0	0	Ex_10	0	0
Ex_11	0	0	Ex_11	0	0	Ex_11	0	0	Ex_11	0	0	Ex_11	0	0	Ex_11	0	0	Ex_11	0	0	Ex_11	0	0	Ex_11	0	0
Ex_12	0	0	Ex_12	0	0	Ex_12	0	0	Ex_12	0	0	Ex_12	0	0	Ex_12	0	0	Ex_12	0	0	Ex_12	0	0	Ex_12	0	0
Ex_13	0	0	Ex_13	0	0	Ex_13	0	0	Ex_13	0	0	Ex_13	0	0	Ex_13	0	0	Ex_13	0	0	Ex_13	0	0	Ex_13	0	0
Ex_14	0	0	Ex_14	0	0	Ex_14	0	0	Ex_14	0	0	Ex_14	0	0	Ex_14	0	0	Ex_14	0	0	Ex_14	0	0	Ex_14	0	0
Ex_15	-10	0.104541	Ex_15	-9.16121	-9.16121	Ex_15	-10	1.42107	Ex_15	-10	0.327249	Ex_15	-8.29286	-8.29286	Ex_15	-10	1.15953	Ex_15	-10	0.528314	Ex_15	-9.26808	-9.26808	Ex_15	-10	1.45325
Ex_16	0	0	Ex_16	0	0	Ex_16	0	0	Ex_16	0	0	Ex_16	0	0	Ex_16	0	0	Ex_16	0	0	Ex_16	0	0	Ex_16	0	0
Ex_17	0	0	Ex_17	0	0	Ex_17	0	0	Ex_17	0	0	Ex_17	0	0	Ex_17	0	0	Ex_17	0	0	Ex_17	0	0	Ex_17	0	0
Ex_18	0	16.4481	Ex_18	0	0	Ex_18	0	17.9088	Ex_18	0	15.0375	Ex_18	0	0	Ex_18	0	15.9328	Ex_18	0	17.1104	Ex_18	0	0	Ex_18	0	18.152
Ex_19	0	0	Ex_19	0	0	Ex_19	0	0	Ex_19	0	0	Ex_19	0	0	Ex_19	0	0	Ex_19	0	0	Ex_19	0	0	Ex_19	0	0
Ex_20	0	0	Ex_20	0	0	Ex_20	0	0	Ex_20	0	0	Ex_20	0	0	Ex_20	0	0	Ex_20	0	0	Ex_20	0	0	Ex_20	0	0
Ex_21	0	0	Ex_21	0	0	Ex_21	0	0	Ex_21	0	0	Ex_21	0	0	Ex_21	0	0	Ex_21	0	0	Ex_21	0	0	Ex_21	0	0
Ex_22	0	0	Ex_22	0	0	Ex_22	0	0	Ex_22	0	0	Ex_22	0	0	Ex_22	0	0	Ex_22	0	0	Ex_22	0	0	Ex_22	0	0
Ex_23	0	0	Ex_23	0	0	Ex_23	0	0	Ex_23	0	0	Ex_23	0	0	Ex_23	0	0	Ex_23	0	0	Ex_23	0	0	Ex_23	0	0
Ex_24	0	0	Ex_24	0	0	Ex_24	0	0	Ex_24	0	0	Ex_24	0	0	Ex_24	0	0	Ex_24	0	0	Ex_24	0	0	Ex_24	0	0
Ex_25	0	0	Ex_25	0	0	Ex_25	0	0	Ex_25	0	0	Ex_25	0	0	Ex_25	0	0	Ex_25	0	0	Ex_25	0	0	Ex_25	0	0
Ex_26	0	0	Ex_26	0	0	Ex_26	0	0	Ex_26	0	0	Ex_26	0	0	Ex_26	0	0	Ex_26	0	0	Ex_26	0	0	Ex_26	0	0
Ex_27	0	0	Ex_27	0	0	Ex_27	0	0	Ex_27	0	0	Ex_27	0	0	Ex_27	0	0	Ex_27	0	0	Ex_27	0	0	Ex_27	0	0
Ex_28	0	0	Ex_28	0	0	Ex_28	0	0	Ex_28	0	0	Ex_28	0	0	Ex_28	0	0	Ex_28	0	0	Ex_28	0	0	Ex_28	0	0
Ex_29	0	0	Ex_29	0	0	Ex_29	0	0	Ex_29	0	0	Ex_29	0	0	Ex_29	0	0	Ex_29	0	0	Ex_29	0	0	Ex_29	0	0
Ex_30	0	11.3928	Ex_30	0	0	Ex_30	0	11.928	Ex_30	0	10.0398	Ex_30	0	0	Ex_30	0	10.368	Ex_30	0	11.7381	Ex_30	0	0	Ex_30	0	12.12
Ex_31	0	11.3928	Ex_31	0	0	Ex_31	0	11.928	Ex_31	0	10.0398	Ex_31	0	0	Ex_31	0	10.368	Ex_31	0	11.7381	Ex_31	0	0	Ex_31	0	12.12
Ex_32	0	4.81072	Ex_32	0	0	Ex_32	0	7.952	Ex_32	0	4.67778	Ex_32	0	0	Ex_32	0	6.912	Ex_32	0	5.46824	Ex_32	0	0	Ex_32	0	8.08
Ex_33	0	0	Ex_33	0	0	Ex_33	0	0	Ex_33	0	0	Ex_33	0	0	Ex_33	0	0	Ex_33	0	0	Ex_33	0	0	Ex_33	0	0
Ex_34	0	0	Ex_34	0	0	Ex_34	0	0	Ex_34	0	0	Ex_34	0	0	Ex_34	0	0	Ex_34	0	0	Ex_34	0	0	Ex_34	0	0
Ex_35	0	0	Ex_35	0	0	Ex_35	0	0	Ex_35	0	0	Ex_35	0	0	Ex_35	0	0	Ex_35	0	0	Ex_35	0	0	Ex_35	0	0
Ex_36	0	0	Ex_36	0	0	Ex_36	0	0	Ex_36	0	0	Ex_36	0	0	Ex_36	0	0	Ex_36	0	0	Ex_36	0	0	Ex_36	0	0
Ex_37	0	9.04633	Ex_37	0	0	Ex_37	0	9.94	Ex_37	0	7.86321	Ex_37	0	0	Ex_37	0	8.64	Ex_37	0	9.19194	Ex_37	0	0	Ex_37	0	10.1
Ex_38	0	7.37685	Ex_38	0	0	Ex_38	0	8.42213	Ex_38	0	7.48666	Ex_38	0	0	Ex_38	0	8.14553	Ex_38	0	7.7208	Ex_38	0	0	Ex_38	0	8.45617
Ex_39	0	8.06307	Ex_39	0	0	Ex_39	0	9.20558	Ex_39	0	8.1831	Ex_39	0	0	Ex_39	0	8.90326	Ex_39	0	8.43902	Ex_39	0	0	Ex_39	0	9.23907
Ex_40	0	0	Ex_40	0	0	Ex_40	0	0	Ex_40	0	0	Ex_40	0	0	Ex_40	0	0	Ex_40	0	0	Ex_40	0	0	Ex_40	0	0
Ex_41	0	7.62004	Ex_41	0	0	Ex_41	0	8.69978	Ex_41	0	7.73348	Ex_41	0	0	Ex_41	0	8.41407	Ex_41	0	7.97534	Ex_41	0	0	Ex_41	0	8.73494
Ex_42	0	0	Ex_42	0	0	Ex_42	0	0	Ex_42	0	0	Ex_42	0	0	Ex_42	0	0	Ex_42	0	0	Ex_42	0	0	Ex_42	0	0
Ex_43	0	0	Ex_43	0	0	Ex_43	0	0	Ex_43	0	0	Ex_43	0	0	Ex_43	0	0	Ex_43	0	0	Ex_43	0	0	Ex_43	0	0
Ex_44	0	0	Ex_44	0	0	Ex_44	0	0	Ex_44	0	0	Ex_44	0	0	Ex_44	0	0	Ex_44	0	0	Ex_44	0	0	Ex_44	0	0
Ex_45	0	12.6587	Ex_45	0	0	Ex_45	0	13.2533	Ex_45	0	11.1553	Ex_45	0	0	Ex_45	0	11.52	Ex_45	0	13.0424	Ex_45	0	0	Ex_45	0	13.4667
Ex_46	0	6.54173	Ex_46	0	0	Ex_46	0	7.46868	Ex_46	0	6.63912	Ex_46	0	0	Ex_46	0	7.17895	Ex_46	0	6.84675	Ex_46	0	0	Ex_46	0	7.49887
Ex_47	0	7.15695	Ex_47	0	0	Ex_47	0	7.98508	Ex_47	0	6.99896	Ex_47	0	0	Ex_47	0	7.47908	Ex_47	0	7.45877	Ex_47	0	0	Ex_47	0	8.04239
Ex_48	0	8.45639	Ex_48	0	0	Ex_48	0	9.65463	Ex_48	0	8.52601	Ex_48	0	0	Ex_48	0	9.16	Ex_48	0	8.85068	Ex_48	0	0	Ex_48	0	9.69366
Ex_49	-0.132055	-0.132055	Ex_49	-0.914871	-0.914871	Ex_49	-0.914871	0	Ex_49	-0.080983	-0.080983	Ex_49	-0.818836	-0.818836	Ex_49	-0.818836	0	Ex_49	-0.094217	-0.094217	Ex_49	-0.926691	-0.926691	Ex_49	-0.926691	0
Ex_50	0	7.37394	Ex_50	0	0	Ex_50	0	8.3168	Ex_50	0	7.46779	Ex_50	0	0	Ex_50	0	8.0568	Ex_50	0	7.69284	Ex_50	0	0	Ex_50	0	8.3488
Ex_51	0	0	Ex_51	0	0	Ex_51	0	0	Ex_51	0	0	Ex_51	0	0	Ex_51	0	0	Ex_51	0	0	Ex_51	0	0	Ex_51	0	0
Ex_52	0	5.59046	Ex_52	0	0	Ex_52	0	9.24089	Ex_52	0	5.22694	Ex_52	0	0	Ex_52	0	8.64	Ex_52	0	5.61197	Ex_52	0	0	Ex_52	0	9.27644
Ex_53	0	4.21222	Ex_53	0	0	Ex_53	0	6.9627	Ex_53	0	3.97176	Ex_53	0	0	Ex_53	0	6.56522	Ex_53	0	4.23839	Ex_53	0	0	Ex_53	0	7.00595
Ex_54	0	0	Ex_54	0	0	Ex_54	0	0	Ex_54	0	0	Ex_54	0	0	Ex_54	0	0	Ex_54	0	0	Ex_54	0	0	Ex_54	0	0
Ex_55	0	0	Ex_55	0	0	Ex_55	0	0	Ex_55	0	0	Ex_55	0	0	Ex_55	0	0	Ex_55	0	0	Ex_55	0	0	Ex_55	0	0
Ex_56	0	0	Ex_56	0	0	Ex_56	0	0	Ex_56	0	0	Ex_56	0	0	Ex_56	0	0	Ex_56	0	0	Ex_56	0	0	Ex_56	0	0
Ex_57	0	0	Ex_57	0	0	Ex_57	0	0	Ex_57	0	0	Ex_57	0	0	Ex_57	0	0	Ex_57	0	0	Ex_57	0	0	Ex_57	0	0
Ex_58	0	4.15113	Ex_58	0	0	Ex_58	0	4.70233	Ex_58	0	4.22462	Ex_58	0	0	Ex_58	0	4.57264	Ex_58	0	4.3308	Ex_58	0	0	Ex_58	0	4.71829
Ex_59	0	6.93424	Ex_59	0	0	Ex_59	0	7.9168	Ex_59	0	7.03746	Ex_59	0	0	Ex_59	0	7.6568	Ex_59	0	7.25756	Ex_59	0	0	Ex_59	0	7.9488
Ex_60	0	0	Ex_60	0	0	Ex_60	0	0	Ex_60	0	0	Ex_60	0	0	Ex_60	0	0	Ex_60	0	0	Ex_60	0	0	Ex_60	0	0
Ex_61	0	0	Ex_61	0	0	Ex_61	0	0	Ex_61	0	0	Ex_61	0	0	Ex_61	0	0	Ex_61	0	0	Ex_61	0	0	Ex_61	0	0
Ex_62	0	0	Ex_62	0	0	Ex_62	0	0	Ex_62	0	0	Ex_62	0	0	Ex_62	0	0	Ex_62	0	0	Ex_62	0	0	Ex_62	0	0
Ex_63	0	0	Ex_63	0	0	Ex_63	0	0	Ex_63	0	0	Ex_63	0	0	Ex_63	0	0	Ex_63	0	0	Ex_63	0	0	Ex_63	0	0
Ex_64	0	0	Ex_64	0	0	Ex_64	0	0	Ex_64	0	0	Ex_64	0	0	Ex_64	0	0	Ex_64	0	0	Ex_64	0	0	Ex_64	0	0
Ex_65	0	0	Ex_65	0	0	Ex_65	0	0	Ex_65	0	0	Ex_65	0	0	Ex_65	0	0	Ex_65	0	0	Ex_65	0	0	Ex_65	0	0
Ex_66	0	0	Ex_66	0	0	Ex_66	0	0	Ex_66	0	0	Ex_66	0	0	Ex_66	0	0	Ex_66	0	0	Ex_66	0	0	Ex_66	0	0
Ex_67	0	0	Ex_67	0	0	Ex_67	0	0	Ex_67	0	0	Ex_67	0	0	Ex_67	0	0	Ex_67	0	0	Ex_67	0	0	Ex_67	0	0
Ex_68	0	0	Ex_68	0	0	Ex_68	0	0	Ex_68	0	0	Ex_68	0	0	Ex_68	0	0	Ex_68	0	0	Ex_68	0	0	Ex_68	0	0
Ex_69	0	0	Ex_69	0	0	Ex_69	0	0	Ex_69	0	0	Ex_69	0	0	Ex_69	0	0	Ex_69	0	0	Ex_69	0	0	Ex_69	0	0
Ex_70	0	0	Ex_70	0	0	Ex_70	0	0	Ex_70	0	0	Ex_70	0	0	Ex_70	0	0	Ex_70	0	0	Ex_70	0	0	Ex_70	0	0
Ex_71	0	0	Ex_71	0	0	Ex_71	0	0	Ex_71	0	0	Ex_71	0	0	Ex_71	0	0	Ex_71	0	0	Ex_71	0	0	Ex_71	0	0
Ex_72	0	0	Ex_72	0	0	Ex_72	0	0	Ex_72	0	0	Ex_72	0	0	Ex_72	0	0	Ex_72	0	0	Ex_72	0	0	Ex_72	0	0
Ex_73	0	0	Ex_73	0	0	Ex_73	0	0	Ex_73	0	0	Ex_73	0	0	Ex_73	0	0	Ex_73	0	0	Ex_73	0	0	Ex_73	0	0
Ex_74	0	0	Ex_74	0	0	Ex_74	0	0	Ex_74	0	0	Ex_74	0	0	Ex_74	0	0	Ex_74	0	0	Ex_74	0	0	Ex_74	0	0
Ex_75	0	0	Ex_75	0	0	Ex_75	0	0	Ex_75	0	0	Ex_75	0	0	Ex_75	0	0	Ex_75	0	0	Ex_75	0	0	Ex_75	0	0
Ex_76	0	0	Ex_76	0	0	Ex_76	0	0	Ex_76	0	0	Ex_76	0	0	Ex_76	0	0	Ex_76	0	0	Ex_76	0	0	Ex_76	0	0
Ex_77	0	0	Ex_77	0	0	Ex_77	0	0	Ex_77	0	0	Ex_77	0	0	Ex_77	0	0	Ex_77	0	0	Ex_77	0	0	Ex_77	0	0
Ex_78	0	0	Ex_78	0	0	Ex_78	0	0	Ex_78	0	0	Ex_78	0	0	Ex_78	0	0	Ex_78	0	0	Ex_78	0	0	Ex_78	0	0
Ex_79	0	0	Ex_79	0	0	Ex_79	0	0	Ex_79	0	0	Ex_79	0	0	Ex_79	0	0	Ex_79	0	0	Ex_79	0	0	Ex_79	0	0
Ex_80	0	0	Ex_80	0	0	Ex_80	0	0	Ex_80	0	0	Ex_80	0	0	Ex_80	0	0	Ex_80	0	0	Ex_80	0	0	Ex_80	0	0
Ex_81	0	0	Ex_81	0	0	Ex_81	0	0	Ex_81	0	0	Ex_81	0	0	Ex_81	0	0	Ex_81	0	0	Ex_81	0	0	Ex_81	0	0
Ex_82	0	3.9852	Ex_82	0	0	Ex_82	0	4.54988	Ex_82	0	4.04452	Ex_82	0	0	Ex_82	0	4.40046	Ex_82	0	4.17101	Ex_82	0	0	Ex_82	0	4.56828
Ex_83	0	0	Ex_83	0	0	Ex_83	0	0	Ex_83	0	0	Ex_83	0	0	Ex_83	0	0	Ex_83	0	0	Ex_83	0	0	Ex_83	0	0
Ex_84	0	1.85326	Ex_84	0	0	Ex_84	0	2.09934	Ex_84	0	1.88607	Ex_84	0	0	Ex_84	0	2.04144	Ex_84	0	1.93347	Ex_84	0	0	Ex_84	0	2.10647
Ex_85	0	0	Ex_85	0	0	Ex_85	0	0	Ex_85	0	0	Ex_85	0	0	Ex_85	0	0	Ex_85	0	0	Ex_85	0	0	Ex_85	0	0
Ex_86	0	1.47106	Ex_86	0	0	Ex_86	0	1.66616	Ex_86	0	1.49711	Ex_86	0	0	Ex_86	0	1.61599	Ex_86	0	0.305366	Ex_86	0	0	Ex_86	0	1.67205
Ex_87	0	0	Ex_87	0	0	Ex_87	0	0	Ex_87	0	0	Ex_87	0	0	Ex_87	0	0	Ex_87	0	0	Ex_87	0	0	Ex_87	0	0
Ex_88	0	0	Ex_88	0	0	Ex_88	0	0	Ex_88	0	0	Ex_88	0	0	Ex_88	0	0	Ex_88	0	0	Ex_88	0	0	Ex_88	0	0
Ex_89	0	0	Ex_89	0	0	Ex_89	0	0	Ex_89	0	0	Ex_89	0	0	Ex_89	0	0	Ex_89	0	0	Ex_89	0	0	Ex_89	0	0
Ex_90	0	0	Ex_90	0	0	Ex_90	0	0	Ex_90	0	0	Ex_90	0	0	Ex_90	0	0	Ex_90	0	0	Ex_90	0	0	Ex_90	0	0
Ex_91	-9.94	-9.94	Ex_91	-9.94	-9.94	Ex_91	-9.94	0	Ex_91	-8.64	-8.64	Ex_91	-8.64	-8.64	Ex_91	-8.64	0	Ex_91	-10.1	-10.1	Ex_91	-10.1	-10.1	Ex_91	-10.1	0
Ex_92	0	0	Ex_92	0	0	Ex_92	0	0	Ex_92	0	0	Ex_92	0	0	Ex_92	0	0	Ex_92	0	0	Ex_92	0	0	Ex_92	0	0
Ex_93	0	2.93824	Ex_93	0	0	Ex_93	0	3.32607	Ex_93	0	2.97941	Ex_93	0	0	Ex_93	0	3.20885	Ex_93	0	3.07355	Ex_93	0	0	Ex_93	0	3.34049
Ex_94	0	0	Ex_94	0	0	Ex_94	0	0	Ex_94	0	0	Ex_94	0	0	Ex_94	0	0	Ex_94	0	0	Ex_94	0	0	Ex_94	0	0
Ex_95	0	0	Ex_95	0	0	Ex_95	0	0	Ex_95	0	0	Ex_95	0	0	Ex_95	0	0	Ex_95	0	0	Ex_95	0	0	Ex_95	0	0
Ex_96	0	13.8452	Ex_96	0.008884	0.008884	Ex_96	0	14.8242	Ex_96	0	12.4578	Ex_96	0.007952	0.007952	Ex_96	0	13.0581	Ex_96	0	14.343	Ex_96	0.008999	0.008999	Ex_96	0	15.0415
Ex_97	-0.007694	-0.007694	Ex_97	-0.053306	-0.053306	Ex_97	-0.053306	0	Ex_97	-0.004719	-0.004719	Ex_97	-0.04771	-0.04771	Ex_97	-0.04771	0	Ex_97	-0.00549	-0.00549	Ex_97	-0.053995	-0.053995	Ex_97	-0.053995	0
Ex_98	0	0	Ex_98	0	0	Ex_98	0	0	Ex_98	0	0	Ex_98	0	0	Ex_98	0	0	Ex_98	0	0	Ex_98	0	0	Ex_98	0	0
Ex_99	0	9.84446	Ex_99	0	0	Ex_99	0	11.5966	Ex_99	0	9.27515	Ex_99	0	0	Ex_99	0	10.3714	Ex_99	0	10.5102	Ex_99	0	0	Ex_99	0	11.7473
Ex_100	0	0	Ex_100	0	0	Ex_100	0	0	Ex_100	0	0	Ex_100	0	0	Ex_100	0	0	Ex_100	0	0	Ex_100	0	0	Ex_100	0	0
Ex_101	-10	56.3962	Ex_101	11.539	11.539	Ex_101	-10	62.1982	Ex_101	-10	53.8027	Ex_101	10.3277	10.3277	Ex_101	-10	57.4255	Ex_101	-10	47.3001	Ex_101	11.6881	11.6881	Ex_101	-10	62.6415
Ex_102	0	0	Ex_102	0	0	Ex_102	0	0	Ex_102	0	0	Ex_102	0	0	Ex_102	0	0	Ex_102	0	0	Ex_102	0	0	Ex_102	0	0
Ex_103	-10	28.272	Ex_103	-1.50285	-1.50285	Ex_103	-10	29.82	Ex_103	-10	24.9717	Ex_103	-1.3451	-1.3451	Ex_103	-10	25.92	Ex_103	-10	29.1967	Ex_103	-1.52227	-1.52227	Ex_103	-10	30.3
Ex_104	0	33.365	Ex_104	20.491	20.491	Ex_104	0	34.82	Ex_104	0	30.0277	Ex_104	17.5703	17.5703	Ex_104	0	30.92	Ex_104	0	34.2619	Ex_104	20.8505	20.8505	Ex_104	0	35.3
Ex_105	0.000336	0.000336	Ex_105	0.002326	0.002326	Ex_105	0	0.002326	Ex_105	0.000206	0.000206	Ex_105	0.002082	0.002082	Ex_105	0	0.002082	Ex_105	0.00024	0.00024	Ex_105	0.002356	0.002356	Ex_105	0	0.002356
Ex_106	0	18.988	Ex_106	0	0	Ex_106	0	19.88	Ex_106	0	16.733	Ex_106	0	0	Ex_106	0	17.28	Ex_106	0	19.5636	Ex_106	0	0	Ex_106	0	20.2
Ex_107	0	0	Ex_107	0	0	Ex_107	0	0	Ex_107	0	0	Ex_107	0	0	Ex_107	0	0	Ex_107	0	0	Ex_107	0	0	Ex_107	0	0
Ex_108	0	0	Ex_108	0	0	Ex_108	0	0	Ex_108	0	0	Ex_108	0	0	Ex_108	0	0	Ex_108	0	0	Ex_108	0	0	Ex_108	0	0
Ex_109	0	0	Ex_109	0	0	Ex_109	0	0	Ex_109	0	0	Ex_109	0	0	Ex_109	0	0	Ex_109	0	0	Ex_109	0	0	Ex_109	0	0
Ex_110	0	13.6815	Ex_110	0	0	Ex_110	0	15.8273	Ex_110	0	12.8435	Ex_110	0	0	Ex_110	0	14.108	Ex_110	0	14.5498	Ex_110	0	0	Ex_110	0	16.0389
Ex_111	0	20.3813	Ex_111	0	0	Ex_111	0	21.8244	Ex_111	0	18.3394	Ex_111	0	0	Ex_111	0	19.2244	Ex_111	0	21.1148	Ex_111	0	0	Ex_111	0	22.1444
Ex_112	-0.382251	4.67002	Ex_112	2.29451	2.29451	Ex_112	-0.710533	5	Ex_112	-0.365985	4.79764	Ex_112	2.10032	2.10032	Ex_112	-0.579763	5	Ex_112	-0.499587	4.76457	Ex_112	2.31841	2.31841	Ex_112	-0.726627	5
Ex_113	0	10.1916	Ex_113	0	0	Ex_113	0	10.9122	Ex_113	0	9.17029	Ex_113	0	0	Ex_113	0	9.61222	Ex_113	0	10.5581	Ex_113	0	0	Ex_113	0	11.0722
Ex_114	0	0	Ex_114	0	0	Ex_114	0	0	Ex_114	0	0	Ex_114	0	0	Ex_114	0	0	Ex_114	0	0	Ex_114	0	0	Ex_114	0	0
Ex_115	0	0	Ex_115	0	0	Ex_115	0	0	Ex_115	0	0	Ex_115	0	0	Ex_115	0	0	Ex_115	0	0	Ex_115	0	0	Ex_115	0	0
Ex_116	0	65.8384	Ex_116	12.9001	12.9001	Ex_116	0	69.7188	Ex_116	0	61.2458	Ex_116	11.8725	11.8725	Ex_116	0	63.625	Ex_116	0	67.7008	Ex_116	13.0265	13.0265	Ex_116	0	70.375

## Sheet: secondary_butanol
high butanol									med butanol									low butanol
regulated			unregulated			regulatory constraints			regulated			unregulated			regulatory constraints			regulated			unregulated			regulatory constraints
R0001	-7.25032	-0.049343	R0001	-0.190537	-0.190537	R0001	-8.69978	0	R0001	-7.59019	-0.024894	R0001	-0.170536	-0.170536	R0001	-8.41407	0	R0001	-7.65754	-0.034178	R0001	-0.192999	-0.192999	R0001	-8.73494	0
R0002	0	0	R0002	0	0	R0002	0	0	R0002	0	0	R0002	0	0	R0002	0	0	R0002	0	0	R0002	0	0	R0002	0	0
R0004	0	0	R0004	0	0	R0004	0	0	R0004	0	0	R0004	0	0	R0004	0	0	R0004	0	0	R0004	0	0	R0004	0	0
R0006	0.283705	32.659	R0006	1.32266	1.32266	R0006	0	37.6028	R0006	0.154235	32.9636	R0006	1.18382	1.18382	R0006	0	34.56	R0006	0.210611	34.1449	R0006	1.33975	1.33975	R0006	0	37.8234
R0009	0	22.5487	R0009	0	0	R0009	0	26.5858	R0009	0	23.5584	R0009	0	0	R0009	0	25.7853	R0009	0	23.6465	R0009	0	0	R0009	0	26.6843
R0010	0	0	R0010	0	0	R0010	0	0	R0010	0	0	R0010	0	0	R0010	0	0	R0010	0	0	R0010	0	0	R0010	0	0
R0012	0.037759	3.96893	R0012	0.182399	0.182399	R0012	0	4.70233	R0012	0.020838	4.15516	R0012	0.163252	0.163252	R0012	0	4.57264	R0012	0.028426	4.17388	R0012	0.184755	0.184755	R0012	0	4.71829
R0013	0	0	R0013	0	0	R0013	0	0	R0013	0	0	R0013	0	0	R0013	0	0	R0013	0	0	R0013	0	0	R0013	0	0
R0014	0	0	R0014	0	0	R0014	0	0	R0014	0	0	R0014	0	0	R0014	0	0	R0014	0	0	R0014	0	0	R0014	0	0
R0015	0	0	R0015	0	0	R0015	0	0	R0015	0	0	R0015	0	0	R0015	0	0	R0015	0	0	R0015	0	0	R0015	0	0
R0016	0	0	R0016	0	0	R0016	0	0	R0016	0	0	R0016	0	0	R0016	0	0	R0016	0	0	R0016	0	0	R0016	0	0
R0022	0	0	R0022	0	0	R0022	0	0	R0022	0	0	R0022	0	0	R0022	0	0	R0022	0	0	R0022	0	0	R0022	0	0
R0023	0.02842	6.19821	R0023	0.137289	0.137289	R0023	0	7.46868	R0023	0.015685	6.50211	R0023	0.122878	0.122878	R0023	0	7.17895	R0023	0.021396	6.55479	R0023	0.139063	0.139063	R0023	0	7.49887
R0024	-6.19821	-0.02842	R0024	-0.137289	-0.137289	R0024	-7.46868	0	R0024	-6.50211	-0.015685	R0024	-0.122878	-0.122878	R0024	-7.17895	0	R0024	-6.55479	-0.021396	R0024	-0.139063	-0.139063	R0024	-7.49887	0
R0025	0.05117	8.02675	R0025	0.247184	0.247184	R0025	0	9.65463	R0025	0.02824	8.38669	R0025	0.221237	0.221237	R0025	0	9.16	R0025	0.038522	8.48413	R0025	0.250378	0.250378	R0025	0	9.69366
R0026	-8.02675	-0.05117	R0026	-0.247184	-0.247184	R0026	-9.65463	0	R0026	-8.38669	-0.02824	R0026	-0.221237	-0.221237	R0026	-9.16	0	R0026	-8.48413	-0.038522	R0026	-0.250378	-0.250378	R0026	-9.69366	0
R0027	0	0	R0027	0	0	R0027	0	0	R0027	0	0	R0027	0	0	R0027	0	0	R0027	0	0	R0027	0	0	R0027	0	0
R0028	-0.011035	0	R0028	-0.053306	0	R0028	-0.053306	0	R0028	-0.00609	0	R0028	-0.04771	0	R0028	-0.04771	0	R0028	-0.008307	0	R0028	-0.053995	0	R0028	-0.053995	0
R0029	0	0	R0029	0	0	R0029	0	0	R0029	0	0	R0029	0	0	R0029	0	0	R0029	0	0	R0029	0	0	R0029	0	0
R0030	0	0	R0030	0	0	R0030	0	0	R0030	0	0	R0030	0	0	R0030	0	0	R0030	0	0	R0030	0	0	R0030	0	0
R0031	0	0	R0031	0	0	R0031	0	0	R0031	0	0	R0031	0	0	R0031	0	0	R0031	0	0	R0031	0	0	R0031	0	0
R0032	0	0	R0032	0	0	R0032	0	0	R0032	0	0	R0032	0	0	R0032	0	0	R0032	0	0	R0032	0	0	R0032	0	0
R0033	0	0	R0033	0	0	R0033	0	0	R0033	0	0	R0033	0	0	R0033	0	0	R0033	0	0	R0033	0	0	R0033	0	0
R0034	0	0	R0034	0	0	R0034	0	0	R0034	0	0	R0034	0	0	R0034	0	0	R0034	0	0	R0034	0	0	R0034	0	0
R0035	0	0	R0035	0	0	R0035	0	0	R0035	0	0	R0035	0	0	R0035	0	0	R0035	0	0	R0035	0	0	R0035	0	0
R0036	0	0	R0036	0	0	R0036	0	0	R0036	0	0	R0036	0	0	R0036	0	0	R0036	0	0	R0036	0	0	R0036	0	0
R0037	0	0	R0037	0	0	R0037	0	0	R0037	0	0	R0037	0	0	R0037	0	0	R0037	0	0	R0037	0	0	R0037	0	0
R0040	0	0	R0040	0	0	R0040	0	0	R0040	0	0	R0040	0	0	R0040	0	0	R0040	0	0	R0040	0	0	R0040	0	0
R0041	0	0.172897	R0041	0	0	R0041	0	0.830904	R0041	0	0.095419	R0041	0	0	R0041	0	0.743682	R0041	0	0.130161	R0041	0	0	R0041	0	0.841638
R0043	0	0	R0043	0	0	R0043	0	0	R0043	0	0	R0043	0	0	R0043	0	0	R0043	0	0	R0043	0	0	R0043	0	0
R0045	-0.011035	0.161862	R0045	-0.053306	-0.053306	R0045	-0.053306	0.777872	R0045	-0.00609	0.089329	R0045	-0.04771	-0.04771	R0045	-0.04771	0.696218	R0045	-0.008307	0.121854	R0045	-0.053995	-0.053995	R0045	-0.053995	0.787922
R0047	0	0	R0047	0	0	R0047	0	0	R0047	0	0	R0047	0	0	R0047	0	0	R0047	0	0	R0047	0	0	R0047	0	0
R0048	0.011035	0.011035	R0048	0.053306	0.053306	R0048	0	0.053306	R0048	0.00609	0.00609	R0048	0.04771	0.04771	R0048	0	0.04771	R0048	0.008307	0.008307	R0048	0.053995	0.053995	R0048	0	0.053995
R0050	0	0	R0050	0	0	R0050	0	0	R0050	0	0	R0050	0	0	R0050	0	0	R0050	0	0	R0050	0	0	R0050	0	0
R0051	0	0	R0051	0	0	R0051	0	0	R0051	0	0	R0051	0	0	R0051	0	0	R0051	0	0	R0051	0	0	R0051	0	0
R0053	-6.0134	0	R0053	0	0	R0053	-6.0134	0	R0053	-5.22694	0	R0053	0	0	R0053	-5.22694	0	R0053	-6.11019	0	R0053	0	0	R0053	-6.11019	0
R0055	-6.0134	0	R0055	0	0	R0055	-9.94	0	R0055	-5.22694	0	R0055	0	0	R0055	-8.64	0	R0055	-6.11019	0	R0055	0	0	R0055	-10.1	0
R0057	0.020098	7.70492	R0057	0.097086	0.097086	R0057	0	9.24089	R0057	0.011092	7.68607	R0057	0.086895	0.086895	R0057	0	8.64	R0057	0.01513	8.104	R0057	0.09834	0.09834	R0057	0	9.27644
R0059	0	0	R0059	0	0	R0059	0	0	R0059	0	0	R0059	0	0	R0059	0	0	R0059	0	0	R0059	0	0	R0059	0	0
R0061	0	0	R0061	0	0	R0061	0	0	R0061	0	0	R0061	0	0	R0061	0	0	R0061	0	0	R0061	0	0	R0061	0	0
R0063	0	0	R0063	0	0	R0063	0	0	R0063	0	0	R0063	0	0	R0063	0	0	R0063	0	0	R0063	0	0	R0063	0	0
R0065	-4.81072	0	R0065	0	0	R0065	-7.952	0	R0065	-4.67778	0	R0065	0	0	R0065	-6.912	0	R0065	-5.46824	0	R0065	0	0	R0065	-8.08	0
R0066	0	0	R0066	0	0	R0066	0	0	R0066	0	0	R0066	0	0	R0066	0	0	R0066	0	0	R0066	0	0	R0066	0	0
R0067	0	0	R0067	0	0	R0067	0	0	R0067	0	0	R0067	0	0	R0067	0	0	R0067	0	0	R0067	0	0	R0067	0	0
R0069	0.014269	0.014269	R0069	0.068928	0.068928	R0069	0	0.068928	R0069	0.007875	0.007875	R0069	0.061692	0.061692	R0069	0	0.061692	R0069	0.010742	0.010742	R0069	0.069818	0.069818	R0069	0	0.069818
R0072	0	0	R0072	0	0	R0072	0	0	R0072	0	0	R0072	0	0	R0072	0	0	R0072	0	0	R0072	0	0	R0072	0	0
R0073	0	0	R0073	0	0	R0073	0	0	R0073	0	0	R0073	0	0	R0073	0	0	R0073	0	0	R0073	0	0	R0073	0	0
R0075	0	0	R0075	0	0	R0075	0	0	R0075	0	0	R0075	0	0	R0075	0	0	R0075	0	0	R0075	0	0	R0075	0	0
R0077	-4.52675	0.263888	R0077	-2.29451	-2.29451	R0077	-5	0.710533	R0077	-4.73882	0.317398	R0077	-2.10032	-2.10032	R0077	-5	0.579763	R0077	-4.64373	0.399964	R0077	-2.31841	-2.31841	R0077	-5	0.726627
R0078	0	0	R0078	0	0	R0078	0	0	R0078	0	0	R0078	0	0	R0078	0	0	R0078	0	0	R0078	0	0	R0078	0	0
R0084	0	27.9304	R0084	0	0	R0084	0	29.82	R0084	0	24.8789	R0084	0	0	R0084	0	25.92	R0084	0	28.8797	R0084	0	0	R0084	0	30.3
R0085	-0.00895	-0.00895	R0085	-0.043233	-0.043233	R0085	-0.043233	0	R0085	-0.004939	-0.004939	R0085	-0.038695	-0.038695	R0085	-0.038695	0	R0085	-0.006738	-0.006738	R0085	-0.043791	-0.043791	R0085	-0.043791	0
R0086	0	0	R0086	0	0	R0086	0	0	R0086	0	0	R0086	0	0	R0086	0	0	R0086	0	0	R0086	0	0	R0086	0	0
R0088	0.014471	0.014471	R0088	0.069906	0.069906	R0088	0	0.069906	R0088	0.007987	0.007987	R0088	0.062568	0.062568	R0088	0	0.062568	R0088	0.010894	0.010894	R0088	0.070809	0.070809	R0088	0	0.070809
R0089	0	0	R0089	0	0	R0089	0	0	R0089	0	0	R0089	0	0	R0089	0	0	R0089	0	0	R0089	0	0	R0089	0	0
R0090	0	0	R0090	0	0	R0090	0	0	R0090	0	0	R0090	0	0	R0090	0	0	R0090	0	0	R0090	0	0	R0090	0	0
R0091	0	0	R0091	0	0	R0091	0	0	R0091	0	0	R0091	0	0	R0091	0	0	R0091	0	0	R0091	0	0	R0091	0	0
R0092	0	0	R0092	0	0	R0092	0	0	R0092	0	0	R0092	0	0	R0092	0	0	R0092	0	0	R0092	0	0	R0092	0	0
R0093	0	0	R0093	0	0	R0093	0	0	R0093	0	0	R0093	0	0	R0093	0	0	R0093	0	0	R0093	0	0	R0093	0	0
R0095	0	18.6203	R0095	0	0	R0095	0	19.88	R0095	0	16.5859	R0095	0	0	R0095	0	17.28	R0095	0	19.2531	R0095	0	0	R0095	0	20.2
R0096	0	0	R0096	0	0	R0096	0	0	R0096	0	0	R0096	0	0	R0096	0	0	R0096	0	0	R0096	0	0	R0096	0	0
R0097	0	0	R0097	0	0	R0097	0	0	R0097	0	0	R0097	0	0	R0097	0	0	R0097	0	0	R0097	0	0	R0097	0	0
R0098	0	0	R0098	0	0	R0098	0	0	R0098	0	0	R0098	0	0	R0098	0	0	R0098	0	0	R0098	0	0	R0098	0	0
R0099	-6.20715	-0.008941	R0099	-0.180479	-0.043189	R0099	-7.46868	0	R0099	-6.50705	-0.004934	R0099	-0.161534	-0.038656	R0099	-7.17895	0	R0099	-6.56152	-0.006731	R0099	-0.18281	-0.043747	R0099	-7.49887	0
R0100	-17.3832	0	R0100	-0.053306	-0.053306	R0100	-19.0145	0	R0100	-16.4324	0	R0100	-0.04771	-0.04771	R0100	-17.28	0	R0100	-17.9916	0	R0100	-0.053995	-0.053995	R0100	-19.2182	0
R0101	0	6.19821	R0101	0	0.137289	R0101	0	7.46868	R0101	0	6.50211	R0101	0	0.122878	R0101	0	7.17895	R0101	0	6.55479	R0101	0	0.139063	R0101	0	7.49887
R0106	0	17.3722	R0106	0	0	R0106	0	19.0145	R0106	0	16.4263	R0106	0	0	R0106	0	17.28	R0106	0	17.9832	R0106	0	0	R0106	0	19.2182
R0110	0	0	R0110	0	0	R0110	0	0	R0110	0	0	R0110	0	0	R0110	0	0	R0110	0	0	R0110	0	0	R0110	0	0
R0112	0	0	R0112	0	0	R0112	0	0	R0112	0	0	R0112	0	0	R0112	0	0	R0112	0	0	R0112	0	0	R0112	0	0
R0114	0	0	R0114	0	0	R0114	0	0	R0114	0	0	R0114	0	0	R0114	0	0	R0114	0	0	R0114	0	0	R0114	0	0
R0116	0	0	R0116	0	0	R0116	0	0	R0116	0	0	R0116	0	0	R0116	0	0	R0116	0	0	R0116	0	0	R0116	0	0
R0119	0	0	R0119	0	0	R0119	0	0	R0119	0	0	R0119	0	0	R0119	0	0	R0119	0	0	R0119	0	0	R0119	0	0
R0120	0	0	R0120	0	0	R0120	0	0	R0120	0	0	R0120	0	0	R0120	0	0	R0120	0	0	R0120	0	0	R0120	0	0
R0122	0	0	R0122	0	0	R0122	0	0	R0122	0	0	R0122	0	0	R0122	0	0	R0122	0	0	R0122	0	0	R0122	0	0
R0123	0	0	R0123	0	0	R0123	0	0	R0123	0	0	R0123	0	0	R0123	0	0	R0123	0	0	R0123	0	0	R0123	0	0
R0126	7.2e-05	7.2e-05	R0126	0.000349	0.000349	R0126	0	0.000349	R0126	4e-05	4e-05	R0126	0.000312	0.000312	R0126	0	0.000312	R0126	5.4e-05	5.4e-05	R0126	0.000353	0.000353	R0126	0	0.000353
R0127	0	0	R0127	0	0	R0127	0	0	R0127	0	0	R0127	0	0	R0127	0	0	R0127	0	0	R0127	0	0	R0127	0	0
R0130	0	22.5498	R0130	0	0.005065	R0130	0	26.5858	R0130	0	23.559	R0130	0	0.004534	R0130	0	25.7853	R0130	0	23.6473	R0130	0	0.005131	R0130	0	26.6843
R0131	0	27.9338	R0131	0	0	R0131	0	29.82	R0131	0	24.8808	R0131	0	0	R0131	0	25.92	R0131	0	28.8823	R0131	0	0	R0131	0	30.3
R0133	-4.23232	-0.020098	R0133	-0.097086	-0.097086	R0133	-6.9627	0	R0133	-3.98285	-0.011092	R0133	-0.086895	-0.086895	R0133	-6.56522	0	R0133	-4.25352	-0.01513	R0133	-0.09834	-0.09834	R0133	-7.00595	0
R0135	0	0	R0135	0	0	R0135	0	0	R0135	0	0	R0135	0	0	R0135	0	0	R0135	0	0	R0135	0	0	R0135	0	0
R0139	0.009804	0.009804	R0139	0.047359	0.047359	R0139	0	0.047359	R0139	0.005411	0.005411	R0139	0.042388	0.042388	R0139	0	0.042388	R0139	0.007381	0.007381	R0139	0.047971	0.047971	R0139	0	0.047971
R0140	0	0	R0140	0	0	R0140	0	0	R0140	0	0	R0140	0	0	R0140	0	0	R0140	0	0	R0140	0	0	R0140	0	0
R0142	0	0	R0142	0	0	R0142	0	0	R0142	0	0	R0142	0	0	R0142	0	0	R0142	0	0	R0142	0	0	R0142	0	0
R0143	0	0	R0143	0	0	R0143	0	0	R0143	0	0	R0143	0	0	R0143	0	0	R0143	0	0	R0143	0	0	R0143	0	0
R0144	0	0	R0144	0	0	R0144	0	0	R0144	0	0	R0144	0	0	R0144	0	0	R0144	0	0	R0144	0	0	R0144	0	0
R0145	0	0	R0145	0	0	R0145	0	0	R0145	0	0	R0145	0	0	R0145	0	0	R0145	0	0	R0145	0	0	R0145	0	0
R0146	-8.89467	9.72559	R0146	-4.91431	-4.91431	R0146	-9.94	9.94	R0146	-8.06427	8.52167	R0146	-4.14186	-4.14186	R0146	-8.64	8.64	R0146	-9.31454	9.93858	R0146	-5.00938	-5.00938	R0146	-10.1	10.1
R0148	0.057369	21.0439	R0148	0.307757	0.318135	R0148	0	22.1715	R0148	0.031661	19.0411	R0148	0.275451	0.28474	R0148	0	19.6634	R0148	0.043188	21.6313	R0148	0.311733	0.322245	R0148	0	22.4802
R0149	0.002148	0.002148	R0149	0.010378	0.010378	R0149	0	0.010378	R0149	0.001186	0.001186	R0149	0.009288	0.009288	R0149	0	0.009288	R0149	0.001617	0.001617	R0149	0.010512	0.010512	R0149	0	0.010512
R0150	0	20.9865	R0150	0	0.010378	R0150	0	22.1715	R0150	0	19.0095	R0150	0	0.009288	R0150	0	19.6634	R0150	0	21.5881	R0150	0	0.010512	R0150	0	22.4802
R0152	-3.96893	-0.037759	R0152	-0.182399	-0.182399	R0152	-4.70233	0	R0152	-4.15516	-0.020838	R0152	-0.163252	-0.163252	R0152	-4.57264	0	R0152	-4.17388	-0.028426	R0152	-0.184755	-0.184755	R0152	-4.71829	0
R0153	9e-06	9e-06	R0153	4.4e-05	4.4e-05	R0153	0	4.4e-05	R0153	5e-06	5e-06	R0153	3.9e-05	3.9e-05	R0153	0	3.9e-05	R0153	7e-06	7e-06	R0153	4.4e-05	4.4e-05	R0153	0	4.4e-05
R0154	0	0	R0154	0	0	R0154	0	0	R0154	0	0	R0154	0	0	R0154	0	0	R0154	0	0	R0154	0	0	R0154	0	0
R0155	0	0	R0155	0	0	R0155	0	0	R0155	0	0	R0155	0	0	R0155	0	0	R0155	0	0	R0155	0	0	R0155	0	0
R0158	0	0	R0158	0	0	R0158	0	0	R0158	0	0	R0158	0	0	R0158	0	0	R0158	0	0	R0158	0	0	R0158	0	0
R0159	0	0	R0159	0	0	R0159	0	0	R0159	0	0	R0159	0	0	R0159	0	0	R0159	0	0	R0159	0	0	R0159	0	0
R0160	0	0	R0160	0	0	R0160	0	0	R0160	0	0	R0160	0	0	R0160	0	0	R0160	0	0	R0160	0	0	R0160	0	0
R0161	0	0	R0161	0	0	R0161	0	0	R0161	0	0	R0161	0	0	R0161	0	0	R0161	0	0	R0161	0	0	R0161	0	0
R0163	0.00895	0.00895	R0163	0.043233	0.043233	R0163	0	0.043233	R0163	0.004939	0.004939	R0163	0.038695	0.038695	R0163	0	0.038695	R0163	0.006738	0.006738	R0163	0.043791	0.043791	R0163	0	0.043791
R0165	0	0	R0165	0	0	R0165	0	0	R0165	0	0	R0165	0	0	R0165	0	0	R0165	0	0	R0165	0	0	R0165	0	0
R0166	0	0	R0166	0	0	R0166	0	0	R0166	0	0	R0166	0	0	R0166	0	0	R0166	0	0	R0166	0	0	R0166	0	0
R0167	0	0	R0167	0	0	R0167	0	0	R0167	0	0	R0167	0	0	R0167	0	0	R0167	0	0	R0167	0	0	R0167	0	0
R0170	-65.8818	-1.8e-05	R0170	-8.6e-05	-8.6e-05	R0170	-74.62	0	R0170	-61.5675	-1e-05	R0170	-7.7e-05	-7.7e-05	R0170	-66.3867	0	R0170	-23.506	-1.3e-05	R0170	-8.8e-05	-8.8e-05	R0170	-23.506	0
R0171	1.8e-05	1.39314	R0171	8.6e-05	8.6e-05	R0171	0	1.66616	R0171	1e-05	1.46512	R0171	7.7e-05	7.7e-05	R0171	0	1.61599	R0171	1.3e-05	0.305379	R0171	8.8e-05	8.8e-05	R0171	0	0.520574
R0172	1.8e-05	1.39314	R0172	8.6e-05	8.6e-05	R0172	0	1.66616	R0172	1e-05	1.46512	R0172	7.7e-05	7.7e-05	R0172	0	1.61599	R0172	1.3e-05	0.305379	R0172	8.8e-05	8.8e-05	R0172	0	1.67205
R0176	1.8e-05	1.39314	R0176	8.6e-05	8.6e-05	R0176	0	1.66616	R0176	1e-05	1.46512	R0176	7.7e-05	7.7e-05	R0176	0	1.61599	R0176	1.3e-05	0.305379	R0176	8.8e-05	8.8e-05	R0176	0	0.52524
R0177	3.6e-05	2.78627	R0177	0.000173	0.000173	R0177	0	3.33231	R0177	2e-05	2.93024	R0177	0.000155	0.000155	R0177	0	3.23199	R0177	2.7e-05	0.610759	R0177	0.000175	0.000175	R0177	0	1.05048
R0178	3.6e-05	2.78627	R0178	0.000173	0.000173	R0178	0	3.33231	R0178	2e-05	2.93024	R0178	0.000155	0.000155	R0178	0	3.23199	R0178	2.7e-05	0.610759	R0178	0.000175	0.000175	R0178	0	1.05424
R0179	0	0	R0179	0	0	R0179	0	0	R0179	0	0	R0179	0	0	R0179	0	0	R0179	0	0	R0179	0	0	R0179	0	0
R0182	0.034629	3.79324	R0182	0.167282	0.167282	R0182	0	4.54988	R0182	0.019111	3.97061	R0182	0.149722	0.149722	R0182	0	4.40046	R0182	0.02607	4.00618	R0182	0.169443	0.169443	R0182	0	4.56828
R0183	0	0	R0183	0	0	R0183	0	0	R0183	0	0	R0183	0	0	R0183	0	0	R0183	0	0	R0183	0	0	R0183	0	0
R0184	0	0	R0184	0	0	R0184	0	0	R0184	0	0	R0184	0	0	R0184	0	0	R0184	0	0	R0184	0	0	R0184	0	0
R0185	0	0	R0185	0	0	R0185	0	0	R0185	0	0	R0185	0	0	R0185	0	0	R0185	0	0	R0185	0	0	R0185	0	0
R0190	0	0	R0190	0	0	R0190	0	0	R0190	0	0	R0190	0	0	R0190	0	0	R0190	0	0	R0190	0	0	R0190	0	0
R0192	0	0	R0192	0	0	R0192	0	0	R0192	0	0	R0192	0	0	R0192	0	0	R0192	0	0	R0192	0	0	R0192	0	0
R0193	0	0	R0193	0	0	R0193	0	0	R0193	0	0	R0193	0	0	R0193	0	0	R0193	0	0	R0193	0	0	R0193	0	0
R0194	0	0	R0194	0	0	R0194	0	0	R0194	0	0	R0194	0	0	R0194	0	0	R0194	0	0	R0194	0	0	R0194	0	0
R0195	0	0	R0195	0	0	R0195	0	0	R0195	0	0	R0195	0	0	R0195	0	0	R0195	0	0	R0195	0	0	R0195	0	0
R0196	0	0	R0196	0	0	R0196	0	0	R0196	0	0	R0196	0	0	R0196	0	0	R0196	0	0	R0196	0	0	R0196	0	0
R0197	0	0	R0197	0	0	R0197	0	0	R0197	0	0	R0197	0	0	R0197	0	0	R0197	0	0	R0197	0	0	R0197	0	0
R0198	0	0	R0198	0	0	R0198	0	0	R0198	0	0	R0198	0	0	R0198	0	0	R0198	0	0	R0198	0	0	R0198	0	0
R0199	0	0	R0199	0	0	R0199	0	0	R0199	0	0	R0199	0	0	R0199	0	0	R0199	0	0	R0199	0	0	R0199	0	0
R0200	0	0	R0200	0	0	R0200	0	0	R0200	0	0	R0200	0	0	R0200	0	0	R0200	0	0	R0200	0	0	R0200	0	0
R0201	0	0	R0201	0	0	R0201	0	0	R0201	0	0	R0201	0	0	R0201	0	0	R0201	0	0	R0201	0	0	R0201	0	0
R0202	0	0	R0202	0	0	R0202	0	0	R0202	0	0	R0202	0	0	R0202	0	0	R0202	0	0	R0202	0	0	R0202	0	0
R0203	0	0	R0203	0	0	R0203	0	0	R0203	0	0	R0203	0	0	R0203	0	0	R0203	0	0	R0203	0	0	R0203	0	0
R0204	0	0	R0204	0	0	R0204	0	0	R0204	0	0	R0204	0	0	R0204	0	0	R0204	0	0	R0204	0	0	R0204	0	0
R0205	0	0	R0205	0	0	R0205	0	0	R0205	0	0	R0205	0	0	R0205	0	0	R0205	0	0	R0205	0	0	R0205	0	0
R0206	0	0	R0206	0	0	R0206	0	0	R0206	0	0	R0206	0	0	R0206	0	0	R0206	0	0	R0206	0	0	R0206	0	0
R0207	0	0	R0207	0	0	R0207	0	0	R0207	0	0	R0207	0	0	R0207	0	0	R0207	0	0	R0207	0	0	R0207	0	0
R0209	0	17.3722	R0209	0	0	R0209	0	19.0145	R0209	0	16.4263	R0209	0	0	R0209	0	17.28	R0209	0	17.9832	R0209	0	0	R0209	0	19.2182
R0210	0	0	R0210	0	0	R0210	0	0	R0210	0	0	R0210	0	0	R0210	0	0	R0210	0	0	R0210	0	0	R0210	0	0
R0211	0	0	R0211	0	0	R0211	0	0	R0211	0	0	R0211	0	0	R0211	0	0	R0211	0	0	R0211	0	0	R0211	0	0
R0212	0	0	R0212	0	0	R0212	0	0	R0212	0	0	R0212	0	0	R0212	0	0	R0212	0	0	R0212	0	0	R0212	0	0
R0213	0	0	R0213	0	0	R0213	0	0	R0213	0	0	R0213	0	0	R0213	0	0	R0213	0	0	R0213	0	0	R0213	0	0
R0214	0	0	R0214	0	0	R0214	0	0	R0214	0	0	R0214	0	0	R0214	0	0	R0214	0	0	R0214	0	0	R0214	0	0
R0215	0	0	R0215	0	0	R0215	0	0	R0215	0	0	R0215	0	0	R0215	0	0	R0215	0	0	R0215	0	0	R0215	0	0
R0216	0	0	R0216	0	0	R0216	0	0	R0216	0	0	R0216	0	0	R0216	0	0	R0216	0	0	R0216	0	0	R0216	0	0
R0217	0	0	R0217	0	0	R0217	0	0	R0217	0	0	R0217	0	0	R0217	0	0	R0217	0	0	R0217	0	0	R0217	0	0
R0218	0	0	R0218	0	0	R0218	0	0	R0218	0	0	R0218	0	0	R0218	0	0	R0218	0	0	R0218	0	0	R0218	0	0
R0219	0	0	R0219	0	0	R0219	0	0	R0219	0	0	R0219	0	0	R0219	0	0	R0219	0	0	R0219	0	0	R0219	0	0
R0220	0	0	R0220	0	0	R0220	0	0	R0220	0	0	R0220	0	0	R0220	0	0	R0220	0	0	R0220	0	0	R0220	0	0
R0221	0	0	R0221	0	0	R0221	0	0	R0221	0	0	R0221	0	0	R0221	0	0	R0221	0	0	R0221	0	0	R0221	0	0
R0222	0	0	R0222	0	0	R0222	0	0	R0222	0	0	R0222	0	0	R0222	0	0	R0222	0	0	R0222	0	0	R0222	0	0
R0223	0.418716	10	R0223	9.16121	9.16121	R0223	-1.42107	10	R0223	-0.11244	10	R0223	8.29286	8.29286	R0223	-1.15953	10	R0223	-0.087387	10	R0223	9.26808	9.26808	R0223	-1.45325	10
R0225	0	17.3832	R0225	0	0	R0225	0	19.0145	R0225	0	16.4324	R0225	0	0	R0225	0	17.28	R0225	0	17.9916	R0225	0	0	R0225	0	19.2182
R0228	0	0	R0228	0	0	R0228	0	0	R0228	0	0	R0228	0	0	R0228	0	0	R0228	0	0	R0228	0	0	R0228	0	0
R0229	0	0	R0229	0	0	R0229	0	0	R0229	0	0	R0229	0	0	R0229	0	0	R0229	0	0	R0229	0	0	R0229	0	0
R0230	0	0	R0230	0	0	R0230	0	0	R0230	0	0	R0230	0	0	R0230	0	0	R0230	0	0	R0230	0	0	R0230	0	0
R0232	0	0	R0232	0	0	R0232	0	0	R0232	0	0	R0232	0	0	R0232	0	0	R0232	0	0	R0232	0	0	R0232	0	0
R0234	0	0	R0234	0	0	R0234	0	0	R0234	0	0	R0234	0	0	R0234	0	0	R0234	0	0	R0234	0	0	R0234	0	0
R0236	0	19.4036	R0236	0	3.75997	R0236	0	19.88	R0236	0	17.0171	R0236	0	3.36528	R0236	0	17.28	R0236	0	19.8413	R0236	0	3.80854	R0236	0	20.2
R0237	0	0	R0237	0	0	R0237	0	0	R0237	0	0	R0237	0	0	R0237	0	0	R0237	0	0	R0237	0	0	R0237	0	0
R0239	0	0	R0239	0	0	R0239	0	0	R0239	0	0	R0239	0	0	R0239	0	0	R0239	0	0	R0239	0	0	R0239	0	0
R0241	-9.72442	8.89584	R0241	4.91992	4.91992	R0241	-9.94	9.94	R0241	-8.52103	8.06491	R0241	4.14689	4.14689	R0241	-8.64	8.64	R0241	-9.93771	9.31541	R0241	5.01507	5.01507	R0241	-10.1	10.1
R0243	0.807977	23.0287	R0243	3.85524	3.85524	R0243	0	24.2299	R0243	0.443573	20.8122	R0243	3.45055	3.45055	R0243	0	21.487	R0243	0.605295	23.6701	R0243	3.90504	3.90504	R0243	0	24.5675
R0246	0	0	R0246	0	0	R0246	0	0	R0246	0	0	R0246	0	0	R0246	0	0	R0246	0	0	R0246	0	0	R0246	0	0
R0247	-77.5115	75.6986	R0247	-4.40757	-4.34958	R0247	-91.52	91.52	R0247	-79.8169	78.8165	R0247	-3.9449	-3.893	R0247	-89.57	89.57	R0247	-81.3752	80.0105	R0247	-4.46451	-4.40578	R0247	-91.76	91.76
R0250	0	0	R0250	0	0	R0250	0	0	R0250	0	0	R0250	0	0	R0250	0	0	R0250	0	0	R0250	0	0	R0250	0	0
R0251	0	0	R0251	0	0	R0251	0	0	R0251	0	0	R0251	0	0	R0251	0	0	R0251	0	0	R0251	0	0	R0251	0	0
R0254	0	0	R0254	0	0	R0254	0	0	R0254	0	0	R0254	0	0	R0254	0	0	R0254	0	0	R0254	0	0	R0254	0	0
R0256	0	0	R0256	0	0	R0256	0	0	R0256	0	0	R0256	0	0	R0256	0	0	R0256	0	0	R0256	0	0	R0256	0	0
R0257	0	0	R0257	0	0	R0257	0	0	R0257	0	0	R0257	0	0	R0257	0	0	R0257	0	0	R0257	0	0	R0257	0	0
R0258	0	0	R0258	0	0	R0258	0	0	R0258	0	0	R0258	0	0	R0258	0	0	R0258	0	0	R0258	0	0	R0258	0	0
R0259	0	0	R0259	0	0	R0259	0	0	R0259	0	0	R0259	0	0	R0259	0	0	R0259	0	0	R0259	0	0	R0259	0	0
R0260	0	0	R0260	0	0	R0260	0	0	R0260	0	0	R0260	0	0	R0260	0	0	R0260	0	0	R0260	0	0	R0260	0	0
R0262	0	0	R0262	0	0	R0262	0	0	R0262	0	0	R0262	0	0	R0262	0	0	R0262	0	0	R0262	0	0	R0262	0	0
R0265	0	0	R0265	0	0	R0265	0	0	R0265	0	0	R0265	0	0	R0265	0	0	R0265	0	0	R0265	0	0	R0265	0	0
R0267	0	0	R0267	0	0	R0267	0	0	R0267	0	0	R0267	0	0	R0267	0	0	R0267	0	0	R0267	0	0	R0267	0	0
R0268	0	0	R0268	0	0	R0268	0	0	R0268	0	0	R0268	0	0	R0268	0	0	R0268	0	0	R0268	0	0	R0268	0	0
R0269	0	0	R0269	0	0	R0269	0	0	R0269	0	0	R0269	0	0	R0269	0	0	R0269	0	0	R0269	0	0	R0269	0	0
R0270	0	0	R0270	0	0	R0270	0	0	R0270	0	0	R0270	0	0	R0270	0	0	R0270	0	0	R0270	0	0	R0270	0	0
R0272	0.008777	28.1121	R0272	20.7702	20.7702	R0272	0	29.82	R0272	0.004844	24.9792	R0272	17.8202	17.8202	R0272	0	25.92	R0272	0.006608	29.0165	R0272	21.1333	21.1333	R0272	0	30.3
R0273	0	0	R0273	0	0	R0273	0	0	R0273	0	0	R0273	0	0	R0273	0	0	R0273	0	0	R0273	0	0	R0273	0	0
R0274	0	27.9304	R0274	0	0	R0274	0	29.82	R0274	0	24.8789	R0274	0	0	R0274	0	25.92	R0274	0	28.8797	R0274	0	0	R0274	0	30.3
R0275	0	0	R0275	0	0	R0275	0	0	R0275	0	0	R0275	0	0	R0275	0	0	R0275	0	0	R0275	0	0	R0275	0	0
R0276	0	9e-06	R0276	0	0	R0276	0	4.4e-05	R0276	0	5e-06	R0276	0	0	R0276	0	3.9e-05	R0276	0	7e-06	R0276	0	0	R0276	0	4.4e-05
R0278	0.03071	2.80189	R0278	0.148349	0.148349	R0278	0	3.32607	R0278	0.016948	2.92943	R0278	0.132777	0.132777	R0278	0	3.20885	R0278	0.023119	2.95761	R0278	0.150266	0.150266	R0278	0	3.34049
R0280	0.012308	0.012308	R0280	0.059456	0.059456	R0280	0	0.059456	R0280	0.006793	0.006793	R0280	0.053215	0.053215	R0280	0	0.053215	R0280	0.009266	0.009266	R0280	0.060224	0.060224	R0280	0	0.060224
R0282	0.03071	2.80189	R0282	0.148349	0.148349	R0282	0	3.32607	R0282	0.016948	2.92943	R0282	0.132777	0.132777	R0282	0	3.20885	R0282	0.023119	2.95761	R0282	0.150266	0.150266	R0282	0	3.34049
R0284	0.03071	2.80189	R0284	0.148349	0.148349	R0284	0	3.32607	R0284	0.016948	2.92943	R0284	0.132777	0.132777	R0284	0	3.20885	R0284	0.023119	2.95761	R0284	0.150266	0.150266	R0284	0	3.34049
R0286	0.03071	2.80189	R0286	0.148349	0.148349	R0286	0	3.32607	R0286	0.016948	2.92943	R0286	0.132777	0.132777	R0286	0	3.20885	R0286	0.023119	2.95761	R0286	0.150266	0.150266	R0286	0	3.34049
R0288	-2.80189	-0.03071	R0288	-0.148349	-0.148349	R0288	-3.32607	0	R0288	-2.92943	-0.016948	R0288	-0.132777	-0.132777	R0288	-3.20885	0	R0288	-2.95761	-0.023119	R0288	-0.150266	-0.150266	R0288	-3.34049	0
R0290	0.03071	2.80189	R0290	0.148349	0.148349	R0290	0	3.32607	R0290	0.016948	2.92943	R0290	0.132777	0.132777	R0290	0	3.20885	R0290	0.023119	2.95761	R0290	0.150266	0.150266	R0290	0	3.34049
R0292	0.03071	2.80189	R0292	0.148349	0.148349	R0292	0	3.32607	R0292	0.016948	2.92943	R0292	0.132777	0.132777	R0292	0	3.20885	R0292	0.023119	2.95761	R0292	0.150266	0.150266	R0292	0	3.34049
R0293	0	0	R0293	0	0	R0293	0	0	R0293	0	0	R0293	0	0	R0293	0	0	R0293	0	0	R0293	0	0	R0293	0	0
R0294	0	0	R0294	0	0	R0294	0	0	R0294	0	0	R0294	0	0	R0294	0	0	R0294	0	0	R0294	0	0	R0294	0	0
R0295	0	6.19821	R0295	0	0.137289	R0295	0	7.46868	R0295	0	6.50211	R0295	0	0.122878	R0295	0	7.17895	R0295	0	6.55479	R0295	0	0.139063	R0295	0	7.49887
R0296	0	17.3722	R0296	0	0	R0296	0	19.0145	R0296	0	16.4263	R0296	0	0	R0296	0	17.28	R0296	0	17.9832	R0296	0	0	R0296	0	19.2182
R0297	-0.008941	17.3743	R0297	0.010117	0.010117	R0297	-0.043167	19.0145	R0297	-0.004934	16.4274	R0297	0.009055	0.009055	R0297	-0.038636	17.28	R0297	-0.006731	17.9848	R0297	0.010248	0.010248	R0297	-0.043725	19.2182
R0299	0.007779	0.007779	R0299	0.037578	0.037578	R0299	0	0.037578	R0299	0.004293	0.004293	R0299	0.033634	0.033634	R0299	0	0.033634	R0299	0.005856	0.005856	R0299	0.038064	0.038064	R0299	0	0.038064
R0301	0	0	R0301	0	0	R0301	0	0	R0301	0	0	R0301	0	0	R0301	0	0	R0301	0	0	R0301	0	0	R0301	0	0
R0303	0.007779	0.007779	R0303	0.037578	0.037578	R0303	0	0.037578	R0303	0.004293	0.004293	R0303	0.033634	0.033634	R0303	0	0.033634	R0303	0.005856	0.005856	R0303	0.038064	0.038064	R0303	0	0.038064
R0304	0.007779	0.007779	R0304	0.037578	0.037578	R0304	0	0.037578	R0304	0.004293	0.004293	R0304	0.033634	0.033634	R0304	0	0.033634	R0304	0.005856	0.005856	R0304	0.038064	0.038064	R0304	0	0.038064
R0306	0.007779	0.007779	R0306	0.037578	0.037578	R0306	0	0.037578	R0306	0.004293	0.004293	R0306	0.033634	0.033634	R0306	0	0.033634	R0306	0.005856	0.005856	R0306	0.038064	0.038064	R0306	0	0.038064
R0307	0.007779	0.007779	R0307	0.037578	0.037578	R0307	0	0.037578	R0307	0.004293	0.004293	R0307	0.033634	0.033634	R0307	0	0.033634	R0307	0.005856	0.005856	R0307	0.038064	0.038064	R0307	0	0.038064
R0309	0.007779	0.007779	R0309	0.037578	0.037578	R0309	0	0.037578	R0309	0.004293	0.004293	R0309	0.033634	0.033634	R0309	0	0.033634	R0309	0.005856	0.005856	R0309	0.038064	0.038064	R0309	0	0.038064
R0311	0.007779	0.007779	R0311	0.037578	0.037578	R0311	0	0.037578	R0311	0.004293	0.004293	R0311	0.033634	0.033634	R0311	0	0.033634	R0311	0.005856	0.005856	R0311	0.038064	0.038064	R0311	0	0.038064
R0312	0.007779	0.007779	R0312	0.037578	0.037578	R0312	0	0.037578	R0312	0.004293	0.004293	R0312	0.033634	0.033634	R0312	0	0.033634	R0312	0.005856	0.005856	R0312	0.038064	0.038064	R0312	0	0.038064
R0316	0.052878	9.36301	R0316	7.16471	7.16471	R0316	0	9.94	R0316	0.029182	8.32215	R0316	6.15604	6.15604	R0316	0	8.64	R0316	0.039808	9.66637	R0316	7.28885	7.28885	R0316	0	10.1
R0317	0.022168	9.3323	R0317	7.01636	7.01636	R0317	0	9.94	R0317	0.012234	8.3052	R0317	6.02326	6.02326	R0317	0	8.64	R0317	0.016688	9.64325	R0317	7.13859	7.13859	R0317	0	10.1
R0318	0	0	R0318	0	0	R0318	0	0	R0318	0	0	R0318	0	0	R0318	0	0	R0318	0	0	R0318	0	0	R0318	0	0
R0319	-0.000115	0.014293	R0319	0.069046	0.069046	R0319	-0.000552	0.069046	R0319	-6.3e-05	0.007888	R0319	0.061798	0.061798	R0319	-0.000494	0.061798	R0319	-8.6e-05	0.01076	R0319	0.069938	0.069938	R0319	-0.000559	0.069938
R0320	0	0	R0320	0	0	R0320	0	0	R0320	0	0	R0320	0	0	R0320	0	0	R0320	0	0	R0320	0	0	R0320	0	0
R0321	0	0.014408	R0321	0.069601	0.069601	R0321	0	0.069601	R0321	0	0.007952	R0321	0.062295	0.062295	R0321	0	0.062295	R0321	0	0.010847	R0321	0.0705	0.0705	R0321	0	0.0705
R0322	0	0	R0322	0	0	R0322	0	0	R0322	0	0	R0322	0	0	R0322	0	0	R0322	0	0	R0322	0	0	R0322	0	0
R0323	0	0	R0323	0	0	R0323	0	0	R0323	0	0	R0323	0	0	R0323	0	0	R0323	0	0	R0323	0	0	R0323	0	0
R0324	0	0	R0324	0	0	R0324	0	0	R0324	0	0	R0324	0	0	R0324	0	0	R0324	0	0	R0324	0	0	R0324	0	0
R0325	0	0	R0325	0	0	R0325	0	0	R0325	0	0	R0325	0	0	R0325	0	0	R0325	0	0	R0325	0	0	R0325	0	0
R0326	0	0	R0326	0	0	R0326	0	0	R0326	0	0	R0326	0	0	R0326	0	0	R0326	0	0	R0326	0	0	R0326	0	0
R0327	0	0	R0327	0	0	R0327	0	0	R0327	0	0	R0327	0	0	R0327	0	0	R0327	0	0	R0327	0	0	R0327	0	0
R0328	0	0	R0328	0	0	R0328	0	0	R0328	0	0	R0328	0	0	R0328	0	0	R0328	0	0	R0328	0	0	R0328	0	0
R0329	0	0	R0329	0	0	R0329	0	0	R0329	0	0	R0329	0	0	R0329	0	0	R0329	0	0	R0329	0	0	R0329	0	0
R0330	0	0	R0330	0	0	R0330	0	0	R0330	0	0	R0330	0	0	R0330	0	0	R0330	0	0	R0330	0	0	R0330	0	0
R0331	0	0	R0331	0	0	R0331	0	0	R0331	0	0	R0331	0	0	R0331	0	0	R0331	0	0	R0331	0	0	R0331	0	0
R0332	0	0	R0332	0	0	R0332	0	0	R0332	0	0	R0332	0	0	R0332	0	0	R0332	0	0	R0332	0	0	R0332	0	0
R0333	0	0	R0333	0	0	R0333	0	0	R0333	0	0	R0333	0	0	R0333	0	0	R0333	0	0	R0333	0	0	R0333	0	0
R0334	0	0	R0334	0	0	R0334	0	0	R0334	0	0	R0334	0	0	R0334	0	0	R0334	0	0	R0334	0	0	R0334	0	0
R0335	0	0	R0335	0	0	R0335	0	0	R0335	0	0	R0335	0	0	R0335	0	0	R0335	0	0	R0335	0	0	R0335	0	0
R0339	0.085526	12.486	R0339	0.413147	0.413147	R0339	0	13.2533	R0339	0.047201	11.0965	R0339	0.369779	0.369779	R0339	0	11.52	R0339	0.064386	12.889	R0339	0.418485	0.418485	R0339	0	13.4667
R0340	0	0	R0340	0	0	R0340	0	0	R0340	0	0	R0340	0	0	R0340	0	0	R0340	0	0	R0340	0	0	R0340	0	0
R0341	0	0	R0341	0	0	R0341	0	0	R0341	0	0	R0341	0	0	R0341	0	0	R0341	0	0	R0341	0	0	R0341	0	0
R0343	0.085526	12.486	R0343	0.413147	0.413147	R0343	0	13.2533	R0343	0.047201	11.0965	R0343	0.369779	0.369779	R0343	0	11.52	R0343	0.064386	12.889	R0343	0.418485	0.418485	R0343	0	13.4667
R0345	0.011797	0.011797	R0345	0.056985	0.056985	R0345	0	0.013782	R0345	0.00651	0.00651	R0345	0.051003	0.051003	R0345	0	0.008127	R0345	0.008881	0.008881	R0345	0.057721	0.057721	R0345	0	0.0095
R0347	0.011797	0.011797	R0347	0.056985	0.056985	R0347	0	0.011797	R0347	0.00651	0.00651	R0347	0.051003	0.051003	R0347	0	0.00651	R0347	0.008881	0.008881	R0347	0.057721	0.057721	R0347	0	0.008881
R0350	0	0	R0350	0	0	R0350	0	0	R0350	0	0	R0350	0	0	R0350	0	0	R0350	0	0	R0350	0	0	R0350	0	0
R0351	-18.7622	3.90229	R0351	-0.685482	-0.685482	R0351	-19.88	4.68379	R0351	-16.6643	4.11064	R0351	-0.613526	-0.613526	R0351	-17.28	4.54918	R0351	-19.36	0.916138	R0351	-0.694338	-0.694338	R0351	-20.2	4.69968
R0353	0	0	R0353	0	0	R0353	0	0	R0353	0	0	R0353	0	0	R0353	0	0	R0353	0	0	R0353	0	0	R0353	0	0
R0354	0	0	R0354	0	0	R0354	0	0	R0354	0	0	R0354	0	0	R0354	0	0	R0354	0	0	R0354	0	0	R0354	0	0
R0355	0	0	R0355	0	0	R0355	0	0	R0355	0	0	R0355	0	0	R0355	0	0	R0355	0	0	R0355	0	0	R0355	0	0
R0356	0	0	R0356	0	0	R0356	0	0	R0356	0	0	R0356	0	0	R0356	0	0	R0356	0	0	R0356	0	0	R0356	0	0
R0357	0	0	R0357	0	0	R0357	0	0	R0357	0	0	R0357	0	0	R0357	0	0	R0357	0	0	R0357	0	0	R0357	0	0
R0359	0	0	R0359	0	0	R0359	0	0	R0359	0	0	R0359	0	0	R0359	0	0	R0359	0	0	R0359	0	0	R0359	0	0
R0360	-32.6244	-0.249076	R0360	-1.15538	-1.15538	R0360	-37.6028	0	R0360	-32.9444	-0.135123	R0360	-1.0341	-1.0341	R0360	-34.56	0	R0360	-34.1189	-0.184542	R0360	-1.17031	-1.17031	R0360	-37.8234	0
R0362	0	0	R0362	0	0	R0362	0	0	R0362	0	0	R0362	0	0	R0362	0	0	R0362	0	0	R0362	0	0	R0362	0	0
R0363	0.211715	32.5871	R0363	0.9749	0.9749	R0363	0	37.6028	R0363	0.114504	32.9238	R0363	0.872563	0.872563	R0363	0	34.56	R0363	0.156415	34.0907	R0363	0.987495	0.987495	R0363	0	37.8234
R0368	-77.0785	-0.479454	R0368	-2.26825	-2.26825	R0368	-91.52	0	R0368	-79.5757	-0.262266	R0368	-2.03015	-2.03015	R0368	-89.57	0	R0368	-81.0463	-0.357975	R0368	-2.29756	-2.29756	R0368	-91.76	0
R0370	0	0	R0370	0	0	R0370	0	0	R0370	0	0	R0370	0	0	R0370	0	0	R0370	0	0	R0370	0	0	R0370	0	0
R0371	0	0	R0371	0	0	R0371	0	0	R0371	0	0	R0371	0	0	R0371	0	0	R0371	0	0	R0371	0	0	R0371	0	0
R0372	0	0	R0372	0	0	R0372	0	0	R0372	0	0	R0372	0	0	R0372	0	0	R0372	0	0	R0372	0	0	R0372	0	0
R0374	0.000482	0.000482	R0374	0.002326	0.002326	R0374	0	0.002326	R0374	0.000266	0.000266	R0374	0.002082	0.002082	R0374	0	0.002082	R0374	0.000363	0.000363	R0374	0.002356	0.002356	R0374	0	0.002356
R0375	0	0	R0375	0	0	R0375	0	0	R0375	0	0	R0375	0	0	R0375	0	0	R0375	0	0	R0375	0	0	R0375	0	0
R0376	0	0	R0376	0	0	R0376	0	0	R0376	0	0	R0376	0	0	R0376	0	0	R0376	0	0	R0376	0	0	R0376	0	0
R0377	0.000482	0.000482	R0377	0.002326	0.002326	R0377	0	0.002326	R0377	0.000266	0.000266	R0377	0.002082	0.002082	R0377	0	0.002082	R0377	0.000363	0.000363	R0377	0.002356	0.002356	R0377	0	0.002356
R0378	0	0	R0378	0	0	R0378	0	0	R0378	0	0	R0378	0	0	R0378	0	0	R0378	0	0	R0378	0	0	R0378	0	0
R0379	-22.8292	0	R0379	0	0	R0379	-24.1207	0	R0379	-20.6793	0	R0379	0	0	R0379	-21.3921	0	R0379	-23.4842	0	R0379	0	0	R0379	-24.4565	0
R0381	0	27.9325	R0381	0	20.7382	R0381	0	29.82	R0381	0	24.8801	R0381	0	17.7915	R0381	0	25.92	R0381	0	28.8813	R0381	0	21.1009	R0381	0	30.3
R0383	0	0.000482	R0383	0	0	R0383	0	0.002326	R0383	0	0.000266	R0383	0	0	R0383	0	0.002082	R0383	0	0.000363	R0383	0	0	R0383	0	0.002356
R0384	0	0	R0384	0	0	R0384	0	0	R0384	0	0	R0384	0	0	R0384	0	0	R0384	0	0	R0384	0	0	R0384	0	0
R0386	0	0	R0386	0	0	R0386	0	0	R0386	0	0	R0386	0	0	R0386	0	0	R0386	0	0	R0386	0	0	R0386	0	0
R0387	0	4.21222	R0387	0	0	R0387	0	6.9627	R0387	0	3.97176	R0387	0	0	R0387	0	6.56522	R0387	0	4.23839	R0387	0	0	R0387	0	7.00595
R0389	0	0	R0389	0	0	R0389	0	0	R0389	0	0	R0389	0	0	R0389	0	0	R0389	0	0	R0389	0	0	R0389	0	0
R0391	0	0	R0391	0	0	R0391	0	0	R0391	0	0	R0391	0	0	R0391	0	0	R0391	0	0	R0391	0	0	R0391	0	0
R0393	0.000115	0.000115	R0393	0.000557	0.000557	R0393	0	0.000557	R0393	6.4e-05	6.4e-05	R0393	0.000499	0.000499	R0393	0	0.000499	R0393	8.7e-05	8.7e-05	R0393	0.000565	0.000565	R0393	0	0.000565
R0394	0	12.8259	R0394	0	0.010378	R0394	0	13.5493	R0394	0	11.6174	R0394	0	0.009288	R0394	0	12.0165	R0394	0	13.1934	R0394	0	0.010512	R0394	0	13.7379
R0395	0	0	R0395	0	0	R0395	0	0	R0395	0	0	R0395	0	0	R0395	0	0	R0395	0	0	R0395	0	0	R0395	0	0
R0396	0	0	R0396	0	0	R0396	0	0	R0396	0	0	R0396	0	0	R0396	0	0	R0396	0	0	R0396	0	0	R0396	0	0
R0397	0	0	R0397	0	0	R0397	0	0	R0397	0	0	R0397	0	0	R0397	0	0	R0397	0	0	R0397	0	0	R0397	0	0
R0399	0	27.9338	R0399	0	0	R0399	0	29.82	R0399	0	24.8808	R0399	0	0	R0399	0	25.92	R0399	0	28.8823	R0399	0	0	R0399	0	30.3
R0400	0.026577	0.026577	R0400	0.128384	0.128384	R0400	0	0.128384	R0400	0.014667	0.014667	R0400	0.114907	0.114907	R0400	0	0.114907	R0400	0.020008	0.020008	R0400	0.130043	0.130043	R0400	0	0.130043
R0402	0.211715	32.5871	R0402	0.9749	0.9749	R0402	0	37.6028	R0402	0.114504	32.9238	R0402	0.872563	0.872563	R0402	0	34.56	R0402	0.156415	34.0907	R0402	0.987495	0.987495	R0402	0	37.8234
R0405	0	0.000482	R0405	0.002326	0.002326	R0405	0	0.002326	R0405	0	0.000266	R0405	0.002082	0.002082	R0405	0	0.002082	R0405	0	0.000363	R0405	0.002356	0.002356	R0405	0	0.002356
R0406	0	0.000482	R0406	0	0	R0406	0	0.002326	R0406	0	0.000266	R0406	0	0	R0406	0	0.002082	R0406	0	0.000363	R0406	0	0	R0406	0	0.002356
R0407	0	0	R0407	0	0	R0407	0	0	R0407	0	0	R0407	0	0	R0407	0	0	R0407	0	0	R0407	0	0	R0407	0	0
R0408	-3.2e-05	-3.2e-05	R0408	-0.000154	-0.000154	R0408	-0.000154	0	R0408	-1.8e-05	-1.8e-05	R0408	-0.000138	-0.000138	R0408	-0.000138	0	R0408	-2.4e-05	-2.4e-05	R0408	-0.000156	-0.000156	R0408	-0.000156	0
R0409	0	0	R0409	0	0	R0409	0	0	R0409	0	0	R0409	0	0	R0409	0	0	R0409	0	0	R0409	0	0	R0409	0	0
R0410	0	0	R0410	0	0	R0410	0	0	R0410	0	0	R0410	0	0	R0410	0	0	R0410	0	0	R0410	0	0	R0410	0	0
R0411	0	0	R0411	0	0	R0411	0	0	R0411	0	0	R0411	0	0	R0411	0	0	R0411	0	0	R0411	0	0	R0411	0	0
R0412	0	0	R0412	0	0	R0412	0	0	R0412	0	0	R0412	0	0	R0412	0	0	R0412	0	0	R0412	0	0	R0412	0	0
R0413	0	0	R0413	0	0	R0413	0	0	R0413	0	0	R0413	0	0	R0413	0	0	R0413	0	0	R0413	0	0	R0413	0	0
R0414	0	0	R0414	0	0	R0414	0	0	R0414	0	0	R0414	0	0	R0414	0	0	R0414	0	0	R0414	0	0	R0414	0	0
R0415	0	0	R0415	0	0	R0415	0	0	R0415	0	0	R0415	0	0	R0415	0	0	R0415	0	0	R0415	0	0	R0415	0	0
R0416	0	0	R0416	0	0	R0416	0	0	R0416	0	0	R0416	0	0	R0416	0	0	R0416	0	0	R0416	0	0	R0416	0	0
R0417	0	0	R0417	0	0	R0417	0	0	R0417	0	0	R0417	0	0	R0417	0	0	R0417	0	0	R0417	0	0	R0417	0	0
R0418	0	0	R0418	0	0	R0418	0	0	R0418	0	0	R0418	0	0	R0418	0	0	R0418	0	0	R0418	0	0	R0418	0	0
R0419	0	0	R0419	0	0	R0419	0	0	R0419	0	0	R0419	0	0	R0419	0	0	R0419	0	0	R0419	0	0	R0419	0	0
R0420	0	0	R0420	0	0	R0420	0	0	R0420	0	0	R0420	0	0	R0420	0	0	R0420	0	0	R0420	0	0	R0420	0	0
R0421	0	0	R0421	0	0	R0421	0	0	R0421	0	0	R0421	0	0	R0421	0	0	R0421	0	0	R0421	0	0	R0421	0	0
R0422	0	0	R0422	0	0	R0422	0	0	R0422	0	0	R0422	0	0	R0422	0	0	R0422	0	0	R0422	0	0	R0422	0	0
R0423	0	15.8116	R0423	0	0	R0423	0	17.9088	R0423	0	14.7762	R0423	0	0	R0423	0	15.9328	R0423	0	16.5742	R0423	0	0	R0423	0	18.152
R0425	-15.8116	7e-06	R0425	3.3e-05	3.3e-05	R0425	-17.9088	3.3e-05	R0425	-14.7762	4e-06	R0425	2.9e-05	2.9e-05	R0425	-15.9328	2.9e-05	R0425	-16.5742	5e-06	R0425	3.3e-05	3.3e-05	R0425	-18.152	3.3e-05
R0427	0	0	R0427	0	0	R0427	0	0	R0427	0	0	R0427	0	0	R0427	0	0	R0427	0	0	R0427	0	0	R0427	0	0
R0428	0	0	R0428	0	0	R0428	0	0	R0428	0	0	R0428	0	0	R0428	0	0	R0428	0	0	R0428	0	0	R0428	0	0
R0430	0	0	R0430	0	0	R0430	0	0	R0430	0	0	R0430	0	0	R0430	0	0	R0430	0	0	R0430	0	0	R0430	0	0
R0431	0	0	R0431	0	0	R0431	0	0	R0431	0	0	R0431	0	0	R0431	0	0	R0431	0	0	R0431	0	0	R0431	0	0
R0432	-11.1604	0	R0432	0	0	R0432	-11.928	0	R0432	-9.94438	0	R0432	0	0	R0432	-10.368	0	R0432	-11.5421	0	R0432	0	0	R0432	-12.12	0
R0433	-11.1604	0	R0433	0	0	R0433	-11.928	0	R0433	-9.94438	0	R0433	0	0	R0433	-10.368	0	R0433	-11.5421	0	R0433	0	0	R0433	-12.12	0
R0435	-11.1604	0	R0435	0	0	R0435	-11.928	0	R0435	-9.94438	0	R0435	0	0	R0435	-10.368	0	R0435	-11.5421	0	R0435	0	0	R0435	-12.12	0
R0437	-11.1604	0	R0437	0	0	R0437	-11.928	0	R0437	-9.94438	0	R0437	0	0	R0437	-10.368	0	R0437	-11.5421	0	R0437	0	0	R0437	-12.12	0
R0438	0	0	R0438	0	0	R0438	0	0	R0438	0	0	R0438	0	0	R0438	0	0	R0438	0	0	R0438	0	0	R0438	0	0
R0439	0	0	R0439	0	0	R0439	0	0	R0439	0	0	R0439	0	0	R0439	0	0	R0439	0	0	R0439	0	0	R0439	0	0
R0440	0	0	R0440	0	0	R0440	0	0	R0440	0	0	R0440	0	0	R0440	0	0	R0440	0	0	R0440	0	0	R0440	0	0
R0441	-11.1604	0	R0441	0	0	R0441	-11.928	0	R0441	-9.94438	0	R0441	0	0	R0441	-10.368	0	R0441	-11.5421	0	R0441	0	0	R0441	-12.12	0
R0442	0	0	R0442	0	0	R0442	0	0	R0442	0	0	R0442	0	0	R0442	0	0	R0442	0	0	R0442	0	0	R0442	0	0
R0444	-9.3323	-0.022168	R0444	-7.01636	-7.01636	R0444	-9.94	0	R0444	-8.3052	-0.012234	R0444	-6.02326	-6.02326	R0444	-8.64	0	R0444	-9.64325	-0.016688	R0444	-7.13859	-7.13859	R0444	-10.1	0
R0445	0	0	R0445	0	0	R0445	0	0	R0445	0	0	R0445	0	0	R0445	0	0	R0445	0	0	R0445	0	0	R0445	0	0
R0447	-4.81072	0	R0447	0	0	R0447	-4.81072	0	R0447	-4.67778	0	R0447	0	0	R0447	-4.67778	0	R0447	-5.46824	0	R0447	0	0	R0447	-5.46824	0
R0448	0	0	R0448	0	0	R0448	0	0	R0448	0	0	R0448	0	0	R0448	0	0	R0448	0	0	R0448	0	0	R0448	0	0
R0450	0	0	R0450	0	0	R0450	0	0	R0450	0	0	R0450	0	0	R0450	0	0	R0450	0	0	R0450	0	0	R0450	0	0
R0452	0	0	R0452	0	0	R0452	0	0	R0452	0	0	R0452	0	0	R0452	0	0	R0452	0	0	R0452	0	0	R0452	0	0
R0453	0	0	R0453	0	0	R0453	0	0	R0453	0	0	R0453	0	0	R0453	0	0	R0453	0	0	R0453	0	0	R0453	0	0
R0455	0	0	R0455	0	0	R0455	0	0	R0455	0	0	R0455	0	0	R0455	0	0	R0455	0	0	R0455	0	0	R0455	0	0
R0456	0	0	R0456	0	0	R0456	0	0	R0456	0	0	R0456	0	0	R0456	0	0	R0456	0	0	R0456	0	0	R0456	0	0
R0458	0	0	R0458	0	0	R0458	0	0	R0458	0	0	R0458	0	0	R0458	0	0	R0458	0	0	R0458	0	0	R0458	0	0
R0459	0	0	R0459	0	0	R0459	0	0	R0459	0	0	R0459	0	0	R0459	0	0	R0459	0	0	R0459	0	0	R0459	0	0
R0460	0	0	R0460	0	0	R0460	0	0	R0460	0	0	R0460	0	0	R0460	0	0	R0460	0	0	R0460	0	0	R0460	0	0
R0461	0	0	R0461	0	0	R0461	0	0	R0461	0	0	R0461	0	0	R0461	0	0	R0461	0	0	R0461	0	0	R0461	0	0
R0462	0	0	R0462	0	0	R0462	0	0	R0462	0	0	R0462	0	0	R0462	0	0	R0462	0	0	R0462	0	0	R0462	0	0
R0463	0	0	R0463	0	0	R0463	0	0	R0463	0	0	R0463	0	0	R0463	0	0	R0463	0	0	R0463	0	0	R0463	0	0
R0464	0	0	R0464	0	0	R0464	0	0	R0464	0	0	R0464	0	0	R0464	0	0	R0464	0	0	R0464	0	0	R0464	0	0
R0465	0	0	R0465	0	0	R0465	0	0	R0465	0	0	R0465	0	0	R0465	0	0	R0465	0	0	R0465	0	0	R0465	0	0
R0466	0	0	R0466	0	0	R0466	0	0	R0466	0	0	R0466	0	0	R0466	0	0	R0466	0	0	R0466	0	0	R0466	0	0
R0467	0	0	R0467	0	0	R0467	0	0	R0467	0	0	R0467	0	0	R0467	0	0	R0467	0	0	R0467	0	0	R0467	0	0
R0468	0	0	R0468	0	0	R0468	0	0	R0468	0	0	R0468	0	0	R0468	0	0	R0468	0	0	R0468	0	0	R0468	0	0
R0469	0	0	R0469	0	0	R0469	0	0	R0469	0	0	R0469	0	0	R0469	0	0	R0469	0	0	R0469	0	0	R0469	0	0
R0470	0	0	R0470	0	0	R0470	0	0	R0470	0	0	R0470	0	0	R0470	0	0	R0470	0	0	R0470	0	0	R0470	0	0
R0471	0	0	R0471	0	0	R0471	0	0	R0471	0	0	R0471	0	0	R0471	0	0	R0471	0	0	R0471	0	0	R0471	0	0
R0472	0	0	R0472	0	0	R0472	0	0	R0472	0	0	R0472	0	0	R0472	0	0	R0472	0	0	R0472	0	0	R0472	0	0
R0473	0	0	R0473	0	0	R0473	0	0	R0473	0	0	R0473	0	0	R0473	0	0	R0473	0	0	R0473	0	0	R0473	0	0
R0474	0	0	R0474	0	0	R0474	0	0	R0474	0	0	R0474	0	0	R0474	0	0	R0474	0	0	R0474	0	0	R0474	0	0
R0475	0	0	R0475	0	0	R0475	0	0	R0475	0	0	R0475	0	0	R0475	0	0	R0475	0	0	R0475	0	0	R0475	0	0
R0476	0	0	R0476	0	0	R0476	0	0	R0476	0	0	R0476	0	0	R0476	0	0	R0476	0	0	R0476	0	0	R0476	0	0
R0477	0	0	R0477	0	0	R0477	0	0	R0477	0	0	R0477	0	0	R0477	0	0	R0477	0	0	R0477	0	0	R0477	0	0
R0478	0	0	R0478	0	0	R0478	0	0	R0478	0	0	R0478	0	0	R0478	0	0	R0478	0	0	R0478	0	0	R0478	0	0
R0479	0	0	R0479	0	0	R0479	0	0	R0479	0	0	R0479	0	0	R0479	0	0	R0479	0	0	R0479	0	0	R0479	0	0
R0480	0	0	R0480	0	0	R0480	0	0	R0480	0	0	R0480	0	0	R0480	0	0	R0480	0	0	R0480	0	0	R0480	0	0
R0482	0	0	R0482	0	0	R0482	0	0	R0482	0	0	R0482	0	0	R0482	0	0	R0482	0	0	R0482	0	0	R0482	0	0
R0483	0.047043	1.80211	R0483	0.22725	0.22725	R0483	0	2.09934	R0483	0.025963	1.87172	R0483	0.203395	0.203395	R0483	0	2.04144	R0483	0.035415	1.88614	R0483	0.230186	0.230186	R0483	0	2.10647
R0484	0	0	R0484	0	0	R0484	0	0	R0484	0	0	R0484	0	0	R0484	0	0	R0484	0	0	R0484	0	0	R0484	0	0
R0486	0.047043	1.80211	R0486	0.22725	0.22725	R0486	0	2.09934	R0486	0.025963	1.87172	R0486	0.203395	0.203395	R0486	0	2.04144	R0486	0.035415	1.88614	R0486	0.230186	0.230186	R0486	0	2.10647
R0488	0.047043	1.80211	R0488	0.22725	0.22725	R0488	0	2.09934	R0488	0.025963	1.87172	R0488	0.203395	0.203395	R0488	0	2.04144	R0488	0.035415	1.88614	R0488	0.230186	0.230186	R0488	0	2.10647
R0490	0.047043	1.80211	R0490	0.22725	0.22725	R0490	0	2.09934	R0490	0.025963	1.87172	R0490	0.203395	0.203395	R0490	0	2.04144	R0490	0.035415	1.88614	R0490	0.230186	0.230186	R0490	0	2.10647
R0492	0	1.80211	R0492	0	0.22725	R0492	0	2.09934	R0492	0	1.87172	R0492	0	0.203395	R0492	0	2.04144	R0492	0	1.88614	R0492	0	0.230186	R0492	0	2.10647
R0493	0	1.80211	R0493	0	0.22725	R0493	0	2.09934	R0493	0	1.87172	R0493	0	0.203395	R0493	0	2.04144	R0493	0	1.88614	R0493	0	0.230186	R0493	0	2.10647
R0496	-1.80988	-0.054822	R0496	-0.264829	-0.264829	R0496	-2.09934	0	R0496	-1.87601	-0.030256	R0496	-0.237029	-0.237029	R0496	-2.04144	0	R0496	-1.892	-0.041272	R0496	-0.26825	-0.26825	R0496	-2.10647	0
R0497	0.054822	1.80988	R0497	0.264829	0.264829	R0497	0	2.09934	R0497	0.030256	1.87601	R0497	0.237029	0.237029	R0497	0	2.04144	R0497	0.041272	1.892	R0497	0.26825	0.26825	R0497	0	2.10647
R0499	0.047043	1.80211	R0499	0.22725	0.22725	R0499	0	2.09934	R0499	0.025963	1.87172	R0499	0.203395	0.203395	R0499	0	2.04144	R0499	0.035415	1.88614	R0499	0.230186	0.230186	R0499	0	2.10647
R0500	0	0	R0500	0	0	R0500	0	0	R0500	0	0	R0500	0	0	R0500	0	0	R0500	0	0	R0500	0	0	R0500	0	0
R0501	0	0	R0501	0	0	R0501	0	0	R0501	0	0	R0501	0	0	R0501	0	0	R0501	0	0	R0501	0	0	R0501	0	0
R0502	0	0	R0502	0	0	R0502	0	0	R0502	0	0	R0502	0	0	R0502	0	0	R0502	0	0	R0502	0	0	R0502	0	0
R0503	0	0	R0503	0	0	R0503	0	0	R0503	0	0	R0503	0	0	R0503	0	0	R0503	0	0	R0503	0	0	R0503	0	0
R0504	0	0	R0504	0	0	R0504	0	0	R0504	0	0	R0504	0	0	R0504	0	0	R0504	0	0	R0504	0	0	R0504	0	0
R0505	-18.6953	3.64513	R0505	-14.1809	-14.1809	R0505	-19.88	3.976	R0505	-16.6273	3.2734	R0505	-12.1791	-12.1791	R0505	-17.28	3.456	R0505	-19.3096	3.79091	R0505	-14.4273	-14.4273	R0505	-20.2	4.04
R0506	0	0	R0506	0	0	R0506	0	0	R0506	0	0	R0506	0	0	R0506	0	0	R0506	0	0	R0506	0	0	R0506	0	0
R0507	0	0	R0507	0	0	R0507	0	0	R0507	0	0	R0507	0	0	R0507	0	0	R0507	0	0	R0507	0	0	R0507	0	0
R0508	0	0	R0508	0	0	R0508	0	0	R0508	0	0	R0508	0	0	R0508	0	0	R0508	0	0	R0508	0	0	R0508	0	0
R0509	0	0	R0509	0	0	R0509	0	0	R0509	0	0	R0509	0	0	R0509	0	0	R0509	0	0	R0509	0	0	R0509	0	0
R0510	0	0	R0510	0	0	R0510	0	0	R0510	0	0	R0510	0	0	R0510	0	0	R0510	0	0	R0510	0	0	R0510	0	0
R0513	0	0	R0513	0	0	R0513	0	0	R0513	0	0	R0513	0	0	R0513	0	0	R0513	0	0	R0513	0	0	R0513	0	0
R0514	-6.95742	0	R0514	0	0	R0514	-8.42213	0	R0514	-7.31448	0	R0514	0	0	R0514	-8.14553	0	R0514	-7.36744	0	R0514	0	0	R0514	-8.45617	0
R0515	-7.60462	0	R0515	0	0	R0515	-9.20558	0	R0515	-7.9949	0	R0515	0	0	R0515	-8.90326	0	R0515	-8.05279	0	R0515	0	0	R0515	-9.23907	0
R0516	0	0	R0516	0	0	R0516	0	0	R0516	0	0	R0516	0	0	R0516	0	0	R0516	0	0	R0516	0	0	R0516	0	0
R0517	-7.18679	0	R0517	0	0	R0517	-8.69978	0	R0517	-7.55562	0	R0517	0	0	R0517	-8.41407	0	R0517	-7.61032	0	R0517	0	0	R0517	-8.73494	0
R0518	0	0	R0518	0	0	R0518	0	0	R0518	0	0	R0518	0	0	R0518	0	0	R0518	0	0	R0518	0	0	R0518	0	0
R0523	-7.9972	-0.021622	R0523	-0.104447	-0.104447	R0523	-9.65463	0	R0523	-8.37038	-0.011933	R0523	-0.093483	-0.093483	R0523	-9.16	0	R0523	-8.46188	-0.016277	R0523	-0.105796	-0.105796	R0523	-9.69366	0
R0524	-6.19821	-0.02842	R0524	-0.137289	-0.137289	R0524	-7.46868	0	R0524	-6.50211	-0.015685	R0524	-0.122878	-0.122878	R0524	-7.17895	0	R0524	-6.55479	-0.021396	R0524	-0.139063	-0.139063	R0524	-7.49887	0
R0525	-6.85132	-0.029433	R0525	-0.14218	-0.14218	R0525	-7.98508	0	R0525	-6.87766	-0.016244	R0525	-0.127255	-0.127255	R0525	-7.47908	0	R0525	-7.1985	-0.022158	R0525	-0.144017	-0.144017	R0525	-8.04239	0
R0526	0	0	R0526	0	0	R0526	0	0	R0526	0	0	R0526	0	0	R0526	0	0	R0526	0	0	R0526	0	0	R0526	0	0
R0527	0	0	R0527	0	0	R0527	0	0	R0527	0	0	R0527	0	0	R0527	0	0	R0527	0	0	R0527	0	0	R0527	0	0
R0528	0	0	R0528	0	0	R0528	0	0	R0528	0	0	R0528	0	0	R0528	0	0	R0528	0	0	R0528	0	0	R0528	0	0
R0529	0	0	R0529	0	0	R0529	0	0	R0529	0	0	R0529	0	0	R0529	0	0	R0529	0	0	R0529	0	0	R0529	0	0
R0531	0	0	R0531	0	0	R0531	0	0	R0531	0	0	R0531	0	0	R0531	0	0	R0531	0	0	R0531	0	0	R0531	0	0
R0532	0	0	R0532	0	0	R0532	0	0	R0532	0	0	R0532	0	0	R0532	0	0	R0532	0	0	R0532	0	0	R0532	0	0
R0533	0	0	R0533	0	0	R0533	0	0	R0533	0	0	R0533	0	0	R0533	0	0	R0533	0	0	R0533	0	0	R0533	0	0
R0536	0	0	R0536	0	0	R0536	0	0	R0536	0	0	R0536	0	0	R0536	0	0	R0536	0	0	R0536	0	0	R0536	0	0
R0537	0	0	R0537	0	0	R0537	0	0	R0537	0	0	R0537	0	0	R0537	0	0	R0537	0	0	R0537	0	0	R0537	0	0
R0539	0.002383	27.9328	R0539	20.7393	20.7393	R0539	0	29.82	R0539	0.001315	24.8802	R0539	17.7925	17.7925	R0539	0	25.92	R0539	0.001794	28.8815	R0539	21.102	21.102	R0539	0	30.3
R0541	0	0	R0541	0	0	R0541	0	0	R0541	0	0	R0541	0	0	R0541	0	0	R0541	0	0	R0541	0	0	R0541	0	0
R0542	0	0	R0542	0	0	R0542	0	0	R0542	0	0	R0542	0	0	R0542	0	0	R0542	0	0	R0542	0	0	R0542	0	0
R0543	0	27.9304	R0543	0	20.7278	R0543	0	29.82	R0543	0	24.8789	R0543	0	17.7822	R0543	0	25.92	R0543	0	28.8797	R0543	0	21.0904	R0543	0	30.3
R0544	0	0	R0544	0	0	R0544	0	0	R0544	0	0	R0544	0	0	R0544	0	0	R0544	0	0	R0544	0	0	R0544	0	0
R0545	0	0	R0545	0	0	R0545	0	0	R0545	0	0	R0545	0	0	R0545	0	0	R0545	0	0	R0545	0	0	R0545	0	0
R0546	0.104674	76.7037	R0546	0.505645	0.505645	R0546	0	91.52	R0546	0.057768	79.3712	R0546	0.452566	0.452566	R0546	0	89.57	R0546	0.078801	80.7671	R0546	0.512177	0.512177	R0546	0	91.76
R0547	0	0	R0547	0	0	R0547	0	0	R0547	0	0	R0547	0	0	R0547	0	0	R0547	0	0	R0547	0	0	R0547	0	0
R0549	0	0	R0549	0	0	R0549	0	0	R0549	0	0	R0549	0	0	R0549	0	0	R0549	0	0	R0549	0	0	R0549	0	0
R0550	-12.4005	0	R0550	0	0	R0550	-13.2533	0	R0550	-11.0493	0	R0550	0	0	R0550	-11.52	0	R0550	-12.8246	0	R0550	0	0	R0550	-13.4667	0
R0551	0	0	R0551	0	0	R0551	0	0	R0551	0	0	R0551	0	0	R0551	0	0	R0551	0	0	R0551	0	0	R0551	0	0
R0552	0	0	R0552	0	0	R0552	0	0	R0552	0	0	R0552	0	0	R0552	0	0	R0552	0	0	R0552	0	0	R0552	0	0
R0554	0	0	R0554	0	0	R0554	0	0	R0554	0	0	R0554	0	0	R0554	0	0	R0554	0	0	R0554	0	0	R0554	0	0
R0555	-0.000115	-0.000115	R0555	-0.000557	-0.000557	R0555	-0.000557	0	R0555	-6.4e-05	-6.4e-05	R0555	-0.000499	-0.000499	R0555	-0.000499	0	R0555	-8.7e-05	-8.7e-05	R0555	-0.000565	-0.000565	R0555	-0.000565	0
R0559	-6.16979	0	R0559	0	0	R0559	-7.46868	0	R0559	-6.48643	0	R0559	0	0	R0559	-7.17895	0	R0559	-6.53339	0	R0559	0	0	R0559	-7.49887	0
R0560	-7.97558	0	R0560	0	0	R0560	-9.65463	0	R0560	-8.35845	0	R0560	0	0	R0560	-9.16	0	R0560	-8.44561	0	R0560	0	0	R0560	-9.69366	0
R0561	-6.82189	0	R0561	0	0	R0561	-7.98508	0	R0561	-6.86141	0	R0561	0	0	R0561	-7.47908	0	R0561	-7.17634	0	R0561	0	0	R0561	-8.04239	0
R0565	0	0	R0565	0	0	R0565	0	0	R0565	0	0	R0565	0	0	R0565	0	0	R0565	0	0	R0565	0	0	R0565	0	0
R0566	0	0	R0566	0	0	R0566	0	0	R0566	0	0	R0566	0	0	R0566	0	0	R0566	0	0	R0566	0	0	R0566	0	0
R0567	0	0	R0567	0	0	R0567	0	0	R0567	0	0	R0567	0	0	R0567	0	0	R0567	0	0	R0567	0	0	R0567	0	0
R0568	0	76.599	R0568	0	0	R0568	0	91.52	R0568	0	79.3134	R0568	0	0	R0568	0	89.57	R0568	0	80.6883	R0568	0	0	R0568	0	91.76
R0570	0.047043	1.80211	R0570	0.22725	0.22725	R0570	0	2.09934	R0570	0.025963	1.87172	R0570	0.203395	0.203395	R0570	0	2.04144	R0570	0.035415	1.88614	R0570	0.230186	0.230186	R0570	0	2.10647
R0572	0	0	R0572	0	0	R0572	0	0	R0572	0	0	R0572	0	0	R0572	0	0	R0572	0	0	R0572	0	0	R0572	0	0
R0573	-76.43	38.4806	R0573	0.816605	0.874589	R0573	-91.52	45.76	R0573	-79.2201	39.7566	R0573	0.730885	0.782782	R0573	-89.57	44.785	R0573	-80.5611	40.4805	R0573	0.827155	0.885888	R0573	-91.76	45.88
R0574	0	0	R0574	0	0	R0574	0	0	R0574	0	0	R0574	0	0	R0574	0	0	R0574	0	0	R0574	0	0	R0574	0	0
R0577	0	0	R0577	0	0	R0577	0	0	R0577	0	0	R0577	0	0	R0577	0	0	R0577	0	0	R0577	0	0	R0577	0	0
R0578	-15.8123	-0.000681	R0578	-0.00329	-0.00329	R0578	-17.9088	0	R0578	-14.7766	-0.000376	R0578	-0.002945	-0.002945	R0578	-15.9328	0	R0578	-16.5747	-0.000513	R0578	-0.003333	-0.003333	R0578	-18.152	0
R0580	0	38.2995	R0580	0	0	R0580	0	45.76	R0580	0	39.6567	R0580	0	0	R0580	0	44.785	R0580	0	40.3442	R0580	0	0	R0580	0	45.88
R0583	-27.9304	20.9844	R0583	-20.7278	0	R0583	-29.82	22.1715	R0583	-24.8789	19.0083	R0583	-17.7822	0	R0583	-25.92	19.6634	R0583	-28.8797	21.5865	R0583	-21.0904	0	R0583	-30.3	22.4802
R0584	0.008507	28.6185	R0584	0.041093	20.7689	R0584	0	29.82	R0584	0.004695	25.2569	R0584	0.03678	17.819	R0584	0	25.92	R0584	0.006404	29.3955	R0584	0.041624	21.132	R0584	0	30.3
R0585	0	0	R0585	0	0	R0585	0	0	R0585	0	0	R0585	0	0	R0585	0	0	R0585	0	0	R0585	0	0	R0585	0	0
R0587	0	0.000115	R0587	0.000557	0.000557	R0587	0	0.000557	R0587	0	6.4e-05	R0587	0.000499	0.000499	R0587	0	0.000499	R0587	0	8.7e-05	R0587	0.000565	0.000565	R0587	0	0.000565
R0590	0.000115	0.000115	R0590	0.000557	0.000557	R0590	0	0.000557	R0590	6.4e-05	6.4e-05	R0590	0.000499	0.000499	R0590	0	0.000499	R0590	8.7e-05	8.7e-05	R0590	0.000565	0.000565	R0590	0	0.000565
R0591	0	0.000115	R0591	0	0	R0591	0	0.000557	R0591	0	6.4e-05	R0591	0	0	R0591	0	0.000499	R0591	0	8.7e-05	R0591	0	0	R0591	0	0.000565
R0592	0	0.000115	R0592	0	0	R0592	0	0.000557	R0592	0	6.4e-05	R0592	0	0	R0592	0	0.000499	R0592	0	8.7e-05	R0592	0	0	R0592	0	0.000565
R0594	-18.6953	3.64509	R0594	-14.1811	-14.1811	R0594	-19.88	3.976	R0594	-16.6274	3.27338	R0594	-12.1793	-12.1793	R0594	-17.28	3.456	R0594	-19.3096	3.79089	R0594	-14.4274	-14.4274	R0594	-20.2	4.04
R0595	0	0	R0595	0	0	R0595	0	0	R0595	0	0	R0595	0	0	R0595	0	0	R0595	0	0	R0595	0	0	R0595	0	0
R0597	0.000115	0.000115	R0597	0.000557	0.000557	R0597	0	0.000557	R0597	6.4e-05	6.4e-05	R0597	0.000499	0.000499	R0597	0	0.000499	R0597	8.7e-05	8.7e-05	R0597	0.000565	0.000565	R0597	0	0.000565
R0599	0	32.7351	R0599	0	20.4999	R0599	0	34.82	R0599	0	29.7694	R0599	0	17.5782	R0599	0	30.92	R0599	0	33.7304	R0599	0	20.8595	R0599	0	35.3
R0600	0	0	R0600	0	0	R0600	0	0	R0600	0	0	R0600	0	0	R0600	0	0	R0600	0	0	R0600	0	0	R0600	0	0
R0602	-32.7351	0	R0602	-20.4999	0	R0602	-34.82	0	R0602	-29.7694	0	R0602	-17.5782	0	R0602	-30.92	0	R0602	-33.7304	0	R0602	-20.8595	0	R0602	-35.3	0
R0604	0	0	R0604	0	0	R0604	0	0	R0604	0	0	R0604	0	0	R0604	0	0	R0604	0	0	R0604	0	0	R0604	0	0
R0605	0	0.014408	R0605	0.069601	0.069601	R0605	0	0.069601	R0605	0	0.007952	R0605	0.062295	0.062295	R0605	0	0.062295	R0605	0	0.010847	R0605	0.0705	0.0705	R0605	0	0.0705
R0606	0	0	R0606	0	0	R0606	0	0	R0606	0	0	R0606	0	0	R0606	0	0	R0606	0	0	R0606	0	0	R0606	0	0
R0607	0	0	R0607	0	0	R0607	0	0	R0607	0	0	R0607	0	0	R0607	0	0	R0607	0	0	R0607	0	0	R0607	0	0
R0608	0	0	R0608	0	0	R0608	0	0	R0608	0	0	R0608	0	0	R0608	0	0	R0608	0	0	R0608	0	0	R0608	0	0
R0609	0	0	R0609	0	0	R0609	0	0	R0609	0	0	R0609	0	0	R0609	0	0	R0609	0	0	R0609	0	0	R0609	0	0
R0610	0	0	R0610	0	0	R0610	0	0	R0610	0	0	R0610	0	0	R0610	0	0	R0610	0	0	R0610	0	0	R0610	0	0
R0611	0	0	R0611	0	0	R0611	0	0	R0611	0	0	R0611	0	0	R0611	0	0	R0611	0	0	R0611	0	0	R0611	0	0
R0612	0	0	R0612	0	0	R0612	0	0	R0612	0	0	R0612	0	0	R0612	0	0	R0612	0	0	R0612	0	0	R0612	0	0
R0613	0	0	R0613	0	0	R0613	0	0	R0613	0	0	R0613	0	0	R0613	0	0	R0613	0	0	R0613	0	0	R0613	0	0
R0614	0	0	R0614	0	0	R0614	0	0	R0614	0	0	R0614	0	0	R0614	0	0	R0614	0	0	R0614	0	0	R0614	0	0
R0615	0	0	R0615	0	0	R0615	0	0	R0615	0	0	R0615	0	0	R0615	0	0	R0615	0	0	R0615	0	0	R0615	0	0
R0616	0	0	R0616	0	0	R0616	0	0	R0616	0	0	R0616	0	0	R0616	0	0	R0616	0	0	R0616	0	0	R0616	0	0
R0617	0	0	R0617	0	0	R0617	0	0	R0617	0	0	R0617	0	0	R0617	0	0	R0617	0	0	R0617	0	0	R0617	0	0
R0618	0	0	R0618	0	0	R0618	0	0	R0618	0	0	R0618	0	0	R0618	0	0	R0618	0	0	R0618	0	0	R0618	0	0
R0619	0	0	R0619	0	0	R0619	0	0	R0619	0	0	R0619	0	0	R0619	0	0	R0619	0	0	R0619	0	0	R0619	0	0
R0620	0	0	R0620	0	0	R0620	0	0	R0620	0	0	R0620	0	0	R0620	0	0	R0620	0	0	R0620	0	0	R0620	0	0
R0621	0	0	R0621	0	0	R0621	0	0	R0621	0	0	R0621	0	0	R0621	0	0	R0621	0	0	R0621	0	0	R0621	0	0
R0623	-6.98323	0	R0623	0	0	R0623	-8.3168	0	R0623	-7.31494	0	R0623	0	0	R0623	-8.0568	0	R0623	-7.36387	0	R0623	0	0	R0623	-8.3488	0
R0624	0	0	R0624	0	0	R0624	0	0	R0624	0	0	R0624	0	0	R0624	0	0	R0624	0	0	R0624	0	0	R0624	0	0
R0625	0.037759	27.9682	R0625	0.182399	20.9102	R0625	0	29.82	R0625	0.020838	24.8997	R0625	0.163252	17.9455	R0625	0	25.92	R0625	0.028426	28.9081	R0625	0.184755	21.2751	R0625	0	30.3
R0626	-27.9338	0	R0626	-20.7444	-0.016622	R0626	-29.82	0	R0626	-24.8808	0	R0626	-17.7971	-0.014877	R0626	-25.92	0	R0626	-28.8823	0	R0626	-21.1072	-0.016837	R0626	-30.3	0
R0627	0	0	R0627	0	0	R0627	0	0	R0627	0	0	R0627	0	0	R0627	0	0	R0627	0	0	R0627	0	0	R0627	0	0
R0628	0	0	R0628	0	0	R0628	0	0	R0628	0	0	R0628	0	0	R0628	0	0	R0628	0	0	R0628	0	0	R0628	0	0
R0629	0	0	R0629	0	0	R0629	0	0	R0629	0	0	R0629	0	0	R0629	0	0	R0629	0	0	R0629	0	0	R0629	0	0
R0630	0	0	R0630	0	0	R0630	0	0	R0630	0	0	R0630	0	0	R0630	0	0	R0630	0	0	R0630	0	0	R0630	0	0
R0631	0	0	R0631	0	0	R0631	0	0	R0631	0	0	R0631	0	0	R0631	0	0	R0631	0	0	R0631	0	0	R0631	0	0
R0632	8.3e-05	8.3e-05	R0632	0.0004	0.0004	R0632	0	0.0004	R0632	4.6e-05	4.6e-05	R0632	0.000358	0.000358	R0632	0	0.000358	R0632	6.2e-05	6.2e-05	R0632	0.000405	0.000405	R0632	0	0.000405
R0633	0	0	R0633	0	0	R0633	0	0	R0633	0	0	R0633	0	0	R0633	0	0	R0633	0	0	R0633	0	0	R0633	0	0
R0634	0	0	R0634	0	0	R0634	0	0	R0634	0	0	R0634	0	0	R0634	0	0	R0634	0	0	R0634	0	0	R0634	0	0
R0635	0	0	R0635	0	0	R0635	0	0	R0635	0	0	R0635	0	0	R0635	0	0	R0635	0	0	R0635	0	0	R0635	0	0
R0636	0	0	R0636	0	0	R0636	0	0	R0636	0	0	R0636	0	0	R0636	0	0	R0636	0	0	R0636	0	0	R0636	0	0
R0637	0	0	R0637	0	0	R0637	0	0	R0637	0	0	R0637	0	0	R0637	0	0	R0637	0	0	R0637	0	0	R0637	0	0
R0638	0	0	R0638	0	0	R0638	0	0	R0638	0	0	R0638	0	0	R0638	0	0	R0638	0	0	R0638	0	0	R0638	0	0
R0639	0	0	R0639	0	0	R0639	0	0	R0639	0	0	R0639	0	0	R0639	0	0	R0639	0	0	R0639	0	0	R0639	0	0
R0640	0	0	R0640	0	0	R0640	0	0	R0640	0	0	R0640	0	0	R0640	0	0	R0640	0	0	R0640	0	0	R0640	0	0
R0642	-7.2e-05	-7.2e-05	R0642	-0.000349	-0.000349	R0642	-0.000349	0	R0642	-4e-05	-4e-05	R0642	-0.000312	-0.000312	R0642	-0.000312	0	R0642	-5.4e-05	-5.4e-05	R0642	-0.000353	-0.000353	R0642	-0.000353	0
R0643	0	7.2e-05	R0643	0	0.000349	R0643	0	0.000349	R0643	0	4e-05	R0643	0	0.000312	R0643	0	0.000312	R0643	0	5.4e-05	R0643	0	0.000353	R0643	0	0.000353
R0644	0	7.2e-05	R0644	0	0.000349	R0644	0	0.000349	R0644	0	4e-05	R0644	0	0.000312	R0644	0	0.000312	R0644	0	5.4e-05	R0644	0	0.000353	R0644	0	0.000353
R0647	1.8e-05	1.8e-05	R0647	8.6e-05	8.6e-05	R0647	0	8.6e-05	R0647	1e-05	1e-05	R0647	7.7e-05	7.7e-05	R0647	0	7.7e-05	R0647	1.3e-05	1.3e-05	R0647	8.8e-05	8.8e-05	R0647	0	8.8e-05
R0648	1.8e-05	1.8e-05	R0648	8.6e-05	8.6e-05	R0648	0	8.6e-05	R0648	1e-05	1e-05	R0648	7.7e-05	7.7e-05	R0648	0	7.7e-05	R0648	1.3e-05	1.3e-05	R0648	8.8e-05	8.8e-05	R0648	0	8.8e-05
R0649	0.283705	32.659	R0649	1.32266	1.32266	R0649	0	37.6028	R0649	0.154235	32.9636	R0649	1.18382	1.18382	R0649	0	34.56	R0649	0.210611	34.1449	R0649	1.33975	1.33975	R0649	0	37.8234
R0650	0	0	R0650	0	0	R0650	0	0	R0650	0	0	R0650	0	0	R0650	0	0	R0650	0	0	R0650	0	0	R0650	0	0
R0651	0	0	R0651	0	0	R0651	0	0	R0651	0	0	R0651	0	0	R0651	0	0	R0651	0	0	R0651	0	0	R0651	0	0
R0652	0	0	R0652	0	0	R0652	0	0	R0652	0	0	R0652	0	0	R0652	0	0	R0652	0	0	R0652	0	0	R0652	0	0
R0653	0	0	R0653	0	0	R0653	0	0	R0653	0	0	R0653	0	0	R0653	0	0	R0653	0	0	R0653	0	0	R0653	0	0
R0654	0	0	R0654	0	0	R0654	0	0	R0654	0	0	R0654	0	0	R0654	0	0	R0654	0	0	R0654	0	0	R0654	0	0
R0655	0	0	R0655	0	0	R0655	0	0	R0655	0	0	R0655	0	0	R0655	0	0	R0655	0	0	R0655	0	0	R0655	0	0
R0656	0	0	R0656	0	0	R0656	0	0	R0656	0	0	R0656	0	0	R0656	0	0	R0656	0	0	R0656	0	0	R0656	0	0
R0657	0	0	R0657	0	0	R0657	0	0	R0657	0	0	R0657	0	0	R0657	0	0	R0657	0	0	R0657	0	0	R0657	0	0
R0658	8.3e-05	8.3e-05	R0658	0.0004	0.0004	R0658	0	0.0004	R0658	4.6e-05	4.6e-05	R0658	0.000358	0.000358	R0658	0	0.000358	R0658	6.2e-05	6.2e-05	R0658	0.000405	0.000405	R0658	0	0.000405
R0659	0	0	R0659	0	0	R0659	0	0	R0659	0	0	R0659	0	0	R0659	0	0	R0659	0	0	R0659	0	0	R0659	0	0
R0660	0	0	R0660	0	0	R0660	0	0	R0660	0	0	R0660	0	0	R0660	0	0	R0660	0	0	R0660	0	0	R0660	0	0
R0661	0	0	R0661	0	0	R0661	0	0	R0661	0	0	R0661	0	0	R0661	0	0	R0661	0	0	R0661	0	0	R0661	0	0
R0662	0	0	R0662	0	0	R0662	0	0	R0662	0	0	R0662	0	0	R0662	0	0	R0662	0	0	R0662	0	0	R0662	0	0
R0663	0	0	R0663	0	0	R0663	0	0	R0663	0	0	R0663	0	0	R0663	0	0	R0663	0	0	R0663	0	0	R0663	0	0
R0664	0	0	R0664	0	0	R0664	0	0	R0664	0	0	R0664	0	0	R0664	0	0	R0664	0	0	R0664	0	0	R0664	0	0
R0665	0	0	R0665	0	0	R0665	0	0	R0665	0	0	R0665	0	0	R0665	0	0	R0665	0	0	R0665	0	0	R0665	0	0
R0666	0	0	R0666	0	0	R0666	0	0	R0666	0	0	R0666	0	0	R0666	0	0	R0666	0	0	R0666	0	0	R0666	0	0
R0667	-5.59046	0	R0667	0	0	R0667	-5.59046	0	R0667	-5.22694	0	R0667	0	0	R0667	-5.22694	0	R0667	-5.61197	0	R0667	0	0	R0667	-5.61197	0
R0668	-4.21222	0	R0668	0	0	R0668	-4.21222	0	R0668	-3.97176	0	R0668	0	0	R0668	-3.97176	0	R0668	-4.23839	0	R0668	0	0	R0668	-4.23839	0
R0669	0	0	R0669	0	0	R0669	0	0	R0669	0	0	R0669	0	0	R0669	0	0	R0669	0	0	R0669	0	0	R0669	0	0
R0670	0	0	R0670	0	0	R0670	0	0	R0670	0	0	R0670	0	0	R0670	0	0	R0670	0	0	R0670	0	0	R0670	0	0
R0673	0.046316	0.046325	R0673	0.223735	0.223735	R0673	0	0.223779	R0673	0.025561	0.025566	R0673	0.20025	0.20025	R0673	0	0.200288	R0673	0.034868	0.034874	R0673	0.226626	0.226626	R0673	0	0.22667
R0674	0.047043	1.80211	R0674	0.22725	0.22725	R0674	0	2.09934	R0674	0.025963	1.87172	R0674	0.203395	0.203395	R0674	0	2.04144	R0674	0.035415	1.88614	R0674	0.230186	0.230186	R0674	0	2.10647
R0676	0.037361	6.20715	R0676	0.180479	0.180479	R0676	0	7.46868	R0676	0.020619	6.50705	R0676	0.161534	0.161534	R0676	0	7.17895	R0676	0.028126	6.56152	R0676	0.18281	0.18281	R0676	0	7.49887
R0680	0	7.2e-05	R0680	0	0.000349	R0680	0	0.000349	R0680	0	4e-05	R0680	0	0.000312	R0680	0	0.000312	R0680	0	5.4e-05	R0680	0	0.000353	R0680	0	0.000353
R0681	0	7.2e-05	R0681	0	0.000349	R0681	0	0.000349	R0681	0	4e-05	R0681	0	0.000312	R0681	0	0.000312	R0681	0	5.4e-05	R0681	0	0.000353	R0681	0	0.000353
R0683	0	7.2e-05	R0683	0	0.000349	R0683	0	0.000349	R0683	0	4e-05	R0683	0	0.000312	R0683	0	0.000312	R0683	0	5.4e-05	R0683	0	0.000353	R0683	0	0.000353
R0687	0.000155	38.2997	R0687	0.000749	0.000749	R0687	0	45.76	R0687	8.6e-05	39.6568	R0687	0.00067	0.00067	R0687	0	44.785	R0687	0.000117	40.3443	R0687	0.000758	0.000758	R0687	0	45.88
R0688	0	0	R0688	0	0	R0688	0	0	R0688	0	0	R0688	0	0	R0688	0	0	R0688	0	0	R0688	0	0	R0688	0	0
R0689	0	0	R0689	0	0	R0689	0	0	R0689	0	0	R0689	0	0	R0689	0	0	R0689	0	0	R0689	0	0	R0689	0	0
R0690	0	0	R0690	0	0	R0690	0	0	R0690	0	0	R0690	0	0	R0690	0	0	R0690	0	0	R0690	0	0	R0690	0	0
R0691	0	0	R0691	0	0	R0691	0	0	R0691	0	0	R0691	0	0	R0691	0	0	R0691	0	0	R0691	0	0	R0691	0	0
R0692	0	0	R0692	0	0	R0692	0	0	R0692	0	0	R0692	0	0	R0692	0	0	R0692	0	0	R0692	0	0	R0692	0	0
R0693	0	0	R0693	0	0	R0693	0	0	R0693	0	0	R0693	0	0	R0693	0	0	R0693	0	0	R0693	0	0	R0693	0	0
R0694	0	0	R0694	0	0	R0694	0	0	R0694	0	0	R0694	0	0	R0694	0	0	R0694	0	0	R0694	0	0	R0694	0	0
R0695	0	0	R0695	0	0	R0695	0	0	R0695	0	0	R0695	0	0	R0695	0	0	R0695	0	0	R0695	0	0	R0695	0	0
R0696	0	0	R0696	0	0	R0696	0	0	R0696	0	0	R0696	0	0	R0696	0	0	R0696	0	0	R0696	0	0	R0696	0	0
R0697	0	0	R0697	0	0	R0697	0	0	R0697	0	0	R0697	0	0	R0697	0	0	R0697	0	0	R0697	0	0	R0697	0	0
R0698	0	0	R0698	0	0	R0698	0	0	R0698	0	0	R0698	0	0	R0698	0	0	R0698	0	0	R0698	0	0	R0698	0	0
R0699	0	0	R0699	0	0	R0699	0	0	R0699	0	0	R0699	0	0	R0699	0	0	R0699	0	0	R0699	0	0	R0699	0	0
R0700	0	0	R0700	0	0	R0700	0	0	R0700	0	0	R0700	0	0	R0700	0	0	R0700	0	0	R0700	0	0	R0700	0	0
R0701	0	0	R0701	0	0	R0701	0	0	R0701	0	0	R0701	0	0	R0701	0	0	R0701	0	0	R0701	0	0	R0701	0	0
R0702	0	0	R0702	0	0	R0702	0	0	R0702	0	0	R0702	0	0	R0702	0	0	R0702	0	0	R0702	0	0	R0702	0	0
R0703	0	0	R0703	0	0	R0703	0	0	R0703	0	0	R0703	0	0	R0703	0	0	R0703	0	0	R0703	0	0	R0703	0	0
R0704	0	0	R0704	0	0	R0704	0	0	R0704	0	0	R0704	0	0	R0704	0	0	R0704	0	0	R0704	0	0	R0704	0	0
R0705	0	1.75506	R0705	0	0	R0705	0	2.09934	R0705	0	1.84576	R0705	0	0	R0705	0	2.04144	R0705	0	1.85073	R0705	0	0	R0705	0	2.10647
R0706	0	0	R0706	0	0	R0706	0	0	R0706	0	0	R0706	0	0	R0706	0	0	R0706	0	0	R0706	0	0	R0706	0	0
R0707	0	0.034579	R0707	0	0.139201	R0707	0	0.165694	R0707	0	0.019084	R0707	0	0.124589	R0707	0	0.148301	R0707	0	0.026032	R0707	0	0.141	R0707	0	0.167835
R0708	0	0	R0708	0	0	R0708	0	0	R0708	0	0	R0708	0	0	R0708	0	0	R0708	0	0	R0708	0	0	R0708	0	0
R0709	0	0	R0709	0	0	R0709	0	0	R0709	0	0	R0709	0	0	R0709	0	0	R0709	0	0	R0709	0	0	R0709	0	0
R0710	0	0	R0710	0	0	R0710	0	0	R0710	0	0	R0710	0	0	R0710	0	0	R0710	0	0	R0710	0	0	R0710	0	0
R0711	0	0	R0711	0	0	R0711	0	0	R0711	0	0	R0711	0	0	R0711	0	0	R0711	0	0	R0711	0	0	R0711	0	0
R0712	0	0	R0712	0	0	R0712	0	0	R0712	0	0	R0712	0	0	R0712	0	0	R0712	0	0	R0712	0	0	R0712	0	0
R0713	0	0	R0713	0	0	R0713	0	0	R0713	0	0	R0713	0	0	R0713	0	0	R0713	0	0	R0713	0	0	R0713	0	0
R0714	0	0.034579	R0714	0	0.139201	R0714	0	0.165694	R0714	0	0.019084	R0714	0	0.124589	R0714	0	0.148301	R0714	0	0.026032	R0714	0	0.141	R0714	0	0.167835
R0715	0	0.034579	R0715	0	0.139201	R0715	0	0.165694	R0715	0	0.019084	R0715	0	0.124589	R0715	0	0.148301	R0715	0	0.026032	R0715	0	0.141	R0715	0	0.167835
R0716	0	0	R0716	0	0	R0716	0	0	R0716	0	0	R0716	0	0	R0716	0	0	R0716	0	0	R0716	0	0	R0716	0	0
R0717	0	0	R0717	0	0	R0717	0	0	R0717	0	0	R0717	0	0	R0717	0	0	R0717	0	0	R0717	0	0	R0717	0	0
R0718	0	0	R0718	0	0	R0718	0	0	R0718	0	0	R0718	0	0	R0718	0	0	R0718	0	0	R0718	0	0	R0718	0	0
R0719	0	0.172897	R0719	0	0	R0719	0	0.830904	R0719	0	0.095419	R0719	0	0	R0719	0	0.743682	R0719	0	0.130161	R0719	0	0	R0719	0	0.841638
R0720	0	0.034579	R0720	0	0.139201	R0720	0	0.165694	R0720	0	0.019084	R0720	0	0.124589	R0720	0	0.148301	R0720	0	0.026032	R0720	0	0.141	R0720	0	0.167835
R0721	0	0.034579	R0721	0	0.139201	R0721	0	0.165694	R0721	0	0.019084	R0721	0	0.124589	R0721	0	0.148301	R0721	0	0.026032	R0721	0	0.141	R0721	0	0.167835
R0722	0	0.034579	R0722	0	0	R0722	0	0.165694	R0722	0	0.019084	R0722	0	0	R0722	0	0.148301	R0722	0	0.026032	R0722	0	0	R0722	0	0.167835
R0723	0	0	R0723	0	0	R0723	0	0	R0723	0	0	R0723	0	0	R0723	0	0	R0723	0	0	R0723	0	0	R0723	0	0
R0724	0	0	R0724	0	0	R0724	0	0	R0724	0	0	R0724	0	0	R0724	0	0	R0724	0	0	R0724	0	0	R0724	0	0
R0725	0	0	R0725	0	0	R0725	0	0	R0725	0	0	R0725	0	0	R0725	0	0	R0725	0	0	R0725	0	0	R0725	0	0
R0726	0	0	R0726	0	0	R0726	0	0	R0726	0	0	R0726	0	0	R0726	0	0	R0726	0	0	R0726	0	0	R0726	0	0
R0727	0	0	R0727	0	0	R0727	0	0	R0727	0	0	R0727	0	0	R0727	0	0	R0727	0	0	R0727	0	0	R0727	0	0
R0728	0	0	R0728	0	0	R0728	0	0	R0728	0	0	R0728	0	0	R0728	0	0	R0728	0	0	R0728	0	0	R0728	0	0
R0729	0	0	R0729	0	0	R0729	0	0	R0729	0	0	R0729	0	0	R0729	0	0	R0729	0	0	R0729	0	0	R0729	0	0
R0730	0	0	R0730	0	0	R0730	0	0	R0730	0	0	R0730	0	0	R0730	0	0	R0730	0	0	R0730	0	0	R0730	0	0
R0731	0	0	R0731	0	0	R0731	0	0	R0731	0	0	R0731	0	0	R0731	0	0	R0731	0	0	R0731	0	0	R0731	0	0
R0732	0	0.034579	R0732	0	0.139201	R0732	0	0.165694	R0732	0	0.019084	R0732	0	0.124589	R0732	0	0.148301	R0732	0	0.026032	R0732	0	0.141	R0732	0	0.167835
R0733	-0.007602	0.026977	R0733	-0.008884	-0.008884	R0733	-0.036428	0.129645	R0733	-0.004196	0.014888	R0733	-0.007952	-0.007952	R0733	-0.032604	0.116036	R0733	-0.005723	0.020309	R0733	-0.008999	-0.008999	R0733	-0.036899	0.13132
R0734	-0.007602	0.026977	R0734	-0.008884	-0.008884	R0734	-0.036428	0.129645	R0734	-0.004196	0.014888	R0734	-0.007952	-0.007952	R0734	-0.032604	0.116036	R0734	-0.005723	0.020309	R0734	-0.008999	-0.008999	R0734	-0.036899	0.13132
R0735	0	0	R0735	0	0	R0735	0	0	R0735	0	0	R0735	0	0	R0735	0	0	R0735	0	0	R0735	0	0	R0735	0	0
R0737	-0.007602	0.026977	R0737	-0.008884	-0.008884	R0737	-0.036428	0.129645	R0737	-0.004196	0.014888	R0737	-0.007952	-0.007952	R0737	-0.032604	0.116036	R0737	-0.005723	0.020309	R0737	-0.008999	-0.008999	R0737	-0.036899	0.13132
R0738	0	0	R0738	0	0	R0738	0	0	R0738	0	0	R0738	0	0	R0738	0	0	R0738	0	0	R0738	0	0	R0738	0	0
R0739	-0.14592	0.026977	R0739	-0.008884	-0.008884	R0739	-0.701258	0.129645	R0739	-0.080531	0.014888	R0739	-0.007952	-0.007952	R0739	-0.627646	0.116036	R0739	-0.109852	0.020309	R0739	-0.008999	-0.008999	R0739	-0.710318	0.13132
R0740	-0.007602	0.026977	R0740	-0.008884	-0.008884	R0740	-0.036428	0.129645	R0740	-0.004196	0.014888	R0740	-0.007952	-0.007952	R0740	-0.032604	0.116036	R0740	-0.005723	0.020309	R0740	-0.008999	-0.008999	R0740	-0.036899	0.13132
R0741	-0.007602	0.026977	R0741	-0.008884	-0.008884	R0741	-0.036428	0.129645	R0741	-0.004196	0.014888	R0741	-0.007952	-0.007952	R0741	-0.032604	0.116036	R0741	-0.005723	0.020309	R0741	-0.008999	-0.008999	R0741	-0.036899	0.13132
R0742	0	19.4036	R0742	0	3.75997	R0742	0	19.88	R0742	0	17.0171	R0742	0	3.36528	R0742	0	17.28	R0742	0	19.8413	R0742	0	3.80854	R0742	0	20.2
R0749	0	9e-06	R0749	0	0	R0749	0	4.4e-05	R0749	0	5e-06	R0749	0	0	R0749	0	3.9e-05	R0749	0	7e-06	R0749	0	0	R0749	0	4.4e-05
R0750	-9e-06	0	R0750	-4.4e-05	0	R0750	-4.4e-05	0	R0750	-5e-06	0	R0750	-3.9e-05	0	R0750	-3.9e-05	0	R0750	-7e-06	0	R0750	-4.4e-05	0	R0750	-4.4e-05	0
R0751	0	0	R0751	0	0	R0751	0	0	R0751	0	0	R0751	0	0	R0751	0	0	R0751	0	0	R0751	0	0	R0751	0	0
R0752	0	27.9304	R0752	0	20.7278	R0752	0	29.82	R0752	0	24.8789	R0752	0	17.7822	R0752	0	25.92	R0752	0	28.8797	R0752	0	21.0904	R0752	0	30.3
R0753	0	0	R0753	0	0	R0753	0	0	R0753	0	0	R0753	0	0	R0753	0	0	R0753	0	0	R0753	0	0	R0753	0	0
R0754	0	1.75506	R0754	0	0	R0754	0	2.09934	R0754	0	1.84576	R0754	0	0	R0754	0	2.04144	R0754	0	1.85073	R0754	0	0	R0754	0	2.10647
R0755	0	9e-06	R0755	4.4e-05	4.4e-05	R0755	0	4.4e-05	R0755	0	5e-06	R0755	3.9e-05	3.9e-05	R0755	0	3.9e-05	R0755	0	7e-06	R0755	4.4e-05	4.4e-05	R0755	0	4.4e-05
R0756	0	0	R0756	0	0	R0756	0	0	R0756	0	0	R0756	0	0	R0756	0	0	R0756	0	0	R0756	0	0	R0756	0	0
R0757	0	0	R0757	0	0	R0757	0	0	R0757	0	0	R0757	0	0	R0757	0	0	R0757	0	0	R0757	0	0	R0757	0	0
R0760	0.002383	27.9328	R0760	20.7393	20.7393	R0760	0	29.82	R0760	0.001315	24.8802	R0760	17.7925	17.7925	R0760	0	25.92	R0760	0.001794	28.8815	R0760	21.102	21.102	R0760	0	30.3
R0761	9e-06	1.75507	R0761	4.4e-05	4.4e-05	R0761	0	2.09934	R0761	5e-06	1.84576	R0761	3.9e-05	3.9e-05	R0761	0	2.04144	R0761	7e-06	1.85074	R0761	4.4e-05	4.4e-05	R0761	0	2.10647
R0763	0	8.9e-05	R0763	0	0.00043	R0763	0	0.00043	R0763	0	4.9e-05	R0763	0	0.000385	R0763	0	0.000385	R0763	0	6.7e-05	R0763	0	0.000436	R0763	0	0.000436
R0764	0	8.9e-05	R0764	0	0.00043	R0764	0	0.00043	R0764	0	4.9e-05	R0764	0	0.000385	R0764	0	0.000385	R0764	0	6.7e-05	R0764	0	0.000436	R0764	0	0.000436
R0768	9e-06	9e-06	R0768	4.4e-05	4.4e-05	R0768	0	4.4e-05	R0768	5e-06	5e-06	R0768	3.9e-05	3.9e-05	R0768	0	3.9e-05	R0768	7e-06	7e-06	R0768	4.4e-05	4.4e-05	R0768	0	4.4e-05
R0769	9e-06	9e-06	R0769	4.4e-05	4.4e-05	R0769	0	4.4e-05	R0769	5e-06	5e-06	R0769	3.9e-05	3.9e-05	R0769	0	3.9e-05	R0769	7e-06	7e-06	R0769	4.4e-05	4.4e-05	R0769	0	4.4e-05
R0770	9e-06	9e-06	R0770	4.4e-05	4.4e-05	R0770	0	4.4e-05	R0770	5e-06	5e-06	R0770	3.9e-05	3.9e-05	R0770	0	3.9e-05	R0770	7e-06	7e-06	R0770	4.4e-05	4.4e-05	R0770	0	4.4e-05
R0771	9e-06	9e-06	R0771	4.4e-05	4.4e-05	R0771	0	4.4e-05	R0771	5e-06	5e-06	R0771	3.9e-05	3.9e-05	R0771	0	3.9e-05	R0771	7e-06	7e-06	R0771	4.4e-05	4.4e-05	R0771	0	4.4e-05
R0772	9e-06	9e-06	R0772	4.4e-05	4.4e-05	R0772	0	4.4e-05	R0772	5e-06	5e-06	R0772	3.9e-05	3.9e-05	R0772	0	3.9e-05	R0772	7e-06	7e-06	R0772	4.4e-05	4.4e-05	R0772	0	4.4e-05
R0773	9e-06	9e-06	R0773	4.4e-05	4.4e-05	R0773	0	4.4e-05	R0773	5e-06	5e-06	R0773	3.9e-05	3.9e-05	R0773	0	3.9e-05	R0773	7e-06	7e-06	R0773	4.4e-05	4.4e-05	R0773	0	4.4e-05
R0774	9e-06	9e-06	R0774	4.4e-05	4.4e-05	R0774	0	4.4e-05	R0774	5e-06	5e-06	R0774	3.9e-05	3.9e-05	R0774	0	3.9e-05	R0774	7e-06	7e-06	R0774	4.4e-05	4.4e-05	R0774	0	4.4e-05
R0776	-17.4123	3.32639	R0776	-0.193662	-0.193662	R0776	-19.0145	3.87034	R0776	-16.4484	3.45293	R0776	-0.173333	-0.173333	R0776	-17.28	3.7636	R0776	-18.0134	3.48033	R0776	-0.196164	-0.196164	R0776	-19.2182	3.88348
R0779	-17.4593	3.32639	R0779	-0.420913	-0.193662	R0779	-19.0145	3.87034	R0779	-16.4744	3.45293	R0779	-0.376729	-0.173333	R0779	-17.28	3.7636	R0779	-18.0488	3.48033	R0779	-0.426351	-0.196164	R0779	-19.2182	3.88348
R0780	0	0	R0780	0	0	R0780	0	0	R0780	0	0	R0780	0	0	R0780	0	0	R0780	0	0	R0780	0	0	R0780	0	0
R0781	0	0	R0781	0	0	R0781	0	0	R0781	0	0	R0781	0	0	R0781	0	0	R0781	0	0	R0781	0	0	R0781	0	0
R0782	0	0	R0782	0	0	R0782	0	0	R0782	0	0	R0782	0	0	R0782	0	0	R0782	0	0	R0782	0	0	R0782	0	0
R0783	0	0	R0783	0	0	R0783	0	0	R0783	0	0	R0783	0	0	R0783	0	0	R0783	0	0	R0783	0	0	R0783	0	0
R0784	0	0	R0784	0	0	R0784	0	0	R0784	0	0	R0784	0	0	R0784	0	0	R0784	0	0	R0784	0	0	R0784	0	0
R0785	0	0	R0785	0	0	R0785	0	0	R0785	0	0	R0785	0	0	R0785	0	0	R0785	0	0	R0785	0	0	R0785	0	0
R0786	0	0	R0786	0	0	R0786	0	0	R0786	0	0	R0786	0	0	R0786	0	0	R0786	0	0	R0786	0	0	R0786	0	0
R0787	0	0	R0787	0	0	R0787	0	0	R0787	0	0	R0787	0	0	R0787	0	0	R0787	0	0	R0787	0	0	R0787	0	0
R0788	0	0	R0788	0	0	R0788	0	0	R0788	0	0	R0788	0	0	R0788	0	0	R0788	0	0	R0788	0	0	R0788	0	0
R0789	0	0	R0789	0	0	R0789	0	0	R0789	0	0	R0789	0	0	R0789	0	0	R0789	0	0	R0789	0	0	R0789	0	0
R0790	0	0	R0790	0	0	R0790	0	0	R0790	0	0	R0790	0	0	R0790	0	0	R0790	0	0	R0790	0	0	R0790	0	0
R0791	0	0	R0791	0	0	R0791	0	0	R0791	0	0	R0791	0	0	R0791	0	0	R0791	0	0	R0791	0	0	R0791	0	0
R0792	0	0	R0792	0	0	R0792	0	0	R0792	0	0	R0792	0	0	R0792	0	0	R0792	0	0	R0792	0	0	R0792	0	0
R0793	0	0	R0793	0	0	R0793	0	0	R0793	0	0	R0793	0	0	R0793	0	0	R0793	0	0	R0793	0	0	R0793	0	0
R0794	0	0	R0794	0	0	R0794	0	0	R0794	0	0	R0794	0	0	R0794	0	0	R0794	0	0	R0794	0	0	R0794	0	0
R0795	0	0	R0795	0	0	R0795	0	0	R0795	0	0	R0795	0	0	R0795	0	0	R0795	0	0	R0795	0	0	R0795	0	0
R0796	0	0	R0796	0	0	R0796	0	0	R0796	0	0	R0796	0	0	R0796	0	0	R0796	0	0	R0796	0	0	R0796	0	0
R0797	0	0	R0797	0	0	R0797	0	0	R0797	0	0	R0797	0	0	R0797	0	0	R0797	0	0	R0797	0	0	R0797	0	0
R0798	0	0	R0798	0	0	R0798	0	0	R0798	0	0	R0798	0	0	R0798	0	0	R0798	0	0	R0798	0	0	R0798	0	0
R0799	-3.93117	0	R0799	0	0	R0799	-4.70233	0	R0799	-4.13432	0	R0799	0	0	R0799	-4.57264	0	R0799	-4.14546	0	R0799	0	0	R0799	-4.71829	0
R0801	0	27.9304	R0801	0	20.7278	R0801	0	29.82	R0801	0	24.8789	R0801	0	17.7822	R0801	0	25.92	R0801	0	28.8797	R0801	0	21.0904	R0801	0	30.3
R0804	0	0	R0804	0	0	R0804	0	0	R0804	0	0	R0804	0	0	R0804	0	0	R0804	0	0	R0804	0	0	R0804	0	0
R0805	0	0	R0805	0	0	R0805	0	0	R0805	0	0	R0805	0	0	R0805	0	0	R0805	0	0	R0805	0	0	R0805	0	0
R0806	0	0	R0806	0	0	R0806	0	0	R0806	0	0	R0806	0	0	R0806	0	0	R0806	0	0	R0806	0	0	R0806	0	0
R0807	0	0	R0807	0	0	R0807	0	0	R0807	0	0	R0807	0	0	R0807	0	0	R0807	0	0	R0807	0	0	R0807	0	0
R0808	0	0	R0808	0	0	R0808	0	0	R0808	0	0	R0808	0	0	R0808	0	0	R0808	0	0	R0808	0	0	R0808	0	0
R0809	0	0	R0809	0	0	R0809	0	0	R0809	0	0	R0809	0	0	R0809	0	0	R0809	0	0	R0809	0	0	R0809	0	0
R0811	0	0	R0811	0	0	R0811	0	0	R0811	0	0	R0811	0	0	R0811	0	0	R0811	0	0	R0811	0	0	R0811	0	0
R0812	0	0	R0812	0	0	R0812	0	0	R0812	0	0	R0812	0	0	R0812	0	0	R0812	0	0	R0812	0	0	R0812	0	0
R0813	0	0	R0813	0	0	R0813	0	0	R0813	0	0	R0813	0	0	R0813	0	0	R0813	0	0	R0813	0	0	R0813	0	0
R0814	0	0	R0814	0	0	R0814	0	0	R0814	0	0	R0814	0	0	R0814	0	0	R0814	0	0	R0814	0	0	R0814	0	0
R0815	0	0	R0815	0	0	R0815	0	0	R0815	0	0	R0815	0	0	R0815	0	0	R0815	0	0	R0815	0	0	R0815	0	0
R0817	0	0	R0817	0	0	R0817	0	0	R0817	0	0	R0817	0	0	R0817	0	0	R0817	0	0	R0817	0	0	R0817	0	0
R0818	0	0	R0818	0	0	R0818	0	0	R0818	0	0	R0818	0	0	R0818	0	0	R0818	0	0	R0818	0	0	R0818	0	0
R0819	0	0	R0819	0	0	R0819	0	0	R0819	0	0	R0819	0	0	R0819	0	0	R0819	0	0	R0819	0	0	R0819	0	0
R0820	0	0	R0820	0	0	R0820	0	0	R0820	0	0	R0820	0	0	R0820	0	0	R0820	0	0	R0820	0	0	R0820	0	0
R0821	0	7.15416	R0821	0	0	R0821	0	9.02286	R0821	0	7.04461	R0821	0	0	R0821	0	8.07571	R0821	0	7.73289	R0821	0	0	R0821	0	9.13943
R0822	-18.6203	0	R0822	0	0	R0822	-19.88	0	R0822	-16.5859	0	R0822	0	0	R0822	-17.28	0	R0822	-19.2531	0	R0822	0	0	R0822	-20.2	0
R0824	0	0	R0824	0	0	R0824	0	0	R0824	0	0	R0824	0	0	R0824	0	0	R0824	0	0	R0824	0	0	R0824	0	0
R0825	0	0	R0825	0	0	R0825	0	0	R0825	0	0	R0825	0	0	R0825	0	0	R0825	0	0	R0825	0	0	R0825	0	0
R0826	0	0	R0826	0	0	R0826	0	0	R0826	0	0	R0826	0	0	R0826	0	0	R0826	0	0	R0826	0	0	R0826	0	0
R0827	0	17.3832	R0827	0	0	R0827	0	19.0145	R0827	0	16.4324	R0827	0	0	R0827	0	17.28	R0827	0	17.9916	R0827	0	0	R0827	0	19.2182
R0828	0	0	R0828	0	0	R0828	0	0	R0828	0	0	R0828	0	0	R0828	0	0	R0828	0	0	R0828	0	0	R0828	0	0
R0830	0.106563	38.4061	R0830	0.514771	0.514771	R0830	0	45.76	R0830	0.058811	39.7155	R0830	0.460735	0.460735	R0830	0	44.785	R0830	0.080223	40.4244	R0830	0.521422	0.521422	R0830	0	45.88
R0831	0	38.2995	R0831	0	0	R0831	0	45.76	R0831	0	39.6567	R0831	0	0	R0831	0	44.785	R0831	0	40.3442	R0831	0	0	R0831	0	45.88
R0832	0	0	R0832	0	0	R0832	0	0	R0832	0	0	R0832	0	0	R0832	0	0	R0832	0	0	R0832	0	0	R0832	0	0
R0833	0.017871	38.3174	R0833	0.086327	0.086327	R0833	0	45.76	R0833	0.009863	39.6666	R0833	0.077265	0.077265	R0833	0	44.785	R0833	0.013453	40.3576	R0833	0.087442	0.087442	R0833	0	45.88
R0834	0	0	R0834	0	0	R0834	0	0	R0834	0	0	R0834	0	0	R0834	0	0	R0834	0	0	R0834	0	0	R0834	0	0
R0835	0	0	R0835	0	0	R0835	0	0	R0835	0	0	R0835	0	0	R0835	0	0	R0835	0	0	R0835	0	0	R0835	0	0
R0836	0	0	R0836	0	0	R0836	0	0	R0836	0	0	R0836	0	0	R0836	0	0	R0836	0	0	R0836	0	0	R0836	0	0
R0837	0	0	R0837	0	0	R0837	0	0	R0837	0	0	R0837	0	0	R0837	0	0	R0837	0	0	R0837	0	0	R0837	0	0
R0839	0	0	R0839	0	0	R0839	0	0	R0839	0	0	R0839	0	0	R0839	0	0	R0839	0	0	R0839	0	0	R0839	0	0
R0842	0.027584	17.3998	R0842	0.13325	0.13325	R0842	0	19.0145	R0842	0.015223	16.4415	R0842	0.119263	0.119263	R0842	0	17.28	R0842	0.020766	18.004	R0842	0.134972	0.134972	R0842	0	19.2182
R0843	0	6.53998	R0843	0	0	R0843	0	7.9168	R0843	0	6.87561	R0843	0	0	R0843	0	7.6568	R0843	0	6.9254	R0843	0	0	R0843	0	7.9488
R0844	0	0	R0844	0	0	R0844	0	0	R0844	0	0	R0844	0	0	R0844	0	0	R0844	0	0	R0844	0	0	R0844	0	0
R0845	0	0	R0845	0	0	R0845	0	0	R0845	0	0	R0845	0	0	R0845	0	0	R0845	0	0	R0845	0	0	R0845	0	0
R0846	0	9e-06	R0846	0	4.4e-05	R0846	0	4.4e-05	R0846	0	5e-06	R0846	0	3.9e-05	R0846	0	3.9e-05	R0846	0	7e-06	R0846	0	4.4e-05	R0846	0	4.4e-05
R0849	0	0	R0849	0	0	R0849	0	0	R0849	0	0	R0849	0	0	R0849	0	0	R0849	0	0	R0849	0	0	R0849	0	0
R0850	0	0	R0850	0	0	R0850	0	0	R0850	0	0	R0850	0	0	R0850	0	0	R0850	0	0	R0850	0	0	R0850	0	0
R0851	0	0	R0851	0	0	R0851	0	0	R0851	0	0	R0851	0	0	R0851	0	0	R0851	0	0	R0851	0	0	R0851	0	0
R0852	0	0	R0852	0	0	R0852	0	0	R0852	0	0	R0852	0	0	R0852	0	0	R0852	0	0	R0852	0	0	R0852	0	0
R0854	0	0	R0854	0	0	R0854	0	0	R0854	0	0	R0854	0	0	R0854	0	0	R0854	0	0	R0854	0	0	R0854	0	0
R0856	0	0	R0856	0	0	R0856	0	0	R0856	0	0	R0856	0	0	R0856	0	0	R0856	0	0	R0856	0	0	R0856	0	0
R0858	0	0	R0858	0	0	R0858	0	0	R0858	0	0	R0858	0	0	R0858	0	0	R0858	0	0	R0858	0	0	R0858	0	0
R0859	-0.10659	-0.10659	R0859	-0.514897	-0.514897	R0859	-0.514897	0	R0859	-0.058825	-0.058825	R0859	-0.460848	-0.460848	R0859	-0.460848	0	R0859	-0.080243	-0.080243	R0859	-0.52155	-0.52155	R0859	-0.52155	0
R0861	0	0	R0861	0	0	R0861	0	0	R0861	0	0	R0861	0	0	R0861	0	0	R0861	0	0	R0861	0	0	R0861	0	0
R0862	0	0	R0862	0	0	R0862	0	0	R0862	0	0	R0862	0	0	R0862	0	0	R0862	0	0	R0862	0	0	R0862	0	0
R0863	0	0	R0863	0	0	R0863	0	0	R0863	0	0	R0863	0	0	R0863	0	0	R0863	0	0	R0863	0	0	R0863	0	0
R0864	0	0	R0864	0	0	R0864	0	0	R0864	0	0	R0864	0	0	R0864	0	0	R0864	0	0	R0864	0	0	R0864	0	0
R0865	0	0	R0865	0	0	R0865	0	0	R0865	0	0	R0865	0	0	R0865	0	0	R0865	0	0	R0865	0	0	R0865	0	0
R0866	0	0	R0866	0	0	R0866	0	0	R0866	0	0	R0866	0	0	R0866	0	0	R0866	0	0	R0866	0	0	R0866	0	0
R0867	0	0	R0867	0	0	R0867	0	0	R0867	0	0	R0867	0	0	R0867	0	0	R0867	0	0	R0867	0	0	R0867	0	0
R0868	0	0	R0868	0	0	R0868	0	0	R0868	0	0	R0868	0	0	R0868	0	0	R0868	0	0	R0868	0	0	R0868	0	0
R0869	0	0	R0869	0	0	R0869	0	0	R0869	0	0	R0869	0	0	R0869	0	0	R0869	0	0	R0869	0	0	R0869	0	0
R0870	0	0	R0870	0	0	R0870	0	0	R0870	0	0	R0870	0	0	R0870	0	0	R0870	0	0	R0870	0	0	R0870	0	0
R0871	0	0	R0871	0	0	R0871	0	0	R0871	0	0	R0871	0	0	R0871	0	0	R0871	0	0	R0871	0	0	R0871	0	0
R0872	0	0	R0872	0	0	R0872	0	0	R0872	0	0	R0872	0	0	R0872	0	0	R0872	0	0	R0872	0	0	R0872	0	0
R0873	0	0	R0873	0	0	R0873	0	0	R0873	0	0	R0873	0	0	R0873	0	0	R0873	0	0	R0873	0	0	R0873	0	0
R0874	0	0	R0874	0	0	R0874	0	0	R0874	0	0	R0874	0	0	R0874	0	0	R0874	0	0	R0874	0	0	R0874	0	0
R0875	0	0	R0875	0	0	R0875	0	0	R0875	0	0	R0875	0	0	R0875	0	0	R0875	0	0	R0875	0	0	R0875	0	0
R0876	0	0	R0876	0	0	R0876	0	0	R0876	0	0	R0876	0	0	R0876	0	0	R0876	0	0	R0876	0	0	R0876	0	0
R0877	0	0	R0877	0	0	R0877	0	0	R0877	0	0	R0877	0	0	R0877	0	0	R0877	0	0	R0877	0	0	R0877	0	0
R0878	0	0	R0878	0	0	R0878	0	0	R0878	0	0	R0878	0	0	R0878	0	0	R0878	0	0	R0878	0	0	R0878	0	0
R0879	0	0	R0879	0	0	R0879	0	0	R0879	0	0	R0879	0	0	R0879	0	0	R0879	0	0	R0879	0	0	R0879	0	0
R0880	0	0	R0880	0	0	R0880	0	0	R0880	0	0	R0880	0	0	R0880	0	0	R0880	0	0	R0880	0	0	R0880	0	0
R0881	0	0	R0881	0	0	R0881	0	0	R0881	0	0	R0881	0	0	R0881	0	0	R0881	0	0	R0881	0	0	R0881	0	0
R0882	0	0	R0882	0	0	R0882	0	0	R0882	0	0	R0882	0	0	R0882	0	0	R0882	0	0	R0882	0	0	R0882	0	0
R0884	0.034629	3.79324	R0884	0.167282	0.167282	R0884	0	4.54988	R0884	0.019111	3.97061	R0884	0.149722	0.149722	R0884	0	4.40046	R0884	0.02607	4.00618	R0884	0.169443	0.169443	R0884	0	4.56828
R0886	-3.79324	-0.034629	R0886	-0.167282	-0.167282	R0886	-4.54988	0	R0886	-3.97061	-0.019111	R0886	-0.149722	-0.149722	R0886	-4.40046	0	R0886	-4.00618	-0.02607	R0886	-0.169443	-0.169443	R0886	-4.56828	0
R0887	-3.79324	-0.034629	R0887	-0.167282	-0.167282	R0887	-4.54988	0	R0887	-3.97061	-0.019111	R0887	-0.149722	-0.149722	R0887	-4.40046	0	R0887	-4.00618	-0.02607	R0887	-0.169443	-0.169443	R0887	-4.56828	0
R0889	0.034629	3.79324	R0889	0.167282	0.167282	R0889	0	4.54988	R0889	0.019111	3.97061	R0889	0.149722	0.149722	R0889	0	4.40046	R0889	0.02607	4.00618	R0889	0.169443	0.169443	R0889	0	4.56828
R0890	0	0	R0890	0	0	R0890	0	0	R0890	0	0	R0890	0	0	R0890	0	0	R0890	0	0	R0890	0	0	R0890	0	0
R0892	-0.017935	0	R0892	-0.134458	-0.134458	R0892	-0.067625	0	R0892	-0.012236	0	R0892	-0.120344	-0.120344	R0892	-0.0525	0	R0892	-0.01647	0	R0892	-0.136195	-0.136195	R0892	-0.061176	0
R0894	0	0.017935	R0894	0.134458	0.134458	R0894	0	0.017935	R0894	0	0.012236	R0894	0.120344	0.120344	R0894	0	0.013568	R0894	0	0.01647	R0894	0.136195	0.136195	R0894	0	0.020177
R0896	0	0.017935	R0896	0.134458	0.134458	R0896	0	0.134458	R0896	0	0.012236	R0896	0.120344	0.120344	R0896	0	0.012236	R0896	0	0.01647	R0896	0.136195	0.136195	R0896	0	0.01647
R0899	0	0.017935	R0899	0.134458	0.134458	R0899	0	0.071373	R0899	0	0.012236	R0899	0.120344	0.120344	R0899	0	0.019538	R0899	0	0.01647	R0899	0.136195	0.136195	R0899	0	0.021934
R0900	0	0	R0900	0	0	R0900	0	0	R0900	0	0	R0900	0	0	R0900	0	0	R0900	0	0	R0900	0	0	R0900	0	0
R0903	0	0	R0903	0	0	R0903	0	0	R0903	0	0	R0903	0	0	R0903	0	0	R0903	0	0	R0903	0	0	R0903	0	0
R0904	0	0	R0904	0	0	R0904	0	0	R0904	0	0	R0904	0	0	R0904	0	0	R0904	0	0	R0904	0	0	R0904	0	0
R0905	0	0	R0905	0	0	R0905	0	0	R0905	0	0	R0905	0	0	R0905	0	0	R0905	0	0	R0905	0	0	R0905	0	0
R0906	0	0	R0906	0	0	R0906	0	0	R0906	0	0	R0906	0	0	R0906	0	0	R0906	0	0	R0906	0	0	R0906	0	0
R0907	0	0	R0907	0	0	R0907	0	0	R0907	0	0	R0907	0	0	R0907	0	0	R0907	0	0	R0907	0	0	R0907	0	0
R0908	0	0	R0908	0	0	R0908	0	0	R0908	0	0	R0908	0	0	R0908	0	0	R0908	0	0	R0908	0	0	R0908	0	0
R0909	0	0	R0909	0	0	R0909	0	0	R0909	0	0	R0909	0	0	R0909	0	0	R0909	0	0	R0909	0	0	R0909	0	0
R0910	0	0	R0910	0	0	R0910	0	0	R0910	0	0	R0910	0	0	R0910	0	0	R0910	0	0	R0910	0	0	R0910	0	0
R0911	0	0	R0911	0	0	R0911	0	0	R0911	0	0	R0911	0	0	R0911	0	0	R0911	0	0	R0911	0	0	R0911	0	0
R0912	0	0	R0912	0	0	R0912	0	0	R0912	0	0	R0912	0	0	R0912	0	0	R0912	0	0	R0912	0	0	R0912	0	0
R0913	0	0	R0913	0	0	R0913	0	0	R0913	0	0	R0913	0	0	R0913	0	0	R0913	0	0	R0913	0	0	R0913	0	0
R0914	0	0	R0914	0	0	R0914	0	0	R0914	0	0	R0914	0	0	R0914	0	0	R0914	0	0	R0914	0	0	R0914	0	0
R0915	0	0	R0915	0	0	R0915	0	0	R0915	0	0	R0915	0	0	R0915	0	0	R0915	0	0	R0915	0	0	R0915	0	0
R0916	0	0	R0916	0	0	R0916	0	0	R0916	0	0	R0916	0	0	R0916	0	0	R0916	0	0	R0916	0	0	R0916	0	0
R0917	0	0	R0917	0	0	R0917	0	0	R0917	0	0	R0917	0	0	R0917	0	0	R0917	0	0	R0917	0	0	R0917	0	0
R0918	0	0	R0918	0	0	R0918	0	0	R0918	0	0	R0918	0	0	R0918	0	0	R0918	0	0	R0918	0	0	R0918	0	0
R0919	8.3e-05	8.3e-05	R0919	0.0004	0.0004	R0919	0	0.0004	R0919	4.6e-05	4.6e-05	R0919	0.000358	0.000358	R0919	0	0.000358	R0919	6.2e-05	6.2e-05	R0919	0.000405	0.000405	R0919	0	0.000405
R0920	0	0	R0920	0	0	R0920	0	0	R0920	0	0	R0920	0	0	R0920	0	0	R0920	0	0	R0920	0	0	R0920	0	0
R0921	0	0	R0921	0	0	R0921	0	0	R0921	0	0	R0921	0	0	R0921	0	0	R0921	0	0	R0921	0	0	R0921	0	0
R0922	0	0	R0922	0	0	R0922	0	0	R0922	0	0	R0922	0	0	R0922	0	0	R0922	0	0	R0922	0	0	R0922	0	0
R0923	0	0	R0923	0	0	R0923	0	0	R0923	0	0	R0923	0	0	R0923	0	0	R0923	0	0	R0923	0	0	R0923	0	0
R0924	0	0	R0924	0	0	R0924	0	0	R0924	0	0	R0924	0	0	R0924	0	0	R0924	0	0	R0924	0	0	R0924	0	0
R0925	0	0	R0925	0	0	R0925	0	0	R0925	0	0	R0925	0	0	R0925	0	0	R0925	0	0	R0925	0	0	R0925	0	0
R0927	0	0	R0927	0	0	R0927	0	0	R0927	0	0	R0927	0	0	R0927	0	0	R0927	0	0	R0927	0	0	R0927	0	0
R0929	0	0	R0929	0	0	R0929	0	0	R0929	0	0	R0929	0	0	R0929	0	0	R0929	0	0	R0929	0	0	R0929	0	0
R0930	0	0	R0930	0	0	R0930	0	0	R0930	0	0	R0930	0	0	R0930	0	0	R0930	0	0	R0930	0	0	R0930	0	0
R0931	0	0	R0931	0	0	R0931	0	0	R0931	0	0	R0931	0	0	R0931	0	0	R0931	0	0	R0931	0	0	R0931	0	0
R0932	0	3.75861	R0932	0	0	R0932	0	4.54988	R0932	0	3.9515	R0932	0	0	R0932	0	4.40046	R0932	0	3.98011	R0932	0	0	R0932	0	4.56828
R0934	0	0	R0934	0	0	R0934	0	0	R0934	0	0	R0934	0	0	R0934	0	0	R0934	0	0	R0934	0	0	R0934	0	0
R0936	0	0	R0936	0	0	R0936	0	0	R0936	0	0	R0936	0	0	R0936	0	0	R0936	0	0	R0936	0	0	R0936	0	0
R0937	0	0	R0937	0	0	R0937	0	0	R0937	0	0	R0937	0	0	R0937	0	0	R0937	0	0	R0937	0	0	R0937	0	0
R0939	-11.1604	0	R0939	0	0	R0939	-11.928	0	R0939	-9.94438	0	R0939	0	0	R0939	-10.368	0	R0939	-11.5421	0	R0939	0	0	R0939	-12.12	0
R0942	0	0	R0942	0	0	R0942	0	0	R0942	0	0	R0942	0	0	R0942	0	0	R0942	0	0	R0942	0	0	R0942	0	0
R0943	3.86005	9.92732	R0943	6.69608	6.69608	R0943	-0.060433	9.94	R0943	3.21942	8.633	R0943	5.7366	5.7366	R0943	-0.054121	8.64	R0943	2.27903	10.0905	R0943	6.81417	6.81417	R0943	-0.06121	10.1
R0945	0	0	R0945	0	0	R0945	0	0	R0945	0	0	R0945	0	0	R0945	0	0	R0945	0	0	R0945	0	0	R0945	0	0
R0947	0.034629	3.79324	R0947	0.167282	0.167282	R0947	0	4.54988	R0947	0.019111	3.97061	R0947	0.149722	0.149722	R0947	0	4.40046	R0947	0.02607	4.00618	R0947	0.169443	0.169443	R0947	0	4.56828
R0948	0	0	R0948	0	0	R0948	0	0	R0948	0	0	R0948	0	0	R0948	0	0	R0948	0	0	R0948	0	0	R0948	0	0
R0949	-0.034579	0	R0949	-0.139201	-0.139201	R0949	-0.165694	0	R0949	-0.019084	0	R0949	-0.124589	-0.124589	R0949	-0.148301	0	R0949	-0.026032	0	R0949	-0.141	-0.141	R0949	-0.167835	0
R0950	0	0	R0950	0	0	R0950	0	0	R0950	0	0	R0950	0	0	R0950	0	0	R0950	0	0	R0950	0	0	R0950	0	0
R0951	0	0	R0951	0	0	R0951	0	0	R0951	0	0	R0951	0	0	R0951	0	0	R0951	0	0	R0951	0	0	R0951	0	0
R0952	0	0	R0952	0	0	R0952	0	0	R0952	0	0	R0952	0	0	R0952	0	0	R0952	0	0	R0952	0	0	R0952	0	0
R0953	0	0	R0953	0	0	R0953	0	0	R0953	0	0	R0953	0	0	R0953	0	0	R0953	0	0	R0953	0	0	R0953	0	0
R0954	0	0	R0954	0	0	R0954	0	0	R0954	0	0	R0954	0	0	R0954	0	0	R0954	0	0	R0954	0	0	R0954	0	0
R0955	0	0	R0955	0	0	R0955	0	0	R0955	0	0	R0955	0	0	R0955	0	0	R0955	0	0	R0955	0	0	R0955	0	0
R0956	-0.034579	0	R0956	-0.139201	-0.139201	R0956	-0.165694	0	R0956	-0.019084	0	R0956	-0.124589	-0.124589	R0956	-0.148301	0	R0956	-0.026032	0	R0956	-0.141	-0.141	R0956	-0.167835	0
R0957	0	0	R0957	0	0	R0957	0	0	R0957	0	0	R0957	0	0	R0957	0	0	R0957	0	0	R0957	0	0	R0957	0	0
R0958	-0.034579	0	R0958	-0.139201	-0.139201	R0958	-0.165694	0	R0958	-0.019084	0	R0958	-0.124589	-0.124589	R0958	-0.148301	0	R0958	-0.026032	0	R0958	-0.141	-0.141	R0958	-0.167835	0
R0959	0	0	R0959	0	0	R0959	0	0	R0959	0	0	R0959	0	0	R0959	0	0	R0959	0	0	R0959	0	0	R0959	0	0
R0960	0	0	R0960	0	0	R0960	0	0	R0960	0	0	R0960	0	0	R0960	0	0	R0960	0	0	R0960	0	0	R0960	0	0
R0961	0	0	R0961	0	0	R0961	0	0	R0961	0	0	R0961	0	0	R0961	0	0	R0961	0	0	R0961	0	0	R0961	0	0
R0962	0	0	R0962	0	0	R0962	0	0	R0962	0	0	R0962	0	0	R0962	0	0	R0962	0	0	R0962	0	0	R0962	0	0
R0963	0	0	R0963	0	0	R0963	0	0	R0963	0	0	R0963	0	0	R0963	0	0	R0963	0	0	R0963	0	0	R0963	0	0
R0964	0	0	R0964	0	0	R0964	0	0	R0964	0	0	R0964	0	0	R0964	0	0	R0964	0	0	R0964	0	0	R0964	0	0
R0965	-0.034579	0	R0965	0	0	R0965	-0.165694	0	R0965	-0.019084	0	R0965	0	0	R0965	-0.148301	0	R0965	-0.026032	0	R0965	0	0	R0965	-0.167835	0
R0966	0	0	R0966	0	0	R0966	0	0	R0966	0	0	R0966	0	0	R0966	0	0	R0966	0	0	R0966	0	0	R0966	0	0
R0967	0	0	R0967	0	0	R0967	0	0	R0967	0	0	R0967	0	0	R0967	0	0	R0967	0	0	R0967	0	0	R0967	0	0
R0968	0	0	R0968	0	0	R0968	0	0	R0968	0	0	R0968	0	0	R0968	0	0	R0968	0	0	R0968	0	0	R0968	0	0
R0969	-0.034579	0	R0969	-0.139201	-0.139201	R0969	-0.165694	0	R0969	-0.019084	0	R0969	-0.124589	-0.124589	R0969	-0.148301	0	R0969	-0.026032	0	R0969	-0.141	-0.141	R0969	-0.167835	0
R0970	0	0	R0970	0	0	R0970	0	0	R0970	0	0	R0970	0	0	R0970	0	0	R0970	0	0	R0970	0	0	R0970	0	0
R0971	-0.172897	0	R0971	0	0	R0971	-0.830904	0	R0971	-0.095419	0	R0971	0	0	R0971	-0.743682	0	R0971	-0.130161	0	R0971	0	0	R0971	-0.841638	0
R0972	-0.034579	0	R0972	-0.139201	-0.139201	R0972	-0.165694	0	R0972	-0.019084	0	R0972	-0.124589	-0.124589	R0972	-0.148301	0	R0972	-0.026032	0	R0972	-0.141	-0.141	R0972	-0.167835	0
R0973	0	0	R0973	0	0	R0973	0	0	R0973	0	0	R0973	0	0	R0973	0	0	R0973	0	0	R0973	0	0	R0973	0	0
R0975	0	0	R0975	0	0	R0975	0	0	R0975	0	0	R0975	0	0	R0975	0	0	R0975	0	0	R0975	0	0	R0975	0	0
R0976	0	0	R0976	0	0	R0976	0	0	R0976	0	0	R0976	0	0	R0976	0	0	R0976	0	0	R0976	0	0	R0976	0	0
R0977	0	0	R0977	0	0	R0977	0	0	R0977	0	0	R0977	0	0	R0977	0	0	R0977	0	0	R0977	0	0	R0977	0	0
R0978	0	0	R0978	0	0	R0978	0	0	R0978	0	0	R0978	0	0	R0978	0	0	R0978	0	0	R0978	0	0	R0978	0	0
R0980	0.037759	3.96893	R0980	0.182399	0.182399	R0980	0	4.70233	R0980	0.020838	4.15516	R0980	0.163252	0.163252	R0980	0	4.57264	R0980	0.028426	4.17388	R0980	0.184755	0.184755	R0980	0	4.71829
R0982	0.037759	3.96893	R0982	0.182399	0.182399	R0982	0	4.70233	R0982	0.020838	4.15516	R0982	0.163252	0.163252	R0982	0	4.57264	R0982	0.028426	4.17388	R0982	0.184755	0.184755	R0982	0	4.71829
R0984	0	76.599	R0984	0	0	R0984	0	91.52	R0984	0	79.3134	R0984	0	0	R0984	0	89.57	R0984	0	80.6883	R0984	0	0	R0984	0	91.76
R0986	0.56498	77.164	R0986	2.6814	2.6814	R0986	0	91.52	R0986	0.309466	79.6229	R0986	2.39993	2.39993	R0986	0	89.57	R0986	0.422361	81.1107	R0986	2.71604	2.71604	R0986	0	91.76
R0987	0	0	R0987	0	0	R0987	0	0	R0987	0	0	R0987	0	0	R0987	0	0	R0987	0	0	R0987	0	0	R0987	0	0
R0991	0	0	R0991	0	0	R0991	0	0	R0991	0	0	R0991	0	0	R0991	0	0	R0991	0	0	R0991	0	0	R0991	0	0
R0992	9.82073	9.82073	R0992	9.36384	9.36384	R0992	0	9.94	R0992	8.57418	8.57418	R0992	8.12433	8.12433	R0992	0	8.64	R0992	10.0102	10.0102	R0992	9.5164	9.5164	R0992	0	10.1
R0993	0	0	R0993	0	0	R0993	0	0	R0993	0	0	R0993	0	0	R0993	0	0	R0993	0	0	R0993	0	0	R0993	0	0
R0994	0	0	R0994	0	0	R0994	0	0	R0994	0	0	R0994	0	0	R0994	0	0	R0994	0	0	R0994	0	0	R0994	0	0
R0996	0	0	R0996	0	0	R0996	0	0	R0996	0	0	R0996	0	0	R0996	0	0	R0996	0	0	R0996	0	0	R0996	0	0
R0997	0	0	R0997	0	0	R0997	0	0	R0997	0	0	R0997	0	0	R0997	0	0	R0997	0	0	R0997	0	0	R0997	0	0
R1000	0.008507	38.308	R1000	0.041093	0.041093	R1000	0	45.76	R1000	0.004695	39.6614	R1000	0.03678	0.03678	R1000	0	44.785	R1000	0.006404	40.3506	R1000	0.041624	0.041624	R1000	0	45.88
R1002	0.008507	38.308	R1002	0.041093	0.041093	R1002	0	45.76	R1002	0.004695	39.6614	R1002	0.03678	0.03678	R1002	0	44.785	R1002	0.006404	40.3506	R1002	0.041624	0.041624	R1002	0	45.88
R1005	-13.4183	0	R1005	0	0	R1005	-14.8242	0	R1005	-12.2822	0	R1005	0	0	R1005	-13.0581	0	R1005	-13.9832	0	R1005	0	0	R1005	-15.0415	0
R1006	0	0	R1006	0	0	R1006	0	0	R1006	0	0	R1006	0	0	R1006	0	0	R1006	0	0	R1006	0	0	R1006	0	0
R1007	0	0	R1007	0	0	R1007	0	0	R1007	0	0	R1007	0	0	R1007	0	0	R1007	0	0	R1007	0	0	R1007	0	0
R1008	-0.026977	0.007602	R1008	0.008884	0.008884	R1008	-0.129645	0.036428	R1008	-0.014888	0.004196	R1008	0.007952	0.007952	R1008	-0.116036	0.032604	R1008	-0.020309	0.005723	R1008	0.008999	0.008999	R1008	-0.13132	0.036899
R1009	0	0	R1009	0	0	R1009	0	0	R1009	0	0	R1009	0	0	R1009	0	0	R1009	0	0	R1009	0	0	R1009	0	0
R1010	-0.026977	0.14592	R1010	0.008884	0.008884	R1010	-0.129645	0.701258	R1010	-0.014888	0.080531	R1010	0.007952	0.007952	R1010	-0.116036	0.627646	R1010	-0.020309	0.109852	R1010	0.008999	0.008999	R1010	-0.13132	0.710318
R1011	-0.026977	0.007602	R1011	0.008884	0.008884	R1011	-0.129645	0.036428	R1011	-0.014888	0.004196	R1011	0.007952	0.007952	R1011	-0.116036	0.032604	R1011	-0.020309	0.005723	R1011	0.008999	0.008999	R1011	-0.13132	0.036899
R1012	0	0	R1012	0	0	R1012	0	0	R1012	0	0	R1012	0	0	R1012	0	0	R1012	0	0	R1012	0	0	R1012	0	0
R1013	-0.026977	0.007602	R1013	0.008884	0.008884	R1013	-0.129645	0.036428	R1013	-0.014888	0.004196	R1013	0.007952	0.007952	R1013	-0.116036	0.032604	R1013	-0.020309	0.005723	R1013	0.008999	0.008999	R1013	-0.13132	0.036899
R1014	-0.026977	0.007602	R1014	0.008884	0.008884	R1014	-0.129645	0.036428	R1014	-0.014888	0.004196	R1014	0.007952	0.007952	R1014	-0.116036	0.032604	R1014	-0.020309	0.005723	R1014	0.008999	0.008999	R1014	-0.13132	0.036899
R1015	-0.026977	0.007602	R1015	0.008884	0.008884	R1015	-0.129645	0.036428	R1015	-0.014888	0.004196	R1015	0.007952	0.007952	R1015	-0.116036	0.032604	R1015	-0.020309	0.005723	R1015	0.008999	0.008999	R1015	-0.13132	0.036899
R1017	0	13.4183	R1017	0	0	R1017	0	14.8242	R1017	0	12.2822	R1017	0	0	R1017	0	13.0581	R1017	0	13.9832	R1017	0	0	R1017	0	15.0415
R1018	0	0	R1018	0	0	R1018	0	0	R1018	0	0	R1018	0	0	R1018	0	0	R1018	0	0	R1018	0	0	R1018	0	0
R1019	0	0	R1019	0	0	R1019	0	0	R1019	0	0	R1019	0	0	R1019	0	0	R1019	0	0	R1019	0	0	R1019	0	0
R1020	0	13.4183	R1020	0	0	R1020	0	14.8242	R1020	0	12.2822	R1020	0	0	R1020	0	13.0581	R1020	0	13.9832	R1020	0	0	R1020	0	15.0415
R1021	0	0	R1021	0	0	R1021	0	0	R1021	0	0	R1021	0	0	R1021	0	0	R1021	0	0	R1021	0	0	R1021	0	0
R1022	0	0	R1022	0	0	R1022	0	0	R1022	0	0	R1022	0	0	R1022	0	0	R1022	0	0	R1022	0	0	R1022	0	0
R1023	0.034629	3.79324	R1023	0.167282	0.167282	R1023	0	4.54988	R1023	0.019111	3.97061	R1023	0.149722	0.149722	R1023	0	4.40046	R1023	0.02607	4.00618	R1023	0.169443	0.169443	R1023	0	4.56828
R1025	0.007779	0.007779	R1025	0.037578	0.037578	R1025	0	0.037578	R1025	0.004293	0.004293	R1025	0.033634	0.033634	R1025	0	0.033634	R1025	0.005856	0.005856	R1025	0.038064	0.038064	R1025	0	0.038064
R1026	-23.0287	-0.807977	R1026	-3.85524	-3.85524	R1026	-24.2299	0	R1026	-20.8122	-0.443573	R1026	-3.45055	-3.45055	R1026	-21.487	0	R1026	-23.6701	-0.605295	R1026	-3.90504	-3.90504	R1026	-24.5675	0
R1027	-1.75506	0	R1027	0	0	R1027	-2.09934	0	R1027	-1.84576	0	R1027	0	0	R1027	-2.04144	0	R1027	-1.85073	0	R1027	0	0	R1027	-2.10647	0
R1029	0	19.4036	R1029	0	3.75997	R1029	0	19.88	R1029	0	17.0171	R1029	0	3.36528	R1029	0	17.28	R1029	0	19.8413	R1029	0	3.80854	R1029	0	20.2
R1030	0	0	R1030	0	0	R1030	0	0	R1030	0	0	R1030	0	0	R1030	0	0	R1030	0	0	R1030	0	0	R1030	0	0
R1032	0.024671	3.62516	R1032	0.095269	0.095269	R1032	0	4.34989	R1032	0.012447	3.7951	R1032	0.085268	0.085268	R1032	0	4.20703	R1032	0.017089	3.82877	R1032	0.0965	0.0965	R1032	0	4.36747
R1034	-1.39312	0	R1034	0	0	R1034	-1.66616	0	R1034	-1.46511	0	R1034	0	0	R1034	-1.61599	0	R1034	-0.305366	0	R1034	0	0	R1034	-0.305366	0
R1036	-2.6e-05	-2.6e-05	R1036	-0.000126	-0.000126	R1036	-0.000126	0	R1036	-1.4e-05	-1.4e-05	R1036	-0.000113	-0.000113	R1036	-0.000113	0	R1036	-2e-05	-2e-05	R1036	-0.000128	-0.000128	R1036	-0.000128	0
R1037	2.6e-05	2.6e-05	R1037	0.000126	0.000126	R1037	0	0.000126	R1037	1.4e-05	1.4e-05	R1037	0.000113	0.000113	R1037	0	0.000113	R1037	2e-05	2e-05	R1037	0.000128	0.000128	R1037	0	0.000128
R1038	0	0	R1038	0	0	R1038	0	0	R1038	0	0	R1038	0	0	R1038	0	0	R1038	0	0	R1038	0	0	R1038	0	0
R1039	0	0	R1039	0	0	R1039	0	0	R1039	0	0	R1039	0	0	R1039	0	0	R1039	0	0	R1039	0	0	R1039	0	0
R1041	9e-06	9e-06	R1041	4.4e-05	4.4e-05	R1041	0	4.4e-05	R1041	5e-06	5e-06	R1041	3.9e-05	3.9e-05	R1041	0	3.9e-05	R1041	7e-06	7e-06	R1041	4.4e-05	4.4e-05	R1041	0	4.4e-05
R1043	0.009804	0.009804	R1043	0.047359	0.047359	R1043	0	0.047359	R1043	0.005411	0.005411	R1043	0.042388	0.042388	R1043	0	0.042388	R1043	0.007381	0.007381	R1043	0.047971	0.047971	R1043	0	0.047971
R1044	0	0	R1044	0	0	R1044	0	0	R1044	0	0	R1044	0	0	R1044	0	0	R1044	0	0	R1044	0	0	R1044	0	0
R1045	-2.49776	10.6338	R1045	5.69418	5.69418	R1045	-4.08925	11.205	R1045	-2.67185	9.91475	R1045	5.23059	5.23059	R1045	-3.54962	10.23	R1045	-2.95825	10.895	R1045	5.75123	5.75123	R1045	-4.15566	11.325
R1046	-0.14592	0.026977	R1046	-0.008884	-0.008884	R1046	-0.701258	0.129645	R1046	-0.080531	0.014888	R1046	-0.007952	-0.007952	R1046	-0.627646	0.116036	R1046	-0.109852	0.020309	R1046	-0.008999	-0.008999	R1046	-0.710318	0.13132
R1047	-0.007602	0.026977	R1047	-0.008884	-0.008884	R1047	-0.036428	0.129645	R1047	-0.004196	0.014888	R1047	-0.007952	-0.007952	R1047	-0.032604	0.116036	R1047	-0.005723	0.020309	R1047	-0.008999	-0.008999	R1047	-0.036899	0.13132
R1048	-0.007602	0.026977	R1048	-0.008884	-0.008884	R1048	-0.036428	0.129645	R1048	-0.004196	0.014888	R1048	-0.007952	-0.007952	R1048	-0.032604	0.116036	R1048	-0.005723	0.020309	R1048	-0.008999	-0.008999	R1048	-0.036899	0.13132
R1049	-0.007602	0.026977	R1049	-0.008884	-0.008884	R1049	-0.036428	0.129645	R1049	-0.004196	0.014888	R1049	-0.007952	-0.007952	R1049	-0.032604	0.116036	R1049	-0.005723	0.020309	R1049	-0.008999	-0.008999	R1049	-0.036899	0.13132
R1050	0	0	R1050	0	0	R1050	0	0	R1050	0	0	R1050	0	0	R1050	0	0	R1050	0	0	R1050	0	0	R1050	0	0
R1051	-0.007602	0.026977	R1051	-0.008884	-0.008884	R1051	-0.036428	0.129645	R1051	-0.004196	0.014888	R1051	-0.007952	-0.007952	R1051	-0.032604	0.116036	R1051	-0.005723	0.020309	R1051	-0.008999	-0.008999	R1051	-0.036899	0.13132
R1053	-0.007602	0.026977	R1053	-0.008884	-0.008884	R1053	-0.036428	0.129645	R1053	-0.004196	0.014888	R1053	-0.007952	-0.007952	R1053	-0.032604	0.116036	R1053	-0.005723	0.020309	R1053	-0.008999	-0.008999	R1053	-0.036899	0.13132
R1054	0	14.3636	R1054	0	0	R1054	0	16.2426	R1054	0	13.3093	R1054	0	0	R1054	0	14.3462	R1054	0	15.0615	R1054	0	0	R1054	0	16.476
R1055	0	4.21222	R1055	0	0	R1055	0	6.9627	R1055	0	3.97176	R1055	0	0	R1055	0	6.56522	R1055	0	4.23839	R1055	0	0	R1055	0	7.00595
R1057	0	0	R1057	0	0	R1057	0	0	R1057	0	0	R1057	0	0	R1057	0	0	R1057	0	0	R1057	0	0	R1057	0	0
R1058	0	0	R1058	0	0	R1058	0	0	R1058	0	0	R1058	0	0	R1058	0	0	R1058	0	0	R1058	0	0	R1058	0	0
R1059	0	0	R1059	0	0	R1059	0	0	R1059	0	0	R1059	0	0	R1059	0	0	R1059	0	0	R1059	0	0	R1059	0	0
R1060	0	0	R1060	0	0	R1060	0	0	R1060	0	0	R1060	0	0	R1060	0	0	R1060	0	0	R1060	0	0	R1060	0	0
R1061	0	0	R1061	0	0	R1061	0	0	R1061	0	0	R1061	0	0	R1061	0	0	R1061	0	0	R1061	0	0	R1061	0	0
R1062	0	0	R1062	0	0	R1062	0	0	R1062	0	0	R1062	0	0	R1062	0	0	R1062	0	0	R1062	0	0	R1062	0	0
R1063	0	0	R1063	0	0	R1063	0	0	R1063	0	0	R1063	0	0	R1063	0	0	R1063	0	0	R1063	0	0	R1063	0	0
R1064	0	0	R1064	0	0	R1064	0	0	R1064	0	0	R1064	0	0	R1064	0	0	R1064	0	0	R1064	0	0	R1064	0	0
R1065	0	0	R1065	0	0	R1065	0	0	R1065	0	0	R1065	0	0	R1065	0	0	R1065	0	0	R1065	0	0	R1065	0	0
R1066	0	0	R1066	0	0	R1066	0	0	R1066	0	0	R1066	0	0	R1066	0	0	R1066	0	0	R1066	0	0	R1066	0	0
R1067	7e-06	7e-06	R1067	3.3e-05	3.3e-05	R1067	0	3.3e-05	R1067	4e-06	4e-06	R1067	2.9e-05	2.9e-05	R1067	0	2.9e-05	R1067	5e-06	5e-06	R1067	3.3e-05	3.3e-05	R1067	0	3.3e-05
R1068	0	0	R1068	0	0	R1068	0	0	R1068	0	0	R1068	0	0	R1068	0	0	R1068	0	0	R1068	0	0	R1068	0	0
R1071	-0.002392	-0.002392	R1071	-0.011557	-0.011557	R1071	-0.011557	0	R1071	-0.00132	-0.00132	R1071	-0.010343	-0.010343	R1071	-0.010343	0	R1071	-0.001801	-0.001801	R1071	-0.011706	-0.011706	R1071	-0.011706	0
R1072	-27.9304	0	R1072	-20.7278	0	R1072	-29.82	0	R1072	-24.8789	0	R1072	-17.7822	0	R1072	-25.92	0	R1072	-28.8797	0	R1072	-21.0904	0	R1072	-30.3	0
R1075	0	22.5566	R1075	0	0.038062	R1075	0	26.5858	R1075	0	23.5628	R1075	0	0.034067	R1075	0	25.7853	R1075	0	23.6524	R1075	0	0.038554	R1075	0	26.6843
R1076	0	22.5566	R1076	0	0.038062	R1076	0	26.5858	R1076	0	23.5628	R1076	0	0.034067	R1076	0	25.7853	R1076	0	23.6524	R1076	0	0.038554	R1076	0	26.6843
R1078	0.009804	0.009804	R1078	0.047359	0.047359	R1078	0	0.047359	R1078	0.005411	0.005411	R1078	0.042388	0.042388	R1078	0	0.042388	R1078	0.007381	0.007381	R1078	0.047971	0.047971	R1078	0	0.047971
R1079	0	0	R1079	0	0	R1079	0	0	R1079	0	0	R1079	0	0	R1079	0	0	R1079	0	0	R1079	0	0	R1079	0	0
R1080	0	0	R1080	0	0	R1080	0	0	R1080	0	0	R1080	0	0	R1080	0	0	R1080	0	0	R1080	0	0	R1080	0	0
R1082	7.2e-05	7.2e-05	R1082	0.000349	0.000349	R1082	0	0.000349	R1082	4e-05	4e-05	R1082	0.000312	0.000312	R1082	0	0.000312	R1082	5.4e-05	5.4e-05	R1082	0.000353	0.000353	R1082	0	0.000353
R1084	0.000115	0.000115	R1084	0.000557	0.000557	R1084	0	0.000557	R1084	6.4e-05	6.4e-05	R1084	0.000499	0.000499	R1084	0	0.000499	R1084	8.7e-05	8.7e-05	R1084	0.000565	0.000565	R1084	0	0.000565
R1086	0.000115	0.000115	R1086	0.000557	0.000557	R1086	0	0.000557	R1086	6.4e-05	6.4e-05	R1086	0.000499	0.000499	R1086	0	0.000499	R1086	8.7e-05	8.7e-05	R1086	0.000565	0.000565	R1086	0	0.000565
R1088	0.000115	18.6204	R1088	0.000557	0.000557	R1088	0	19.88	R1088	6.4e-05	16.586	R1088	0.000499	0.000499	R1088	0	17.28	R1088	8.7e-05	19.2532	R1088	0.000565	0.000565	R1088	0	20.2
R1090	-9.04633	0	R1090	0	0	R1090	-9.94	0	R1090	-7.86321	0	R1090	0	0	R1090	-8.64	0	R1090	-9.19194	0	R1090	0	0	R1090	-10.1	0
R1091	0	0	R1091	0	0	R1091	0	0	R1091	0	0	R1091	0	0	R1091	0	0	R1091	0	0	R1091	0	0	R1091	0	0
R1092	0	0	R1092	0	0	R1092	0	0	R1092	0	0	R1092	0	0	R1092	0	0	R1092	0	0	R1092	0	0	R1092	0	0
R1093	0	0	R1093	0	0	R1093	0	0	R1093	0	0	R1093	0	0	R1093	0	0	R1093	0	0	R1093	0	0	R1093	0	0
R1096	-38.2995	0	R1096	0	0	R1096	-45.76	0	R1096	-39.6567	0	R1096	0	0	R1096	-44.785	0	R1096	-40.3442	0	R1096	0	0	R1096	-45.88	0
R1097	0	38.2995	R1097	0	0	R1097	0	45.76	R1097	0	39.6567	R1097	0	0	R1097	0	44.785	R1097	0	40.3442	R1097	0	0	R1097	0	45.88
R1100	0	0	R1100	0	0	R1100	0	0	R1100	0	0	R1100	0	0	R1100	0	0	R1100	0	0	R1100	0	0	R1100	0	0
R1101	0	38.2995	R1101	0	0	R1101	0	45.76	R1101	0	39.6567	R1101	0	0	R1101	0	44.785	R1101	0	40.3442	R1101	0	0	R1101	0	45.88
R1103	0	0	R1103	0	0	R1103	0	0	R1103	0	0	R1103	0	0	R1103	0	0	R1103	0	0	R1103	0	0	R1103	0	0
R1104	0	0	R1104	0	0	R1104	0	0	R1104	0	0	R1104	0	0	R1104	0	0	R1104	0	0	R1104	0	0	R1104	0	0
R1105	0	0	R1105	0	0	R1105	0	0	R1105	0	0	R1105	0	0	R1105	0	0	R1105	0	0	R1105	0	0	R1105	0	0
R1106	0	0	R1106	0	0	R1106	0	0	R1106	0	0	R1106	0	0	R1106	0	0	R1106	0	0	R1106	0	0	R1106	0	0
R1107	0	0	R1107	0	0	R1107	0	0	R1107	0	0	R1107	0	0	R1107	0	0	R1107	0	0	R1107	0	0	R1107	0	0
R1108	0	0	R1108	0	0	R1108	0	0	R1108	0	0	R1108	0	0	R1108	0	0	R1108	0	0	R1108	0	0	R1108	0	0
R1109	0	0	R1109	0	0	R1109	0	0	R1109	0	0	R1109	0	0	R1109	0	0	R1109	0	0	R1109	0	0	R1109	0	0
R1111	0	0	R1111	0	0	R1111	0	0	R1111	0	0	R1111	0	0	R1111	0	0	R1111	0	0	R1111	0	0	R1111	0	0
R1112	0	0	R1112	0	0	R1112	0	0	R1112	0	0	R1112	0	0	R1112	0	0	R1112	0	0	R1112	0	0	R1112	0	0
R1115	0	0	R1115	0	0	R1115	0	0	R1115	0	0	R1115	0	0	R1115	0	0	R1115	0	0	R1115	0	0	R1115	0	0
R1117	0	0	R1117	0	0	R1117	0	0	R1117	0	0	R1117	0	0	R1117	0	0	R1117	0	0	R1117	0	0	R1117	0	0
R1118	0	0	R1118	0	0	R1118	0	0	R1118	0	0	R1118	0	0	R1118	0	0	R1118	0	0	R1118	0	0	R1118	0	0
R1120	0	0	R1120	0	0	R1120	0	0	R1120	0	0	R1120	0	0	R1120	0	0	R1120	0	0	R1120	0	0	R1120	0	0
R1122	0	0	R1122	0	0	R1122	0	0	R1122	0	0	R1122	0	0	R1122	0	0	R1122	0	0	R1122	0	0	R1122	0	0
R1123	0	0	R1123	0	0	R1123	0	0	R1123	0	0	R1123	0	0	R1123	0	0	R1123	0	0	R1123	0	0	R1123	0	0
R1125	0	0	R1125	0	0	R1125	0	0	R1125	0	0	R1125	0	0	R1125	0	0	R1125	0	0	R1125	0	0	R1125	0	0
R1126	0	0	R1126	0	0	R1126	0	0	R1126	0	0	R1126	0	0	R1126	0	0	R1126	0	0	R1126	0	0	R1126	0	0
R1128	0	0	R1128	0	0	R1128	0	0	R1128	0	0	R1128	0	0	R1128	0	0	R1128	0	0	R1128	0	0	R1128	0	0
R1130	0.003441	0.003441	R1130	0.016622	0.016622	R1130	0	0.016622	R1130	0.001899	0.001899	R1130	0.014877	0.014877	R1130	0	0.014877	R1130	0.00259	0.00259	R1130	0.016837	0.016837	R1130	0	0.016837
R1131	0	15.3955	R1131	0	0	R1131	0	19.3841	R1131	0	15.1484	R1131	0	0	R1131	0	17.3494	R1131	0	16.6323	R1131	0	0	R1131	0	19.6346
R1133	0	15.3955	R1133	0	0	R1133	0	19.3841	R1133	0	15.1484	R1133	0	0	R1133	0	17.3494	R1133	0	16.6323	R1133	0	0	R1133	0	19.6346
R1135	-0.003441	15.392	R1135	-0.016622	-0.016622	R1135	-0.016622	19.3841	R1135	-0.001899	15.1465	R1135	-0.014877	-0.014877	R1135	-0.014877	17.3494	R1135	-0.00259	16.6297	R1135	-0.016837	-0.016837	R1135	-0.016837	19.6346
R1136	0	15.3955	R1136	0	0	R1136	0	19.3841	R1136	0	15.1484	R1136	0	0	R1136	0	17.3494	R1136	0	16.6323	R1136	0	0	R1136	0	19.6346
R1139	0	9e-06	R1139	0	0	R1139	0	4.4e-05	R1139	0	5e-06	R1139	0	0	R1139	0	3.9e-05	R1139	0	7e-06	R1139	0	0	R1139	0	4.4e-05
R1140	0	9e-06	R1140	0	0	R1140	0	4.4e-05	R1140	0	5e-06	R1140	0	0	R1140	0	3.9e-05	R1140	0	7e-06	R1140	0	0	R1140	0	4.4e-05
R1141	0	0	R1141	0	0	R1141	0	0	R1141	0	0	R1141	0	0	R1141	0	0	R1141	0	0	R1141	0	0	R1141	0	0
R1142	-0.007779	-0.007779	R1142	-0.037578	-0.037578	R1142	-0.037578	0	R1142	-0.004293	-0.004293	R1142	-0.033634	-0.033634	R1142	-0.033634	0	R1142	-0.005856	-0.005856	R1142	-0.038064	-0.038064	R1142	-0.038064	0
R1143	-0.014269	-0.014269	R1143	-0.068928	-0.068928	R1143	-0.068928	0	R1143	-0.007875	-0.007875	R1143	-0.061692	-0.061692	R1143	-0.061692	0	R1143	-0.010742	-0.010742	R1143	-0.069818	-0.069818	R1143	-0.069818	0
R1144	-0.012308	-0.012308	R1144	-0.059456	-0.059456	R1144	-0.059456	0	R1144	-0.006793	-0.006793	R1144	-0.053215	-0.053215	R1144	-0.053215	0	R1144	-0.009266	-0.009266	R1144	-0.060224	-0.060224	R1144	-0.060224	0
R1145	0	0	R1145	0	0	R1145	0	0	R1145	0	0	R1145	0	0	R1145	0	0	R1145	0	0	R1145	0	0	R1145	0	0
R1146	0	0	R1146	0	0	R1146	0	0	R1146	0	0	R1146	0	0	R1146	0	0	R1146	0	0	R1146	0	0	R1146	0	0
R1148	-32.7351	0	R1148	-20.4999	0	R1148	-34.82	0	R1148	-29.7694	0	R1148	-17.5782	0	R1148	-30.92	0	R1148	-33.7304	0	R1148	-20.8595	0	R1148	-35.3	0
R1150	0	32.7351	R1150	0	20.4999	R1150	0	34.82	R1150	0	29.7694	R1150	0	17.5782	R1150	0	30.92	R1150	0	33.7304	R1150	0	20.8595	R1150	0	35.3
R1152	0	0	R1152	0	0	R1152	0	0	R1152	0	0	R1152	0	0	R1152	0	0	R1152	0	0	R1152	0	0	R1152	0	0
R1153	-76.7037	-0.104674	R1153	-0.505645	-0.505645	R1153	-91.52	0	R1153	-79.3712	-0.057768	R1153	-0.452566	-0.452566	R1153	-89.57	0	R1153	-80.7671	-0.078801	R1153	-0.512177	-0.512177	R1153	-91.76	0
R1154	0	0	R1154	0	0	R1154	0	0	R1154	0	0	R1154	0	0	R1154	0	0	R1154	0	0	R1154	0	0	R1154	0	0
R1156	-0.189389	-0.189389	R1156	-0.914871	-0.914871	R1156	-0.914871	0	R1156	-0.104521	-0.104521	R1156	-0.818836	-0.818836	R1156	-0.818836	0	R1156	-0.142576	-0.142576	R1156	-0.926691	-0.926691	R1156	-0.926691	0
R1159	0	0	R1159	0	0	R1159	0	0	R1159	0	0	R1159	0	0	R1159	0	0	R1159	0	0	R1159	0	0	R1159	0	0
R1160	0	0	R1160	0	0	R1160	0	0	R1160	0	0	R1160	0	0	R1160	0	0	R1160	0	0	R1160	0	0	R1160	0	0
R1162	0	0	R1162	0	0	R1162	0	0	R1162	0	0	R1162	0	0	R1162	0	0	R1162	0	0	R1162	0	0	R1162	0	0
R1165	0	9e-06	R1165	0	4.4e-05	R1165	0	4.4e-05	R1165	0	5e-06	R1165	0	3.9e-05	R1165	0	3.9e-05	R1165	0	7e-06	R1165	0	4.4e-05	R1165	0	4.4e-05
R1166	0	0	R1166	0	0	R1166	0	0	R1166	0	0	R1166	0	0	R1166	0	0	R1166	0	0	R1166	0	0	R1166	0	0
R1167	0.165859	59.7448	R1167	21.6682	21.6683	R1167	0	68.378	R1167	0.091535	59.7815	R1167	18.6239	18.624	R1167	0	64.543	R1167	0.124862	62.3546	R1167	22.0429	22.043	R1167	0	68.85
R1170	0	2.7753	R1170	0	0.019922	R1170	0	3.32607	R1170	0	2.91476	R1170	0	0.01783	R1170	0	3.20885	R1170	0	2.93759	R1170	0	0.020179	R1170	0	3.34049
R1171	0	2.7753	R1171	0	0.019922	R1171	0	3.32607	R1171	0	2.91476	R1171	0	0.01783	R1171	0	3.20885	R1171	0	2.93759	R1171	0	0.020179	R1171	0	3.34049
R1172	0	2.7753	R1172	0	0.019922	R1172	0	3.32607	R1172	0	2.91476	R1172	0	0.01783	R1172	0	3.20885	R1172	0	2.93759	R1172	0	0.020179	R1172	0	3.34049
R1174	0.004124	2.7753	R1174	0.019922	0.019922	R1174	0	3.32607	R1174	0.002276	2.91476	R1174	0.01783	0.01783	R1174	0	3.20885	R1174	0.003105	2.93759	R1174	0.020179	0.020179	R1174	0	3.34049
R1176	0.004124	2.7753	R1176	0.019922	0.019922	R1176	0	3.32607	R1176	0.002276	2.91476	R1176	0.01783	0.01783	R1176	0	3.20885	R1176	0.003105	2.93759	R1176	0.020179	0.020179	R1176	0	3.34049
R1178	0.004124	2.7753	R1178	0.019922	0.019922	R1178	0	3.32607	R1178	0.002276	2.91476	R1178	0.01783	0.01783	R1178	0	3.20885	R1178	0.003105	2.93759	R1178	0.020179	0.020179	R1178	0	3.34049
R1179	0	0	R1179	0	0	R1179	0	0	R1179	0	0	R1179	0	0	R1179	0	0	R1179	0	0	R1179	0	0	R1179	0	0
R1182	0	2.7753	R1182	0	0.019922	R1182	0	3.32607	R1182	0	2.91476	R1182	0	0.01783	R1182	0	3.20885	R1182	0	2.93759	R1182	0	0.020179	R1182	0	3.34049
R1183	0	2.7753	R1183	0	0.019922	R1183	0	3.32607	R1183	0	2.91476	R1183	0	0.01783	R1183	0	3.20885	R1183	0	2.93759	R1183	0	0.020179	R1183	0	3.34049
R1185	0	0	R1185	0	0	R1185	0	0	R1185	0	0	R1185	0	0	R1185	0	0	R1185	0	0	R1185	0	0	R1185	0	0
R1189	0.02842	6.19821	R1189	0.137289	0.137289	R1189	0	7.46868	R1189	0.015685	6.50211	R1189	0.122878	0.122878	R1189	0	7.17895	R1189	0.021396	6.55479	R1189	0.139063	0.139063	R1189	0	7.49887
R1190	0	18.6203	R1190	0	0	R1190	0	19.88	R1190	0	16.5859	R1190	0	0	R1190	0	17.28	R1190	0	19.2531	R1190	0	0	R1190	0	20.2
R1194	0.02842	6.19821	R1194	0.137289	0.137289	R1194	0	7.46868	R1194	0.015685	6.50211	R1194	0.122878	0.122878	R1194	0	7.17895	R1194	0.021396	6.55479	R1194	0.139063	0.139063	R1194	0	7.49887
R1195	0.05117	8.02675	R1195	0.247184	0.247184	R1195	0	9.65463	R1195	0.02824	8.38669	R1195	0.221237	0.221237	R1195	0	9.16	R1195	0.038522	8.48413	R1195	0.250378	0.250378	R1195	0	9.69366
R1197	0.029433	6.85132	R1197	0.14218	0.14218	R1197	0	7.98508	R1197	0.016244	6.87766	R1197	0.127255	0.127255	R1197	0	7.47908	R1197	0.022158	7.1985	R1197	0.144017	0.144017	R1197	0	8.04239
R1200	0.029433	6.85132	R1200	0.14218	0.14218	R1200	0	7.98508	R1200	0.016244	6.87766	R1200	0.127255	0.127255	R1200	0	7.47908	R1200	0.022158	7.1985	R1200	0.144017	0.144017	R1200	0	8.04239
R1201	-6.85132	-0.029433	R1201	-0.14218	-0.14218	R1201	-7.98508	0	R1201	-6.87766	-0.016244	R1201	-0.127255	-0.127255	R1201	-7.47908	0	R1201	-7.1985	-0.022158	R1201	-0.144017	-0.144017	R1201	-8.04239	0
R1202	0.029433	6.85132	R1202	0.14218	0.14218	R1202	0	7.98508	R1202	0.016244	6.87766	R1202	0.127255	0.127255	R1202	0	7.47908	R1202	0.022158	7.1985	R1202	0.144017	0.144017	R1202	0	8.04239
R1204	7.2e-05	7.2e-05	R1204	0.000349	0.000349	R1204	0	0.000349	R1204	4e-05	4e-05	R1204	0.000312	0.000312	R1204	0	0.000312	R1204	5.4e-05	5.4e-05	R1204	0.000353	0.000353	R1204	0	0.000353
R1206	0.009804	0.009804	R1206	0.047359	0.047359	R1206	0	0.047359	R1206	0.005411	0.005411	R1206	0.042388	0.042388	R1206	0	0.042388	R1206	0.007381	0.007381	R1206	0.047971	0.047971	R1206	0	0.047971
R1207	0	0	R1207	0	0	R1207	0	0	R1207	0	0	R1207	0	0	R1207	0	0	R1207	0	0	R1207	0	0	R1207	0	0
R1208	0	0	R1208	0	0	R1208	0	0	R1208	0	0	R1208	0	0	R1208	0	0	R1208	0	0	R1208	0	0	R1208	0	0
R1209	0.000115	0.000115	R1209	0.000557	0.000557	R1209	0	0.000557	R1209	6.4e-05	6.4e-05	R1209	0.000499	0.000499	R1209	0	0.000499	R1209	8.7e-05	8.7e-05	R1209	0.000565	0.000565	R1209	0	0.000565
R1210	0	17.5141	R1210	0.685741	0.685741	R1210	0	19.0145	R1210	0	16.5133	R1210	0.613758	0.613758	R1210	0	17.28	R1210	0	18.0901	R1210	0.694601	0.694601	R1210	0	19.2182
R1213	0	0	R1213	0	0	R1213	0	0	R1213	0	0	R1213	0	0	R1213	0	0	R1213	0	0	R1213	0	0	R1213	0	0
R1214	0	27.9304	R1214	0	20.7278	R1214	0	29.82	R1214	0	24.8789	R1214	0	17.7822	R1214	0	25.92	R1214	0	28.8797	R1214	0	21.0904	R1214	0	30.3
R1215	0	0	R1215	0	0	R1215	0	0	R1215	0	0	R1215	0	0	R1215	0	0	R1215	0	0	R1215	0	0	R1215	0	0
R1216	0	0	R1216	0	0	R1216	0	0	R1216	0	0	R1216	0	0	R1216	0	0	R1216	0	0	R1216	0	0	R1216	0	0
R1217	0	20.9844	R1217	0	0	R1217	0	22.1715	R1217	0	19.0083	R1217	0	0	R1217	0	19.6634	R1217	0	21.5865	R1217	0	0	R1217	0	22.4802
R1218	0	0	R1218	0	0	R1218	0	0	R1218	0	0	R1218	0	0	R1218	0	0	R1218	0	0	R1218	0	0	R1218	0	0
R1219	0	20.9844	R1219	0	0	R1219	0	22.1715	R1219	0	19.0083	R1219	0	0	R1219	0	19.6634	R1219	0	21.5865	R1219	0	0	R1219	0	22.4802
R1220	0	0	R1220	0	0	R1220	0	0	R1220	0	0	R1220	0	0	R1220	0	0	R1220	0	0	R1220	0	0	R1220	0	0
R1221	0.097187	28.0276	R1221	21.1973	21.1973	R1221	0	29.82	R1221	0.053636	24.9325	R1221	18.2024	18.2024	R1221	0	25.92	R1221	0.073164	28.9529	R1221	21.5659	21.5659	R1221	0	30.3
R1224	0.020098	4.23232	R1224	0.097086	0.097086	R1224	0	6.9627	R1224	0.011092	3.98285	R1224	0.086895	0.086895	R1224	0	6.56522	R1224	0.01513	4.25352	R1224	0.09834	0.09834	R1224	0	7.00595
R1225	0.020098	4.23232	R1225	0.097086	0.097086	R1225	0	6.9627	R1225	0.011092	3.98285	R1225	0.086895	0.086895	R1225	0	6.56522	R1225	0.01513	4.25352	R1225	0.09834	0.09834	R1225	0	7.00595
R1227	0.009804	0.009804	R1227	0.047359	0.047359	R1227	0	0.047359	R1227	0.005411	0.005411	R1227	0.042388	0.042388	R1227	0	0.042388	R1227	0.007381	0.007381	R1227	0.047971	0.047971	R1227	0	0.047971
R1228	0	0	R1228	0	0	R1228	0	0	R1228	0	0	R1228	0	0	R1228	0	0	R1228	0	0	R1228	0	0	R1228	0	0
R1230	0.009804	0.009804	R1230	0.047359	0.047359	R1230	0	0.047359	R1230	0.005411	0.005411	R1230	0.042388	0.042388	R1230	0	0.042388	R1230	0.007381	0.007381	R1230	0.047971	0.047971	R1230	0	0.047971
R1232	0	0	R1232	0	0	R1232	0	0	R1232	0	0	R1232	0	0	R1232	0	0	R1232	0	0	R1232	0	0	R1232	0	0
R1233	0	0	R1233	0	0	R1233	0	0	R1233	0	0	R1233	0	0	R1233	0	0	R1233	0	0	R1233	0	0	R1233	0	0
R1234	-0.013363	-0.013363	R1234	-0.064552	-0.064552	R1234	-0.064552	0	R1234	-0.007375	-0.007375	R1234	-0.057776	-0.057776	R1234	-0.057776	0	R1234	-0.01006	-0.01006	R1234	-0.065386	-0.065386	R1234	-0.065386	0
R1235	0	0	R1235	0	0	R1235	0	0	R1235	0	0	R1235	0	0	R1235	0	0	R1235	0	0	R1235	0	0	R1235	0	0
R1237	0.0099	0.027834	R1237	0	0	R1237	0	0.134283	R1237	0.003125	0.015361	R1237	0	0	R1237	0	0.120187	R1237	0.004484	0.020954	R1237	0	0	R1237	0	0.136018
R1239	0.0099	0.027834	R1239	0	0	R1239	0	0.134283	R1239	0.003125	0.015361	R1239	0	0	R1239	0	0.120187	R1239	0.004484	0.020954	R1239	0	0	R1239	0	0.136018
R1240	0	0	R1240	0	0	R1240	0	0	R1240	0	0	R1240	0	0	R1240	0	0	R1240	0	0	R1240	0	0	R1240	0	0
R1241	0.002139	0.002148	R1241	0.010334	0.010378	R1241	0	0.010378	R1241	0.001181	0.001186	R1241	0.009249	0.009288	R1241	0	0.009288	R1241	0.001611	0.001617	R1241	0.010468	0.010512	R1241	0	0.010512
R1242	0	22.5498	R1242	0	0.005065	R1242	0	26.5858	R1242	0	23.559	R1242	0	0.004534	R1242	0	25.7853	R1242	0	23.6473	R1242	0	0.005131	R1242	0	26.6843
R1243	0	27.9338	R1243	0.016622	20.7444	R1243	0	29.82	R1243	0	24.8808	R1243	0.014877	17.7971	R1243	0	25.92	R1243	0	28.8823	R1243	0.016837	21.1072	R1243	0	30.3
R1244	0	0	R1244	0	0	R1244	0	0	R1244	0	0	R1244	0	0	R1244	0	0	R1244	0	0	R1244	0	0	R1244	0	0
R1245	0	0	R1245	0	0	R1245	0	0	R1245	0	0	R1245	0	0	R1245	0	0	R1245	0	0	R1245	0	0	R1245	0	0
R1247	0	0	R1247	0	0	R1247	0	0	R1247	0	0	R1247	0	0	R1247	0	0	R1247	0	0	R1247	0	0	R1247	0	0
R1248	0	9.87871	R1248	0	0	R1248	0	10.9122	R1248	0	9.04184	R1248	0	0	R1248	0	9.61222	R1248	0	10.2942	R1248	0	0	R1248	0	11.0722
R1249	0	0	R1249	0	0	R1249	0	0	R1249	0	0	R1249	0	0	R1249	0	0	R1249	0	0	R1249	0	0	R1249	0	0
R1250	0	0	R1250	0	0	R1250	0	0	R1250	0	0	R1250	0	0	R1250	0	0	R1250	0	0	R1250	0	0	R1250	0	0
R1251	0	0	R1251	0	0	R1251	0	0	R1251	0	0	R1251	0	0	R1251	0	0	R1251	0	0	R1251	0	0	R1251	0	0
R1252	0	0	R1252	0	0	R1252	0	0	R1252	0	0	R1252	0	0	R1252	0	0	R1252	0	0	R1252	0	0	R1252	0	0
R1253	0	0	R1253	0	0	R1253	0	0	R1253	0	0	R1253	0	0	R1253	0	0	R1253	0	0	R1253	0	0	R1253	0	0
R1254	0	0	R1254	0	0	R1254	0	0	R1254	0	0	R1254	0	0	R1254	0	0	R1254	0	0	R1254	0	0	R1254	0	0
R1255	0	0	R1255	0	0	R1255	0	0	R1255	0	0	R1255	0	0	R1255	0	0	R1255	0	0	R1255	0	0	R1255	0	0
R1256	0	0	R1256	0	0	R1256	0	0	R1256	0	0	R1256	0	0	R1256	0	0	R1256	0	0	R1256	0	0	R1256	0	0
R1257	0	0	R1257	0	0	R1257	0	0	R1257	0	0	R1257	0	0	R1257	0	0	R1257	0	0	R1257	0	0	R1257	0	0
R1258	0	0	R1258	0	0	R1258	0	0	R1258	0	0	R1258	0	0	R1258	0	0	R1258	0	0	R1258	0	0	R1258	0	0
R1259	0	0	R1259	0	0	R1259	0	0	R1259	0	0	R1259	0	0	R1259	0	0	R1259	0	0	R1259	0	0	R1259	0	0
R1260	0.019612	7.2064	R1260	0.094738	0.094738	R1260	0	8.69978	R1260	0.010824	7.56644	R1260	0.084794	0.084794	R1260	0	8.41407	R1260	0.014764	7.62509	R1260	0.095962	0.095962	R1260	0	8.73494
R1262	-3.62516	-0.024671	R1262	-0.095269	-0.095269	R1262	-4.34989	0	R1262	-3.7951	-0.012447	R1262	-0.085268	-0.085268	R1262	-4.20703	0	R1262	-3.82877	-0.017089	R1262	-0.0965	-0.0965	R1262	-4.36747	0
R1264	0	0	R1264	0	0	R1264	0	0	R1264	0	0	R1264	0	0	R1264	0	0	R1264	0	0	R1264	0	0	R1264	0	0
R1265	0	0	R1265	0	0	R1265	0	0	R1265	0	0	R1265	0	0	R1265	0	0	R1265	0	0	R1265	0	0	R1265	0	0
R1266	0	0	R1266	0	0	R1266	0	0	R1266	0	0	R1266	0	0	R1266	0	0	R1266	0	0	R1266	0	0	R1266	0	0
R1268	0	0	R1268	0	0	R1268	0	0	R1268	0	0	R1268	0	0	R1268	0	0	R1268	0	0	R1268	0	0	R1268	0	0
R1269	0	0	R1269	0	0	R1269	0	0	R1269	0	0	R1269	0	0	R1269	0	0	R1269	0	0	R1269	0	0	R1269	0	0
R1270	0	0	R1270	0	0	R1270	0	0	R1270	0	0	R1270	0	0	R1270	0	0	R1270	0	0	R1270	0	0	R1270	0	0
R1271	0	0	R1271	0	0	R1271	0	0	R1271	0	0	R1271	0	0	R1271	0	0	R1271	0	0	R1271	0	0	R1271	0	0
R1273	0	0	R1273	0	0	R1273	0	0	R1273	0	0	R1273	0	0	R1273	0	0	R1273	0	0	R1273	0	0	R1273	0	0
R1274	0.193109	32.5685	R1274	0.885021	0.885021	R1274	0	37.6028	R1274	0.104236	32.9136	R1274	0.792119	0.792119	R1274	0	34.56	R1274	0.142408	34.0767	R1274	0.896455	0.896455	R1274	0	37.8234
R1275	0	0	R1275	0	0	R1275	0	0	R1275	0	0	R1275	0	0	R1275	0	0	R1275	0	0	R1275	0	0	R1275	0	0
R1276	0	6.06727	R1276	3.18267	3.18267	R1276	0	6.06727	R1276	0	5.41359	R1276	2.84858	2.84858	R1276	0	5.41359	R1276	0	7.81142	R1276	3.22378	3.22378	R1276	0	7.81142
R1277	0	0	R1277	0	0	R1277	0	0	R1277	0	0	R1277	0	0	R1277	0	0	R1277	0	0	R1277	0	0	R1277	0	0
R1278	0	0	R1278	0	0	R1278	0	0	R1278	0	0	R1278	0	0	R1278	0	0	R1278	0	0	R1278	0	0	R1278	0	0
R1279	0	0	R1279	0	0	R1279	0	0	R1279	0	0	R1279	0	0	R1279	0	0	R1279	0	0	R1279	0	0	R1279	0	0
R1280	0	0	R1280	0	0	R1280	0	0	R1280	0	0	R1280	0	0	R1280	0	0	R1280	0	0	R1280	0	0	R1280	0	0
R1282	0	38.2995	R1282	0	0	R1282	0	45.76	R1282	0	39.6567	R1282	0	0	R1282	0	44.785	R1282	0	40.3442	R1282	0	0	R1282	0	45.88
R1283	0	0	R1283	0	0	R1283	0	0	R1283	0	0	R1283	0	0	R1283	0	0	R1283	0	0	R1283	0	0	R1283	0	0
R1284	-18.6007	0	R1284	0	0	R1284	-19.88	0	R1284	-16.574	0	R1284	0	0	R1284	-17.28	0	R1284	-19.2369	0	R1284	0	0	R1284	-20.2	0
R1285	0	0.207477	R1285	0.696006	0.696006	R1285	0	0.994163	R1285	0	0.114503	R1285	0.622945	0.622945	R1285	0	0.889805	R1285	0	0.156193	R1285	0.704998	0.704998	R1285	0	1.00701
R1289	0	0.207477	R1289	0.696006	0.696006	R1289	0	0.994163	R1289	0	0.114503	R1289	0.622945	0.622945	R1289	0	0.889805	R1289	0	0.156193	R1289	0.704998	0.704998	R1289	0	1.00701
R1290	9e-06	9e-06	R1290	4.4e-05	4.4e-05	R1290	0	4.4e-05	R1290	5e-06	5e-06	R1290	3.9e-05	3.9e-05	R1290	0	3.9e-05	R1290	7e-06	7e-06	R1290	4.4e-05	4.4e-05	R1290	0	4.4e-05
R1291	0	0	R1291	0	0	R1291	0	0	R1291	0	0	R1291	0	0	R1291	0	0	R1291	0	0	R1291	0	0	R1291	0	0
R1292	0	0.034579	R1292	0.139201	0.139201	R1292	0	0.165694	R1292	0	0.019084	R1292	0.124589	0.124589	R1292	0	0.148301	R1292	0	0.026032	R1292	0.141	0.141	R1292	0	0.167835
R1293	0	0.034579	R1293	0.139201	0.139201	R1293	0	0.165694	R1293	0	0.019084	R1293	0.124589	0.124589	R1293	0	0.148301	R1293	0	0.026032	R1293	0.141	0.141	R1293	0	0.167835
R1294	0	0	R1294	0	0	R1294	0	0	R1294	0	0	R1294	0	0	R1294	0	0	R1294	0	0	R1294	0	0	R1294	0	0
R1295	0	0.172897	R1295	0	0	R1295	0	0.830904	R1295	0	0.095419	R1295	0	0	R1295	0	0.743682	R1295	0	0.130161	R1295	0	0	R1295	0	0.841638
R1296	0	0.034579	R1296	0.139201	0.139201	R1296	0	0.165694	R1296	0	0.019084	R1296	0.124589	0.124589	R1296	0	0.148301	R1296	0	0.026032	R1296	0.141	0.141	R1296	0	0.167835
R1297	0	0	R1297	0	0	R1297	0	0	R1297	0	0	R1297	0	0	R1297	0	0	R1297	0	0	R1297	0	0	R1297	0	0
R1298	0	0	R1298	0	0	R1298	0	0	R1298	0	0	R1298	0	0	R1298	0	0	R1298	0	0	R1298	0	0	R1298	0	0
R1299	0	0	R1299	0	0	R1299	0	0	R1299	0	0	R1299	0	0	R1299	0	0	R1299	0	0	R1299	0	0	R1299	0	0
R1300	0	0.034579	R1300	0	0	R1300	0	0.165694	R1300	0	0.019084	R1300	0	0	R1300	0	0.148301	R1300	0	0.026032	R1300	0	0	R1300	0	0.167835
R1301	0	0	R1301	0	0	R1301	0	0	R1301	0	0	R1301	0	0	R1301	0	0	R1301	0	0	R1301	0	0	R1301	0	0
R1302	0	0	R1302	0	0	R1302	0	0	R1302	0	0	R1302	0	0	R1302	0	0	R1302	0	0	R1302	0	0	R1302	0	0
R1303	0	0	R1303	0	0	R1303	0	0	R1303	0	0	R1303	0	0	R1303	0	0	R1303	0	0	R1303	0	0	R1303	0	0
R1304	0	0	R1304	0	0	R1304	0	0	R1304	0	0	R1304	0	0	R1304	0	0	R1304	0	0	R1304	0	0	R1304	0	0
R1305	0	0	R1305	0	0	R1305	0	0	R1305	0	0	R1305	0	0	R1305	0	0	R1305	0	0	R1305	0	0	R1305	0	0
R1306	0	0	R1306	0	0	R1306	0	0	R1306	0	0	R1306	0	0	R1306	0	0	R1306	0	0	R1306	0	0	R1306	0	0
R1307	0	0	R1307	0	0	R1307	0	0	R1307	0	0	R1307	0	0	R1307	0	0	R1307	0	0	R1307	0	0	R1307	0	0
R1308	0	0.034579	R1308	0.139201	0.139201	R1308	0	0.165694	R1308	0	0.019084	R1308	0.124589	0.124589	R1308	0	0.148301	R1308	0	0.026032	R1308	0.141	0.141	R1308	0	0.167835
R1309	0	0	R1309	0	0	R1309	0	0	R1309	0	0	R1309	0	0	R1309	0	0	R1309	0	0	R1309	0	0	R1309	0	0
R1310	0	0	R1310	0	0	R1310	0	0	R1310	0	0	R1310	0	0	R1310	0	0	R1310	0	0	R1310	0	0	R1310	0	0
R1311	0	0	R1311	0	0	R1311	0	0	R1311	0	0	R1311	0	0	R1311	0	0	R1311	0	0	R1311	0	0	R1311	0	0
R1312	0	0	R1312	0	0	R1312	0	0	R1312	0	0	R1312	0	0	R1312	0	0	R1312	0	0	R1312	0	0	R1312	0	0
R1313	0	0	R1313	0	0	R1313	0	0	R1313	0	0	R1313	0	0	R1313	0	0	R1313	0	0	R1313	0	0	R1313	0	0
R1314	0	0	R1314	0	0	R1314	0	0	R1314	0	0	R1314	0	0	R1314	0	0	R1314	0	0	R1314	0	0	R1314	0	0
R1315	0	0.034579	R1315	0.139201	0.139201	R1315	0	0.165694	R1315	0	0.019084	R1315	0.124589	0.124589	R1315	0	0.148301	R1315	0	0.026032	R1315	0.141	0.141	R1315	0	0.167835
R1316	0	0	R1316	0	0	R1316	0	0	R1316	0	0	R1316	0	0	R1316	0	0	R1316	0	0	R1316	0	0	R1316	0	0
R1318	0	0	R1318	0	0	R1318	0	0	R1318	0	0	R1318	0	0	R1318	0	0	R1318	0	0	R1318	0	0	R1318	0	0
R1319	0	0	R1319	0	0	R1319	0	0	R1319	0	0	R1319	0	0	R1319	0	0	R1319	0	0	R1319	0	0	R1319	0	0
R1320	0	0	R1320	0	0	R1320	0	0	R1320	0	0	R1320	0	0	R1320	0	0	R1320	0	0	R1320	0	0	R1320	0	0
R1321	0	0	R1321	0	0	R1321	0	0	R1321	0	0	R1321	0	0	R1321	0	0	R1321	0	0	R1321	0	0	R1321	0	0
R1322	0	0	R1322	0	0	R1322	0	0	R1322	0	0	R1322	0	0	R1322	0	0	R1322	0	0	R1322	0	0	R1322	0	0
R1323	-0.172897	0.034579	R1323	0	0	R1323	-0.830904	0.165694	R1323	-0.095419	0.019084	R1323	0	0	R1323	-0.743682	0.148301	R1323	-0.130161	0.026032	R1323	0	0	R1323	-0.841638	0.167835
R1324	-38.2995	0.172897	R1324	0	0	R1324	-45.76	0.830904	R1324	-39.6567	0.095419	R1324	0	0	R1324	-44.785	0.743682	R1324	-40.3442	0.130161	R1324	0	0	R1324	-45.88	0.841638
R1325	0	0.207477	R1325	0.696006	0.696006	R1325	0	0.994163	R1325	0	0.114503	R1325	0.622945	0.622945	R1325	0	0.889805	R1325	0	0.156193	R1325	0.704998	0.704998	R1325	0	1.00701
R1326	0	0	R1326	0	0	R1326	0	0	R1326	0	0	R1326	0	0	R1326	0	0	R1326	0	0	R1326	0	0	R1326	0	0
R1327	0	0	R1327	0	0	R1327	0	0	R1327	0	0	R1327	0	0	R1327	0	0	R1327	0	0	R1327	0	0	R1327	0	0
R1328	0	0	R1328	0	0	R1328	0	0	R1328	0	0	R1328	0	0	R1328	0	0	R1328	0	0	R1328	0	0	R1328	0	0
R1329	0	0	R1329	0	0	R1329	0	0	R1329	0	0	R1329	0	0	R1329	0	0	R1329	0	0	R1329	0	0	R1329	0	0
R1330	0	0	R1330	0	0	R1330	0	0	R1330	0	0	R1330	0	0	R1330	0	0	R1330	0	0	R1330	0	0	R1330	0	0
R1332	0.046316	0.046325	R1332	0.223735	0.223735	R1332	0	0.223779	R1332	0.025561	0.025566	R1332	0.20025	0.20025	R1332	0	0.200288	R1332	0.034868	0.034874	R1332	0.226626	0.226626	R1332	0	0.22667
R1333	0	0	R1333	0	0	R1333	0	0	R1333	0	0	R1333	0	0	R1333	0	0	R1333	0	0	R1333	0	0	R1333	0	0
R1334	0	0	R1334	0	0	R1334	0	0	R1334	0	0	R1334	0	0	R1334	0	0	R1334	0	0	R1334	0	0	R1334	0	0
R1335	-2.77118	0	R1335	0	0	R1335	-3.32607	0	R1335	-2.91249	0	R1335	0	0	R1335	-3.20885	0	R1335	-2.93449	0	R1335	0	0	R1335	-3.34049	0
R1340	0	0	R1340	0	0	R1340	0	0	R1340	0	0	R1340	0	0	R1340	0	0	R1340	0	0	R1340	0	0	R1340	0	0
R1341	0	0	R1341	0	0	R1341	0	0	R1341	0	0	R1341	0	0	R1341	0	0	R1341	0	0	R1341	0	0	R1341	0	0
R1342	0	0	R1342	0	0	R1342	0	0	R1342	0	0	R1342	0	0	R1342	0	0	R1342	0	0	R1342	0	0	R1342	0	0
R1343	0	0	R1343	0	0	R1343	0	0	R1343	0	0	R1343	0	0	R1343	0	0	R1343	0	0	R1343	0	0	R1343	0	0
R1344	0	0	R1344	0	0	R1344	0	0	R1344	0	0	R1344	0	0	R1344	0	0	R1344	0	0	R1344	0	0	R1344	0	0
R1345	0	0	R1345	0	0	R1345	0	0	R1345	0	0	R1345	0	0	R1345	0	0	R1345	0	0	R1345	0	0	R1345	0	0
R1346	0	0	R1346	0	0	R1346	0	0	R1346	0	0	R1346	0	0	R1346	0	0	R1346	0	0	R1346	0	0	R1346	0	0
R1347	0	0	R1347	0	0	R1347	0	0	R1347	0	0	R1347	0	0	R1347	0	0	R1347	0	0	R1347	0	0	R1347	0	0
R1349	0	0	R1349	0	0	R1349	0	0	R1349	0	0	R1349	0	0	R1349	0	0	R1349	0	0	R1349	0	0	R1349	0	0
R1351	0	0	R1351	0	0	R1351	0	0	R1351	0	0	R1351	0	0	R1351	0	0	R1351	0	0	R1351	0	0	R1351	0	0
R1352	0	0	R1352	0	0	R1352	0	0	R1352	0	0	R1352	0	0	R1352	0	0	R1352	0	0	R1352	0	0	R1352	0	0
R1353	0	0	R1353	0	0	R1353	0	0	R1353	0	0	R1353	0	0	R1353	0	0	R1353	0	0	R1353	0	0	R1353	0	0
R1354	0	0	R1354	0	0	R1354	0	0	R1354	0	0	R1354	0	0	R1354	0	0	R1354	0	0	R1354	0	0	R1354	0	0
R1355	0	0	R1355	0	0	R1355	0	0	R1355	0	0	R1355	0	0	R1355	0	0	R1355	0	0	R1355	0	0	R1355	0	0
R1356	0	0	R1356	0	0	R1356	0	0	R1356	0	0	R1356	0	0	R1356	0	0	R1356	0	0	R1356	0	0	R1356	0	0
R1357	0	0	R1357	0	0	R1357	0	0	R1357	0	0	R1357	0	0	R1357	0	0	R1357	0	0	R1357	0	0	R1357	0	0
R1358	0	0	R1358	0	0	R1358	0	0	R1358	0	0	R1358	0	0	R1358	0	0	R1358	0	0	R1358	0	0	R1358	0	0
R1359	0	0	R1359	0	0	R1359	0	0	R1359	0	0	R1359	0	0	R1359	0	0	R1359	0	0	R1359	0	0	R1359	0	0
R1360	0	0	R1360	0	0	R1360	0	0	R1360	0	0	R1360	0	0	R1360	0	0	R1360	0	0	R1360	0	0	R1360	0	0
R1361	0	0	R1361	0	0	R1361	0	0	R1361	0	0	R1361	0	0	R1361	0	0	R1361	0	0	R1361	0	0	R1361	0	0
R1362	0	0	R1362	0	0	R1362	0	0	R1362	0	0	R1362	0	0	R1362	0	0	R1362	0	0	R1362	0	0	R1362	0	0
R1363	0	0	R1363	0	0	R1363	0	0	R1363	0	0	R1363	0	0	R1363	0	0	R1363	0	0	R1363	0	0	R1363	0	0
R1364	0	0	R1364	0	0	R1364	0	0	R1364	0	0	R1364	0	0	R1364	0	0	R1364	0	0	R1364	0	0	R1364	0	0
R1365	0	0	R1365	0	0	R1365	0	0	R1365	0	0	R1365	0	0	R1365	0	0	R1365	0	0	R1365	0	0	R1365	0	0
R1366	0	0	R1366	0	0	R1366	0	0	R1366	0	0	R1366	0	0	R1366	0	0	R1366	0	0	R1366	0	0	R1366	0	0
R1369	-18.5407	11.3482	R1369	0.384474	0.384474	R1369	-19.88	12.8052	R1369	-16.542	10.5574	R1369	0.344115	0.344115	R1369	-17.28	11.2981	R1369	-19.1932	11.9892	R1369	0.389441	0.389441	R1369	-20.2	12.9907
R1370	0	18.6203	R1370	0	0	R1370	0	19.88	R1370	0	16.5859	R1370	0	0	R1370	0	17.28	R1370	0	19.2531	R1370	0	0	R1370	0	20.2
R1371	0	9.87871	R1371	0	0	R1371	0	10.9122	R1371	0	9.04184	R1371	0	0	R1371	0	9.61222	R1371	0	10.2942	R1371	0	0	R1371	0	11.0722
R1373	-8.89467	9.72559	R1373	-4.91431	-4.91431	R1373	-9.94	9.94	R1373	-8.06427	8.52167	R1373	-4.14186	-4.14186	R1373	-8.64	8.64	R1373	-9.31454	9.93858	R1373	-5.00938	-5.00938	R1373	-10.1	10.1
R1374	0	0	R1374	0	0	R1374	0	0	R1374	0	0	R1374	0	0	R1374	0	0	R1374	0	0	R1374	0	0	R1374	0	0
R1375	-9.04633	0	R1375	0	0	R1375	-9.04633	0	R1375	-7.86321	0	R1375	0	0	R1375	-7.86321	0	R1375	-9.19194	0	R1375	0	0	R1375	-9.19194	0
R1378	0	0	R1378	0	0	R1378	0	0	R1378	0	0	R1378	0	0	R1378	0	0	R1378	0	0	R1378	0	0	R1378	0	0
R1379	0	0	R1379	0	0	R1379	0	0	R1379	0	0	R1379	0	0	R1379	0	0	R1379	0	0	R1379	0	0	R1379	0	0
R1380	0	0	R1380	0	0	R1380	0	0	R1380	0	0	R1380	0	0	R1380	0	0	R1380	0	0	R1380	0	0	R1380	0	0
R1381	0	0	R1381	0	0	R1381	0	0	R1381	0	0	R1381	0	0	R1381	0	0	R1381	0	0	R1381	0	0	R1381	0	0
R1382	0	0	R1382	0	0	R1382	0	0	R1382	0	0	R1382	0	0	R1382	0	0	R1382	0	0	R1382	0	0	R1382	0	0
R1383	0	0	R1383	0	0	R1383	0	0	R1383	0	0	R1383	0	0	R1383	0	0	R1383	0	0	R1383	0	0	R1383	0	0
R1384	0	0	R1384	0	0	R1384	0	0	R1384	0	0	R1384	0	0	R1384	0	0	R1384	0	0	R1384	0	0	R1384	0	0
R1385	0	0	R1385	0	0	R1385	0	0	R1385	0	0	R1385	0	0	R1385	0	0	R1385	0	0	R1385	0	0	R1385	0	0
R1386	0	0	R1386	0	0	R1386	0	0	R1386	0	0	R1386	0	0	R1386	0	0	R1386	0	0	R1386	0	0	R1386	0	0
R1387	0	0	R1387	0	0	R1387	0	0	R1387	0	0	R1387	0	0	R1387	0	0	R1387	0	0	R1387	0	0	R1387	0	0
R1388	0	0	R1388	0	0	R1388	0	0	R1388	0	0	R1388	0	0	R1388	0	0	R1388	0	0	R1388	0	0	R1388	0	0
R1389	0	0	R1389	0	0	R1389	0	0	R1389	0	0	R1389	0	0	R1389	0	0	R1389	0	0	R1389	0	0	R1389	0	0
R1390	0	0	R1390	0	0	R1390	0	0	R1390	0	0	R1390	0	0	R1390	0	0	R1390	0	0	R1390	0	0	R1390	0	0
R1391	0	0	R1391	0	0	R1391	0	0	R1391	0	0	R1391	0	0	R1391	0	0	R1391	0	0	R1391	0	0	R1391	0	0
R1392	0	0	R1392	0	0	R1392	0	0	R1392	0	0	R1392	0	0	R1392	0	0	R1392	0	0	R1392	0	0	R1392	0	0
R1393	0	0	R1393	0	0	R1393	0	0	R1393	0	0	R1393	0	0	R1393	0	0	R1393	0	0	R1393	0	0	R1393	0	0
R1394	0	0	R1394	0	0	R1394	0	0	R1394	0	0	R1394	0	0	R1394	0	0	R1394	0	0	R1394	0	0	R1394	0	0
R1395	0	0	R1395	0	0	R1395	0	0	R1395	0	0	R1395	0	0	R1395	0	0	R1395	0	0	R1395	0	0	R1395	0	0
R1396	0	0	R1396	0	0	R1396	0	0	R1396	0	0	R1396	0	0	R1396	0	0	R1396	0	0	R1396	0	0	R1396	0	0
R1397	0	0	R1397	0	0	R1397	0	0	R1397	0	0	R1397	0	0	R1397	0	0	R1397	0	0	R1397	0	0	R1397	0	0
R1398	0	0	R1398	0	0	R1398	0	0	R1398	0	0	R1398	0	0	R1398	0	0	R1398	0	0	R1398	0	0	R1398	0	0
R1399	0	0	R1399	0	0	R1399	0	0	R1399	0	0	R1399	0	0	R1399	0	0	R1399	0	0	R1399	0	0	R1399	0	0
R1400	0	0	R1400	0	0	R1400	0	0	R1400	0	0	R1400	0	0	R1400	0	0	R1400	0	0	R1400	0	0	R1400	0	0
R1401	0	0	R1401	0	0	R1401	0	0	R1401	0	0	R1401	0	0	R1401	0	0	R1401	0	0	R1401	0	0	R1401	0	0
R1402	0	0	R1402	0	0	R1402	0	0	R1402	0	0	R1402	0	0	R1402	0	0	R1402	0	0	R1402	0	0	R1402	0	0
R1403	0	0	R1403	0	0	R1403	0	0	R1403	0	0	R1403	0	0	R1403	0	0	R1403	0	0	R1403	0	0	R1403	0	0
R1404	0	0	R1404	0	0	R1404	0	0	R1404	0	0	R1404	0	0	R1404	0	0	R1404	0	0	R1404	0	0	R1404	0	0
R1405	0	0	R1405	0	0	R1405	0	0	R1405	0	0	R1405	0	0	R1405	0	0	R1405	0	0	R1405	0	0	R1405	0	0
R1406	0	0	R1406	0	0	R1406	0	0	R1406	0	0	R1406	0	0	R1406	0	0	R1406	0	0	R1406	0	0	R1406	0	0
R1407	0	0	R1407	0	0	R1407	0	0	R1407	0	0	R1407	0	0	R1407	0	0	R1407	0	0	R1407	0	0	R1407	0	0
R1408	0	0	R1408	0	0	R1408	0	0	R1408	0	0	R1408	0	0	R1408	0	0	R1408	0	0	R1408	0	0	R1408	0	0
R1409	0	0	R1409	0	0	R1409	0	0	R1409	0	0	R1409	0	0	R1409	0	0	R1409	0	0	R1409	0	0	R1409	0	0
R1410	0	0	R1410	0	0	R1410	0	0	R1410	0	0	R1410	0	0	R1410	0	0	R1410	0	0	R1410	0	0	R1410	0	0
R1411	0	0	R1411	0	0	R1411	0	0	R1411	0	0	R1411	0	0	R1411	0	0	R1411	0	0	R1411	0	0	R1411	0	0
R1412	0	0	R1412	0	0	R1412	0	0	R1412	0	0	R1412	0	0	R1412	0	0	R1412	0	0	R1412	0	0	R1412	0	0
R1413	0	0	R1413	0	0	R1413	0	0	R1413	0	0	R1413	0	0	R1413	0	0	R1413	0	0	R1413	0	0	R1413	0	0
R1414	0	0	R1414	0	0	R1414	0	0	R1414	0	0	R1414	0	0	R1414	0	0	R1414	0	0	R1414	0	0	R1414	0	0
R1415	0	0	R1415	0	0	R1415	0	0	R1415	0	0	R1415	0	0	R1415	0	0	R1415	0	0	R1415	0	0	R1415	0	0
R1416	0	0	R1416	0	0	R1416	0	0	R1416	0	0	R1416	0	0	R1416	0	0	R1416	0	0	R1416	0	0	R1416	0	0
R1417	0	0	R1417	0	0	R1417	0	0	R1417	0	0	R1417	0	0	R1417	0	0	R1417	0	0	R1417	0	0	R1417	0	0
R1418	0	0	R1418	0	0	R1418	0	0	R1418	0	0	R1418	0	0	R1418	0	0	R1418	0	0	R1418	0	0	R1418	0	0
R1419	0	0	R1419	0	0	R1419	0	0	R1419	0	0	R1419	0	0	R1419	0	0	R1419	0	0	R1419	0	0	R1419	0	0
R1420	-18.4652	35.7276	R1420	21.2399	21.2399	R1420	-19.88	38.8945	R1420	-16.5004	33.1276	R1420	18.2405	18.2405	R1420	-17.28	34.56	R1420	-19.1364	37.0427	R1420	21.609	21.609	R1420	-20.2	39.4182
R1421	0	0	R1421	0	0	R1421	0	0	R1421	0	0	R1421	0	0	R1421	0	0	R1421	0	0	R1421	0	0	R1421	0	0
R1422	-19.7547	0	R1422	0	0	R1422	-21.8244	0	R1422	-18.0822	0	R1422	0	0	R1422	-19.2244	0	R1422	-20.5863	0	R1422	0	0	R1422	-22.1444	0
R1423	0	0	R1423	0	0	R1423	0	0	R1423	0	0	R1423	0	0	R1423	0	0	R1423	0	0	R1423	0	0	R1423	0	0
R1424	-32.7332	13.4201	R1424	-20.491	0.008884	R1424	-34.82	14.8242	R1424	-29.7683	12.2833	R1424	-17.5703	0.007952	R1424	-30.92	13.0581	R1424	-33.729	13.9845	R1424	-20.8505	0.008999	R1424	-35.3	15.0415
R1426	0.106563	0.106563	R1426	0.514771	0.514771	R1426	0	0.514771	R1426	0.058811	0.058811	R1426	0.460735	0.460735	R1426	0	0.460735	R1426	0.080223	0.080223	R1426	0.521422	0.521422	R1426	0	0.521422
R1427	0.31969	0.31969	R1427	1.54431	1.54431	R1427	0	1.54431	R1427	0.176432	0.176432	R1427	1.3822	1.3822	R1427	0	1.3822	R1427	0.24067	0.24067	R1427	1.56427	1.56427	R1427	0	1.56427
R1428	0	0.025362	R1428	0.122516	0.122516	R1428	0	0.122516	R1428	0	0.013997	R1428	0.109655	0.109655	R1428	0	0.109655	R1428	0	0.019093	R1428	0.124098	0.124098	R1428	0	0.124098
R1429	0	0.025362	R1429	0	0	R1429	0	0.122287	R1429	0	0.013997	R1429	0	0	R1429	0	0.109451	R1429	0	0.019093	R1429	0	0	R1429	0	0.123867
R1430	0.006394	0.006394	R1430	0.030886	0.030886	R1430	0	0.030886	R1430	0.003529	0.003529	R1430	0.027644	0.027644	R1430	0	0.027644	R1430	0.004813	0.004813	R1430	0.031285	0.031285	R1430	0	0.031285
R1431	0.000109	0.000109	R1431	0.000525	0.000525	R1431	0	0.000525	R1431	6e-05	6e-05	R1431	0.00047	0.00047	R1431	0	0.00047	R1431	8.2e-05	8.2e-05	R1431	0.000532	0.000532	R1431	0	0.000532
R1432	0	0	R1432	0	0	R1432	0	0	R1432	0	0	R1432	0	0	R1432	0	0	R1432	0	0	R1432	0	0	R1432	0	0
R1433	-77.384	-0.612023	R1433	-3.60466	-3.60466	R1433	-91.52	0	R1433	-79.7291	-0.335429	R1433	-3.22627	-3.22627	R1433	-89.57	0	R1433	-81.2763	-0.457777	R1433	-3.65123	-3.65123	R1433	-91.76	0
R1434	0	0	R1434	0	0	R1434	0	0	R1434	0	0	R1434	0	0	R1434	0	0	R1434	0	0	R1434	0	0	R1434	0	0
R1435	9e-06	9e-06	R1435	4.4e-05	4.4e-05	R1435	0	4.4e-05	R1435	5e-06	5e-06	R1435	3.9e-05	3.9e-05	R1435	0	3.9e-05	R1435	7e-06	7e-06	R1435	4.4e-05	4.4e-05	R1435	0	4.4e-05
R1436	0	0	R1436	0	0	R1436	0	0	R1436	0	0	R1436	0	0	R1436	0	0	R1436	0	0	R1436	0	0	R1436	0	0
R1438	0.009804	0.009804	R1438	0.047359	0.047359	R1438	0	0.047359	R1438	0.005411	0.005411	R1438	0.042388	0.042388	R1438	0	0.042388	R1438	0.007381	0.007381	R1438	0.047971	0.047971	R1438	0	0.047971
R1439	0.000107	0.000107	R1439	0.000515	0.000515	R1439	0	0.000515	R1439	5.9e-05	5.9e-05	R1439	0.000461	0.000461	R1439	0	0.000461	R1439	8e-05	8e-05	R1439	0.000521	0.000521	R1439	0	0.000521
R1440	0	0	R1440	0	0	R1440	0	0	R1440	0	0	R1440	0	0	R1440	0	0	R1440	0	0	R1440	0	0	R1440	0	0
R1442	0	0	R1442	0	0	R1442	0	0	R1442	0	0	R1442	0	0	R1442	0	0	R1442	0	0	R1442	0	0	R1442	0	0
R1444	0.024671	3.62516	R1444	0.095269	0.095269	R1444	0	4.34989	R1444	0.012447	3.7951	R1444	0.085268	0.085268	R1444	0	4.20703	R1444	0.017089	3.82877	R1444	0.0965	0.0965	R1444	0	4.36747
R1445	0	0	R1445	0	0	R1445	0	0	R1445	0	0	R1445	0	0	R1445	0	0	R1445	0	0	R1445	0	0	R1445	0	0
R1446	0	0	R1446	0	0	R1446	0	0	R1446	0	0	R1446	0	0	R1446	0	0	R1446	0	0	R1446	0	0	R1446	0	0
R1447	0	0	R1447	0	0	R1447	0	0	R1447	0	0	R1447	0	0	R1447	0	0	R1447	0	0	R1447	0	0	R1447	0	0
R1448	0	0	R1448	0	0	R1448	0	0	R1448	0	0	R1448	0	0	R1448	0	0	R1448	0	0	R1448	0	0	R1448	0	0
R1449	0	0	R1449	0	0	R1449	0	0	R1449	0	0	R1449	0	0	R1449	0	0	R1449	0	0	R1449	0	0	R1449	0	0
R1450	0.578768	68.4231	R1450	15.1946	15.1946	R1450	0.099236	74.7037	R1450	0.429867	64.8194	R1450	13.9729	13.9729	R1450	0.157917	68.285	R1450	0.448334	70.7663	R1450	15.3449	15.3449	R1450	0.092014	75.375
R1451	0	0	R1451	0	0	R1451	0	0	R1451	0	0	R1451	0	0	R1451	0	0	R1451	0	0	R1451	0	0	R1451	0	0
R1452	0	0	R1452	0	0	R1452	0	0	R1452	0	0	R1452	0	0	R1452	0	0	R1452	0	0	R1452	0	0	R1452	0	0
R1453	0	0	R1453	0	0	R1453	0	0	R1453	0	0	R1453	0	0	R1453	0	0	R1453	0	0	R1453	0	0	R1453	0	0
R1454	0	0	R1454	0	0	R1454	0	0	R1454	0	0	R1454	0	0	R1454	0	0	R1454	0	0	R1454	0	0	R1454	0	0
R1455	0	0	R1455	0	0	R1455	0	0	R1455	0	0	R1455	0	0	R1455	0	0	R1455	0	0	R1455	0	0	R1455	0	0
R1456	0	0	R1456	0	0	R1456	0	0	R1456	0	0	R1456	0	0	R1456	0	0	R1456	0	0	R1456	0	0	R1456	0	0
R1457	0	0	R1457	0	0	R1457	0	0	R1457	0	0	R1457	0	0	R1457	0	0	R1457	0	0	R1457	0	0	R1457	0	0
R1458	0	0	R1458	0	0	R1458	0	0	R1458	0	0	R1458	0	0	R1458	0	0	R1458	0	0	R1458	0	0	R1458	0	0
R1459	0	0	R1459	0	0	R1459	0	0	R1459	0	0	R1459	0	0	R1459	0	0	R1459	0	0	R1459	0	0	R1459	0	0
R1460	0	0.011035	R1460	0	0.053306	R1460	0	0.053306	R1460	0	0.00609	R1460	0	0.04771	R1460	0	0.04771	R1460	0	0.008307	R1460	0	0.053995	R1460	0	0.053995
R1461	0.106563	0.106563	R1461	0.514771	0.514771	R1461	0	0.514771	R1461	0.058811	0.058811	R1461	0.460735	0.460735	R1461	0	0.460735	R1461	0.080223	0.080223	R1461	0.521422	0.521422	R1461	0	0.521422
R1462	0	0	R1462	0	0	R1462	0	0	R1462	0	0	R1462	0	0	R1462	0	0	R1462	0	0	R1462	0	0	R1462	0	0
R1463	0	0	R1463	0	0	R1463	0	0	R1463	0	0	R1463	0	0	R1463	0	0	R1463	0	0	R1463	0	0	R1463	0	0
R1464	0	0	R1464	0	0	R1464	0	0	R1464	0	0	R1464	0	0	R1464	0	0	R1464	0	0	R1464	0	0	R1464	0	0
R1465	0	0	R1465	0	0	R1465	0	0	R1465	0	0	R1465	0	0	R1465	0	0	R1465	0	0	R1465	0	0	R1465	0	0
R1466	0	0	R1466	0	0	R1466	0	0	R1466	0	0	R1466	0	0	R1466	0	0	R1466	0	0	R1466	0	0	R1466	0	0
R1468	0	0	R1468	0	0	R1468	0	0	R1468	0	0	R1468	0	0	R1468	0	0	R1468	0	0	R1468	0	0	R1468	0	0
R1469	0	0	R1469	0	0	R1469	0	0	R1469	0	0	R1469	0	0	R1469	0	0	R1469	0	0	R1469	0	0	R1469	0	0
R1470	0	0	R1470	0	0	R1470	0	0	R1470	0	0	R1470	0	0	R1470	0	0	R1470	0	0	R1470	0	0	R1470	0	0
R1471	0	0	R1471	0	0	R1471	0	0	R1471	0	0	R1471	0	0	R1471	0	0	R1471	0	0	R1471	0	0	R1471	0	0
R1472	0	0	R1472	0	0	R1472	0	0	R1472	0	0	R1472	0	0	R1472	0	0	R1472	0	0	R1472	0	0	R1472	0	0
R1473	0.009804	0.009804	R1473	0.047359	0.047359	R1473	0	0.047359	R1473	0.005411	0.005411	R1473	0.042388	0.042388	R1473	0	0.042388	R1473	0.007381	0.007381	R1473	0.047971	0.047971	R1473	0	0.047971
R1474	0	0	R1474	0	0	R1474	0	0	R1474	0	0	R1474	0	0	R1474	0	0	R1474	0	0	R1474	0	0	R1474	0	0
R1475	0	9.94	R1475	0	0	R1475	0	9.94	R1475	0	8.64	R1475	0	0	R1475	0	8.64	R1475	0	10.1	R1475	0	0	R1475	0	10.1
R1476	0	0	R1476	0	0	R1476	0	0	R1476	0	0	R1476	0	0	R1476	0	0	R1476	0	0	R1476	0	0	R1476	0	0
R1477	0	0	R1477	0	0	R1477	0	0	R1477	0	0	R1477	0	0	R1477	0	0	R1477	0	0	R1477	0	0	R1477	0	0
R1478	0	0	R1478	0	0	R1478	0	0	R1478	0	0	R1478	0	0	R1478	0	0	R1478	0	0	R1478	0	0	R1478	0	0
R1479	0	0	R1479	0	0	R1479	0	0	R1479	0	0	R1479	0	0	R1479	0	0	R1479	0	0	R1479	0	0	R1479	0	0
R1480	0	9.12805	R1480	0	0	R1480	0	11.5966	R1480	0	8.98104	R1480	0	0	R1480	0	10.3714	R1480	0	9.90616	R1480	0	0	R1480	0	11.7473
R1481	0	0	R1481	0	0	R1481	0	0	R1481	0	0	R1481	0	0	R1481	0	0	R1481	0	0	R1481	0	0	R1481	0	0
R1483	8.39	8.39	R1483	8.39	8.39	R1483	8.39	8.39	R1483	8.39	8.39	R1483	8.39	8.39	R1483	8.39	8.39	R1483	8.39	8.39	R1483	8.39	8.39	R1483	8.39	8.39
R1485	0	0	R1485	0	0	R1485	0	0	R1485	0	0	R1485	0	0	R1485	0	0	R1485	0	0	R1485	0	0	R1485	0	0
R1487	9e-06	9e-06	R1487	4.4e-05	4.4e-05	R1487	0	4.4e-05	R1487	5e-06	5e-06	R1487	3.9e-05	3.9e-05	R1487	0	3.9e-05	R1487	7e-06	7e-06	R1487	4.4e-05	4.4e-05	R1487	0	4.4e-05
R1488	0	0	R1488	0	0	R1488	0	0	R1488	0	0	R1488	0	0	R1488	0	0	R1488	0	0	R1488	0	0	R1488	0	0
R1489	0.085526	12.486	R1489	0.413147	0.413147	R1489	0	13.2533	R1489	0.047201	11.0965	R1489	0.369779	0.369779	R1489	0	11.52	R1489	0.064386	12.889	R1489	0.418485	0.418485	R1489	0	13.4667
R1490	0	0	R1490	0	0	R1490	0	0	R1490	0	0	R1490	0	0	R1490	0	0	R1490	0	0	R1490	0	0	R1490	0	0
R1492	0	0.172897	R1492	0	0	R1492	0	0.830904	R1492	0	0.095419	R1492	0	0	R1492	0	0.743682	R1492	0	0.130161	R1492	0	0	R1492	0	0.841638
R1497	0	0	R1497	0	0	R1497	0	0	R1497	0	0	R1497	0	0	R1497	0	0	R1497	0	0	R1497	0	0	R1497	0	0
R1500	0	0	R1500	0	0	R1500	0	0	R1500	0	0	R1500	0	0	R1500	0	0	R1500	0	0	R1500	0	0	R1500	0	0
R1503	0	0	R1503	0	0	R1503	0	0	R1503	0	0	R1503	0	0	R1503	0	0	R1503	0	0	R1503	0	0	R1503	0	0
R1504	0	0	R1504	0	0	R1504	0	0	R1504	0	0	R1504	0	0	R1504	0	0	R1504	0	0	R1504	0	0	R1504	0	0
R1505	0	0	R1505	0	0	R1505	0	0	R1505	0	0	R1505	0	0	R1505	0	0	R1505	0	0	R1505	0	0	R1505	0	0
R1506	-0.000482	0	R1506	-0.002326	-0.002326	R1506	-0.002326	0	R1506	-0.000266	0	R1506	-0.002082	-0.002082	R1506	-0.002082	0	R1506	-0.000363	0	R1506	-0.002356	-0.002356	R1506	-0.002356	0
R1507	0	0	R1507	0	0	R1507	0	0	R1507	0	0	R1507	0	0	R1507	0	0	R1507	0	0	R1507	0	0	R1507	0	0
R1508	0	38.2995	R1508	0	0	R1508	0	45.76	R1508	0	39.6567	R1508	0	0	R1508	0	44.785	R1508	0	40.3442	R1508	0	0	R1508	0	45.88
R1510	0	0	R1510	0	0	R1510	0	0	R1510	0	0	R1510	0	0	R1510	0	0	R1510	0	0	R1510	0	0	R1510	0	0
R1512	0	0	R1512	0	0	R1512	0	0	R1512	0	0	R1512	0	0	R1512	0	0	R1512	0	0	R1512	0	0	R1512	0	0
R1513	0	0	R1513	0	0	R1513	0	0	R1513	0	0	R1513	0	0	R1513	0	0	R1513	0	0	R1513	0	0	R1513	0	0
R1514	0	0	R1514	0	0	R1514	0	0	R1514	0	0	R1514	0	0	R1514	0	0	R1514	0	0	R1514	0	0	R1514	0	0
R1515	0	0	R1515	0	0	R1515	0	0	R1515	0	0	R1515	0	0	R1515	0	0	R1515	0	0	R1515	0	0	R1515	0	0
R1516	0	0	R1516	0	0	R1516	0	0	R1516	0	0	R1516	0	0	R1516	0	0	R1516	0	0	R1516	0	0	R1516	0	0
R1517	0	0	R1517	0	0	R1517	0	0	R1517	0	0	R1517	0	0	R1517	0	0	R1517	0	0	R1517	0	0	R1517	0	0
R1518	0	0	R1518	0	0	R1518	0	0	R1518	0	0	R1518	0	0	R1518	0	0	R1518	0	0	R1518	0	0	R1518	0	0
R1519	0	38.2995	R1519	0	0	R1519	0	45.76	R1519	0	39.6567	R1519	0	0	R1519	0	44.785	R1519	0	40.3442	R1519	0	0	R1519	0	45.88
R1520	0	0	R1520	0	0	R1520	0	0	R1520	0	0	R1520	0	0	R1520	0	0	R1520	0	0	R1520	0	0	R1520	0	0
R1521	0	0	R1521	0	0	R1521	0	0	R1521	0	0	R1521	0	0	R1521	0	0	R1521	0	0	R1521	0	0	R1521	0	0
R1522	0	0	R1522	0	0	R1522	0	0	R1522	0	0	R1522	0	0	R1522	0	0	R1522	0	0	R1522	0	0	R1522	0	0
R1523	0	0	R1523	0	0	R1523	0	0	R1523	0	0	R1523	0	0	R1523	0	0	R1523	0	0	R1523	0	0	R1523	0	0
R1524	0	0	R1524	0	0	R1524	0	0	R1524	0	0	R1524	0	0	R1524	0	0	R1524	0	0	R1524	0	0	R1524	0	0
R1525	0	0	R1525	0	0	R1525	0	0	R1525	0	0	R1525	0	0	R1525	0	0	R1525	0	0	R1525	0	0	R1525	0	0
R1526	0	0	R1526	0	0	R1526	0	0	R1526	0	0	R1526	0	0	R1526	0	0	R1526	0	0	R1526	0	0	R1526	0	0
R1527	-10	54.0026	R1527	11.539	11.539	R1527	-10	62.1982	R1527	-10	52.82	R1527	10.3277	10.3277	R1527	-10	57.4255	R1527	-10	46.3671	R1527	11.6881	11.6881	R1527	-10	62.6415
R1531	-0.026977	38.2834	R1531	0.008884	0.008884	R1531	-0.129645	45.76	R1531	-0.014888	39.6577	R1531	0.007952	0.007952	R1531	-0.116036	44.785	R1531	-0.020309	40.332	R1531	0.008999	0.008999	R1531	-0.13132	45.88
R1532	9e-06	9e-06	R1532	4.4e-05	4.4e-05	R1532	0	4.4e-05	R1532	5e-06	5e-06	R1532	3.9e-05	3.9e-05	R1532	0	3.9e-05	R1532	7e-06	7e-06	R1532	4.4e-05	4.4e-05	R1532	0	4.4e-05
R1533	0.05223	3.9834	R1533	0.252305	0.252305	R1533	0	4.70233	R1533	0.028825	4.16315	R1533	0.22582	0.22582	R1533	0	4.57264	R1533	0.03932	4.18478	R1533	0.255564	0.255564	R1533	0	4.71829
R1534	0	0	R1534	0	0	R1534	0	0	R1534	0	0	R1534	0	0	R1534	0	0	R1534	0	0	R1534	0	0	R1534	0	0
R1535	0	0	R1535	0	0	R1535	0	0	R1535	0	0	R1535	0	0	R1535	0	0	R1535	0	0	R1535	0	0	R1535	0	0
R1536	0.028003	27.9682	R1536	0.165903	0.165903	R1536	0	29.82	R1536	0.015455	24.8998	R1536	0.148488	0.148488	R1536	0	25.92	R1536	0.021082	28.9081	R1536	0.168046	0.168046	R1536	0	30.3
R1538	0	0	R1538	0	0	R1538	0	0	R1538	0	0	R1538	0	0	R1538	0	0	R1538	0	0	R1538	0	0	R1538	0	0
R1539	0	0	R1539	0	0	R1539	0	0	R1539	0	0	R1539	0	0	R1539	0	0	R1539	0	0	R1539	0	0	R1539	0	0
R1540	0	0	R1540	0	0	R1540	0	0	R1540	0	0	R1540	0	0	R1540	0	0	R1540	0	0	R1540	0	0	R1540	0	0
R1542	0	0	R1542	0	0	R1542	0	0	R1542	0	0	R1542	0	0	R1542	0	0	R1542	0	0	R1542	0	0	R1542	0	0
R1543	-22.5559	38.2935	R1543	-0.003759	0.001306	R1543	-26.5858	45.76	R1543	-23.5624	39.6568	R1543	-0.003364	0.001169	R1543	-25.7853	44.785	R1543	-23.6519	40.3396	R1543	-0.003808	0.001323	R1543	-26.6843	45.88
R1544	0	0	R1544	0	0	R1544	0	0	R1544	0	0	R1544	0	0	R1544	0	0	R1544	0	0	R1544	0	0	R1544	0	0
R1545	0	0	R1545	0	0	R1545	0	0	R1545	0	0	R1545	0	0	R1545	0	0	R1545	0	0	R1545	0	0	R1545	0	0
R1546	-27.9304	0	R1546	-20.7278	0	R1546	-29.82	0	R1546	-24.8789	0	R1546	-17.7822	0	R1546	-25.92	0	R1546	-28.8797	0	R1546	-21.0904	0	R1546	-30.3	0
R1547	0.001049	0.001138	R1547	0.005065	0.005496	R1547	0	0.005496	R1547	0.000579	0.000628	R1547	0.004534	0.004919	R1547	0	0.004919	R1547	0.000789	0.000856	R1547	0.005131	0.005567	R1547	0	0.005567
R1548	0.001049	0.001049	R1548	0.005065	0.005065	R1548	0	0.005065	R1548	0.000579	0.000579	R1548	0.004534	0.004534	R1548	0	0.004534	R1548	0.000789	0.000789	R1548	0.005131	0.005131	R1548	0	0.005131
R1551	0	9e-06	R1551	0	4.4e-05	R1551	0	4.4e-05	R1551	0	5e-06	R1551	0	3.9e-05	R1551	0	3.9e-05	R1551	0	7e-06	R1551	0	4.4e-05	R1551	0	4.4e-05
R1552	0	22.5498	R1552	0	0.005065	R1552	0	26.5858	R1552	0	23.559	R1552	0	0.004534	R1552	0	25.7853	R1552	0	23.6473	R1552	0	0.005131	R1552	0	26.6843
R1553	0	0	R1553	0	0	R1553	0	0	R1553	0	0	R1553	0	0	R1553	0	0	R1553	0	0	R1553	0	0	R1553	0	0
R1555	0	65.8818	R1555	0	0	R1555	0	74.62	R1555	0	61.5675	R1555	0	0	R1555	0	66.3867	R1555	0	23.506	R1555	0	0	R1555	0	75.5
R1556	0	0	R1556	0	0	R1556	0	0	R1556	0	0	R1556	0	0	R1556	0	0	R1556	0	0	R1556	0	0	R1556	0	0
R1557	0	0	R1557	0	0	R1557	0	0	R1557	0	0	R1557	0	0	R1557	0	0	R1557	0	0	R1557	0	0	R1557	0	0
R1558	0	0	R1558	0	0	R1558	0	0	R1558	0	0	R1558	0	0	R1558	0	0	R1558	0	0	R1558	0	0	R1558	0	0
R1560	0	0	R1560	0	0	R1560	0	0	R1560	0	0	R1560	0	0	R1560	0	0	R1560	0	0	R1560	0	0	R1560	0	0
R1561	0	16.2586	R1561	0	0	R1561	0	18.8014	R1561	0	16.4438	R1561	0	0	R1561	0	17.28	R1561	0	17.0206	R1561	0	0	R1561	0	18.9117
R1562	0	18.6203	R1562	0	0	R1562	0	19.88	R1562	0	16.5859	R1562	0	0	R1562	0	17.28	R1562	0	19.2531	R1562	0	0	R1562	0	20.2
R1563	0	67.6697	R1563	0	6.9215	R1563	0	74.64	R1563	0	62.9932	R1563	0	6.19494	R1563	0	66.84	R1563	0	63.3569	R1563	0	7.01093	R1563	0	75.45
R1564	0.037759	3.96893	R1564	0.182399	0.182399	R1564	0	4.70233	R1564	0.020838	4.15516	R1564	0.163252	0.163252	R1564	0	4.57264	R1564	0.028426	4.17388	R1564	0.184755	0.184755	R1564	0	4.71829
R1565	0	0	R1565	0	0	R1565	0	0	R1565	0	0	R1565	0	0	R1565	0	0	R1565	0	0	R1565	0	0	R1565	0	0
[truncated: 304 more rows]

## Sheet: tertiary_butanol
high butanol									med butanol									low butanol
[truncated: 1,471 more rows]

[truncated: 11 more sheets: quaternary_butanol, Core_set_butanol, NvsL_butyrate, NvsM_butyrate, NvsH_butyrate, primary_butyrate, secondary_butyrate, tertiary_butyrate, quaternary_butyrate, Core_set_butyrate, Solventogenic_butyrate]
